# Supplementary material for: Predictions of Cleavability of Calpain Proteolysis by Quantitative Structure-Activity Relationship Analysis Using Newly Determined Cleavage Sites and Catalytic Efficiencies of an Oligopeptide Array
Source: Mol Cell Proteomics. 2016 Jan 21;15(4):1262–80. doi: 10.1074/mcp.M115.053413 (PMC4824854; doi:10.1074/mcp.M115.053413)
Supplement: Supplemental Data [file 10.1074_M115.053413_mcp.M115.053413-2.xlsx]

## Sheet: 1_N
MS	N	Unused	Total	%Cov	%Cov(50)	%Cov(95)	Accessions	Names	Used	Annotation	Contrib	Conf	Sequence	Modifications	Cleavages	dMass	Prec MW	Prec m/z	Theor MW	Theor m/z	Theor z	Sc	Spectrum	Specific	Time	PrecursorSignal	PrecursorElution	114:113	%Err 114:113	115:113	%Err 115:113	116:113	%Err 116:113	117:113	%Err 117:113	118:113	%Err 118:113	119:113	%Err 119:113	121:113	%Err 121:113	Area 113	Err 113	Area 114	Err 114	Area 115	Err 115	Area 116	Err 116
2	64	2	2	100	100	100	C001	Cont.p-p94-I2-13, Connectin biding site of rat p94	1	auto	0	99	EFILRVFSEKRNL	iTRAQ8plex@N-term; iTRAQ8plex(K)@10		-0.149473	2258.19	2259.19	2258.34	2259.34	1	9	1.1.13.482.1	1	240.5	12532	240.5	1.41566	2.5762	1.49795	2.60054	0.898569	3.76487	1.39675	2.51457	0.392719	8.48071	0.856907	3.35931	0.612997	6.79916	260.67	5.18	369.02	6.05	390.47	6.55	234.23	7.49
2	64	2	2	100	100	100	C001	Cont.p-p94-I2-13, Connectin biding site of rat p94	1	auto	2	99	EFILRVFSEKRNL	iTRAQ8plex@N-term; iTRAQ8plex(K)@10		-0.149473	2258.19	2259.19	2258.34	2259.34	1	11	1.1.5.482.1	1	240.5	12532	240.5	0.78299	2.18404	1.66821	1.53318	1.42265	1.82684	1.66695	1.55231	1.41739	1.55243	1.59549	1.6677	0.84101	1.89199	492.42	6.43	385.56	6.75	821.46	6.6	700.54	8.95
2	64	2	2	100	100	100	C001	Cont.p-p94-I2-13, Connectin biding site of rat p94	0	auto - discordant peptide type	0	99	EFILRVFSEKRNL	iTRAQ8plex@N-term; iTRAQ8plex(K)@10		-1.06964	2257.27	2258.27	2258.34	2259.34	1	12	3.1.20.488.1	0	243.5	5070.47	243.5	1.86803	0.606695	1.70434	0.641505	1.32528	0.672101	1.48735	0.629873	1.43458	0.655057	1.4855	0.629849	1.9687	0.589561	1411.23	7.42	2636.22	7.98	2405.22	8.84	1870.27	7.83
2	64	2	2	100	100	100	C001	Cont.p-p94-I2-13, Connectin biding site of rat p94	0	auto - discordant peptide type	0	99	EFILRVFSEKRNL	iTRAQ8plex@N-term; iTRAQ8plex(K)@10		-1.00763	2257.33	2258.34	2258.34	2259.34	1	15	3.1.20.649.1	0	324	-1	324	1.46873	0.290895	1.42688	0.302694	1.621	0.293333	1.4555	0.294997	1.32678	0.308595	1.39015	0.306905	1.84992	0.275415	3084.73	7.62	4530.64	6.96	4401.55	7.7	5000.34	7.91
2	64	2	2	100	100	100	C001	Cont.p-p94-I2-13, Connectin biding site of rat p94	1	auto	0	93.34	EFILRVFSEKRNL	iTRAQ8plex@N-term; iTRAQ8plex(K)@10		-0.0691511	2258.27	2259.27	2258.34	2259.34	1	8	3.1.12.488.1	1	243.5	31993.1	243.5	1.19975	4.1932	0.990391	5.93114	0.957088	5.03552	1.469	4.31008	1.00954	5.5788	1.67027	3.9031	1.84079	3.73848	151.94	4.79	182.29	5.04	150.48	7.56	145.42	5.71
2	64	2	2	100	100	100	C001	Cont.p-p94-I2-13, Connectin biding site of rat p94	1	auto	0	93.34	EFILRVFSEKRNL	iTRAQ8plex@N-term; iTRAQ8plex(K)@10		-0.00689526	2258.33	2259.34	2258.34	2259.34	1	8	3.1.12.649.1	1	324	-1	324	2.20367	3.5346	2.4788	3.36846	2.47808	3.42384	1.92514	3.32093	2.51589	3.3123	2.37452	3.41874	3.57543	3.20986	220.55	6.92	486.02	7.91	546.7	6.7	546.54	7.49
2	64	2	2	100	100	100	C001	Cont.p-p94-I2-13, Connectin biding site of rat p94	0	auto - discordant peptide type	0	90.22	EFILRVFSEKRNL	iTRAQ8plex@N-term; iTRAQ8plex(K)@10		-1.13556	2257.2	2258.21	2258.34	2259.34	1	10	3.1.20.152.1	0	75.5	1949.85	75.5	2.44036	2.64483	1.52014	3.4673	3.21444	2.43044	1.3882	2.70049	1.79111	2.61642	1.98329	2.5649	3.31386	2.54257	244.82	5.53	597.45	8.22	372.16	9.79	786.96	7.06
1	297	0.08	0.08	100	100	0	C001	Cont.p-p94-I2-13, Connectin biding site of rat p94	1	auto	0.076756	64.07	EFILRVFSEKRNL	iTRAQ8plex@N-term; iTRAQ8plex(K)@10		0.329674	2258.67	565.674	2258.34	565.591	4	8	6.1.1.6608.2	1	74.1064	13.9225	74.0603	1.54183	10.7312	1.49148	10.8671	1.44199	10.9329	1.19161	11.4482	1.16731	11.4978	1.28629	11.0534	1.23979	11.2061	137.83	11.4	212.51	14.53	205.57	14.49	198.75	14.21
1	70	5.11	5.11	100	73.42	35.44	C004	CAPNS1(gi|4502565|ref|NP_001740.1|) calpain small subunit 1: 1-34 w/o 35-54 [Homo sapiens]	0	auto - discordant peptide type	0.0190881	74.54	GGGGGGGGGGGLGGGLGNV	No iTRAQ8plex@N-term; DKP@C-term		0.118131	1519.87	760.941	1519.75	760.882	2	10	1.1.1.5624.2	0	55.3009	388.788	55.4387	100		100		100		100		100		100				0.13	1.41	199.86	13.75	165.92	12.96	58.91	8.12
1	70	5.11	5.11	100	73.42	35.44	C004	CAPNS1(gi|4502565|ref|NP_001740.1|) calpain small subunit 1: 1-34 w/o 35-54 [Homo sapiens]	1	auto	0.106238	57.86	GGGGGGGTAM	iTRAQ8plex@N-term		0.259747	1024.75	513.383	1024.49	513.253	2	7	26.1.1.2189.2	1	37.4051	47.9416	37.5008	100		88.1661	81.6313	42.9037	81.917	70.3887	81.6794	34.3123	82.0266	43.7741	81.8364	6.84385	84.1021	3.01	2.45	340.65	17.94	265.38	16.46	129.14	11.92
1	70	5.11	5.11	100	73.42	35.44	C004	CAPNS1(gi|4502565|ref|NP_001740.1|) calpain small subunit 1: 1-34 w/o 35-54 [Homo sapiens]	0	auto - discordant peptide type	0.00174066	87.37	GGGGGLGGGLGNVLGGLISGAG	Acetyl@N-term; Dehydrated(S)@19		0.05611	1719.95	860.981	1719.89	860.952	2	11	2.1.1.6037.4	0	56.061	19.0235	56.173	2.55433	10.0279	1.09762	12.1425	0.944121	12.4108	0.782911	13.0376	0.531871	14.7533	0.442571	15.3395	0.0913421	28.7631	132.25	11.22	337.81	18.06	145.16	12.61	124.86	11.31
1	70	5.11	5.11	100	73.42	35.44	C004	CAPNS1(gi|4502565|ref|NP_001740.1|) calpain small subunit 1: 1-34 w/o 35-54 [Homo sapiens]	0	auto - discordant peptide type	0	57.35	GGGGGLGGGLGNVLGGLISGAG	Acetyl@N-term; Dehydrated(S)@19		0.0998112	1719.99	861.002	1719.89	860.952	2	10	1.1.1.5606.3	0	54.7823	14.8995	54.8104	2.21136	14.7021	1.19035	16.9186	0.675953	19.7857	0.625837	20.0273	0.554241	20.7763	0.438599	22.0967	0.0899611	44.0961	64.25	7.81	142.08	11.75	76.48	9	43.43	6.78
1	70	5.11	5.11	100	73.42	35.44	C004	CAPNS1(gi|4502565|ref|NP_001740.1|) calpain small subunit 1: 1-34 w/o 35-54 [Homo sapiens]	0	auto - discordant peptide type	2	99	GGLGNVLGGLISGAGGGGG	No iTRAQ8plex@N-term; DKP@C-term		-0.921468	1674.98	838.497	1675.9	838.958	2	12	9.1.1.3527.3	0	50.0465	101.214	50.3335	2.24933	11.6962	1.37222	13.0146	0.756406	15.2515	0.668448	15.5928	0.376571	19.229	0.436133	17.6103	0.487385	16.7202	101.07	9.8	227.34	14.87	138.69	12.04	76.45	9
1	70	5.11	5.11	100	73.42	35.44	C004	CAPNS1(gi|4502565|ref|NP_001740.1|) calpain small subunit 1: 1-34 w/o 35-54 [Homo sapiens]	0	auto - discordant peptide type	0.0814455	82.79	GGLGNVLGGLISGAGGGGGGGGGGGG	iTRAQ8plex@N-term; Deamidated(N)@5; DKP@C-term		0.246954	2380.49	794.503	2380.24	794.421	3	11	1.1.1.6744.2	0	73.5615	16.673	73.4782	1.71609	13.0558	0.593588	17.9468	0.649269	16.7536	0.398763	20.0138	0.38009	20.1019	0.281552	22.1278	0.01		88.9	9.17	152.56	12.21	52.77	7.75	57.72	7.62
2	93	0.05	0.05	100	21.52	0	C004	CAPNS1(gi|4502565|ref|NP_001740.1|) calpain small subunit 1: 1-34 w/o 35-54 [Homo sapiens]	1	auto	0.032452	55.14	LGGVISAISEAAAQYNP	iTRAQ8plex@N-term; DKP@C-term		0.136409	2171.33	2172.33	2171.19	2172.2	1	8	2.1.6.473.2	1	236	15703.7	236	7.19538	1.14897	4.64016	1.16592	2.8015	1.20676	2.21296	1.2205	1.77882	1.29991	1.307	1.33807	3.07708	1.20723	794.52	9.06	5716.87	8.05	3686.7	8.96	2225.85	8.79
1	70	5.11	5.11	100	73.42	35.44	C004	CAPNS1(gi|4502565|ref|NP_001740.1|) calpain small subunit 1: 1-34 w/o 35-54 [Homo sapiens]	1	auto	2	99	MFLVNSFLK	Acetyl@N-term; iTRAQ8plex(K)@9		0.0493304	1443.86	722.937	1443.81	722.912	2	10	3.1.1.7047.3	1	81.5397	21.6101	81.5592	3.04106	16.4708	2.04637	17.6576	1.38375	19.094	1.34035	19.1032	1.10593	20.2665	2.1204	17.2751	0.01		47.01	6.71	142.96	11.75	96.2	10	65.05	8.25
1	6	26.86	26.86	100	18.17	8.863	C006	CAPN1(gi|12408656|ref|NP_005177.2|) calpain-1 catalytic subunit: 38-714 [Homo sapiens]	0	auto - no iTRAQ	0.376751	61.99	AIASLTLNDTLLH	Acetyl@N-term		0.127055	1422.9	712.457	1422.77	712.393	2	8	23.1.1.5808.3	0	81.9115	7.7138	81.8712	4.24618	24.6776	3.17839	25.6594	1.7105	28.5213	2.02243	27.3406	1.69674	28.2935	1.59837	28.2699	1.76962	27.6973	19.62	4.36	83.31	8.94	62.36	8	33.56	6
1	6	26.86	26.86	100	18.17	8.863	C006	CAPN1(gi|12408656|ref|NP_005177.2|) calpain-1 catalytic subunit: 38-714 [Homo sapiens]	1	auto	1.50864	97.34	ASRARSEQFINLR	iTRAQ8plex@N-term		0.102268	1851.14	463.792	1851.04	463.767	4	10	26.1.1.2891.3	1	53.6968	181.6	53.7739	6.49709	25.7245	9.33236	25.2304	4.13737	27.0468	7.13155	25.6212	5.70722	26.08	6.12223	25.7973			17.18	4.12	111.62	10.39	160.33	12.57	71.08	8.89
1	6	26.86	26.86	100	18.17	8.863	C006	CAPN1(gi|12408656|ref|NP_005177.2|) calpain-1 catalytic subunit: 38-714 [Homo sapiens]	1	auto	0	95.18	ASRARSEQFINLR	iTRAQ8plex@N-term		0.147068	1851.19	463.804	1851.04	463.767	4	9	19.1.1.2404.3	1	53.2074	118.116	53.2205	6.08872	35.4191	9.7448	34.4915	3.10186	38.7748	9.01095	34.6319	6.87514	35.2785	7.83899	34.822			9.13	3	55.59	7.35	88.97	9.33	28.32	5.83
1	6	26.86	26.86	100	18.17	8.863	C006	CAPN1(gi|12408656|ref|NP_005177.2|) calpain-1 catalytic subunit: 38-714 [Homo sapiens]	1	auto	0	60.11	ASRARSEQFINLR	iTRAQ8plex@N-term		0.15073	1851.19	463.805	1851.04	463.767	4	9	12.1.1.2437.4	1	54.3782	141.293	54.3868	17.5295	50.223	25.4573	49.8676	6.79431	52.878	18.4026	50.198	14.5274	50.566	14.0044	50.5116			4.57	2.24	80.11	8.77	116.34	10.68	31.05	6.16
1	6	26.86	26.86	100	18.17	8.863	C006	CAPN1(gi|12408656|ref|NP_005177.2|) calpain-1 catalytic subunit: 38-714 [Homo sapiens]	1	auto	0	99	DFVLRFFSEKSAG	iTRAQ8plex@N-term; iTRAQ8plex(K)@10		0.167002	2110.33	704.452	2110.17	704.396	3	11	27.1.1.3335.4	1	72.8227	45.6663	73.0151	1.57176	9.37286	1.43036	9.63035	1.4303	9.61513	1.33266	9.76309	1.15235	10.1305	1.31926	9.64142	1.02825	10.2108	179.13	13	281.55	16.7	256.22	16.22	256.21	16.16
1	6	26.86	26.86	100	18.17	8.863	C006	CAPN1(gi|12408656|ref|NP_005177.2|) calpain-1 catalytic subunit: 38-714 [Homo sapiens]	1	auto	0	99	DFVLRFFSEKSAG	iTRAQ8plex@N-term; iTRAQ8plex(K)@10		0.15217	2110.32	704.447	2110.17	704.396	3	9	28.1.1.3910.3	1	71.0804	25.647	71.1561	1.43647	9.60912	1.50338	9.54764	1.2535	9.99726	1.53605	9.4846	1.17806	10.0977	1.01845	10.3057	1.12807	10.0456	177.24	12.92	254.6	15.94	266.46	16.43	222.17	15.2
1	6	26.86	26.86	100	18.17	8.863	C006	CAPN1(gi|12408656|ref|NP_005177.2|) calpain-1 catalytic subunit: 38-714 [Homo sapiens]	1	auto	0	99	DFVLRFFSEKSAG	iTRAQ8plex@N-term; iTRAQ8plex(K)@10		0.161875	2110.33	704.45	2110.17	704.396	3	9	28.1.1.3934.2	1	72.1816	7.6284	72.1362	1.58568	12.2308	1.54308	12.3507	1.04718	13.6064	1.08683	13.3844	1.0162	13.6314	1.03889	13.3231	0.822245	14.1501	104.92	9.95	166.37	12.85	161.9	12.81	109.87	10.72
1	6	26.86	26.86	100	18.17	8.863	C006	CAPN1(gi|12408656|ref|NP_005177.2|) calpain-1 catalytic subunit: 38-714 [Homo sapiens]	1	auto	2	99	DFVLRFFSEKSAG	iTRAQ8plex@N-term; iTRAQ8plex(K)@10		0.267344	2110.43	704.486	2110.17	704.396	3	9	7.1.1.6939.2	1	70.9546	13.15	70.9633	1.62652	9.1719	1.29552	9.72354	1.22466	9.83518	1.3246	9.6345	1.25358	9.75845	1.17437	9.76745	1.12912	9.85767	184.32	13.19	299.8	17.2	238.79	15.72	225.73	15.23
1	6	26.86	26.86	100	18.17	8.863	C006	CAPN1(gi|12408656|ref|NP_005177.2|) calpain-1 catalytic subunit: 38-714 [Homo sapiens]	1	auto	0	98.69	DFVLRFFSEKSAG	iTRAQ8plex@N-term; iTRAQ8plex(K)@10		0.238596	2110.41	704.476	2110.17	704.396	3	9	20.1.1.2048.2	1	71.8103	71.1578	72.0736	1.09668	9.20739	1.00191	9.47601	1.1987	9.02984	1.39283	8.69842	1.07685	9.29174	1.09755	9.08192	1.30404	8.71848	219.38	14.35	240.59	15.59	219.8	15.07	262.97	16.37
1	6	26.86	26.86	100	18.17	8.863	C006	CAPN1(gi|12408656|ref|NP_005177.2|) calpain-1 catalytic subunit: 38-714 [Homo sapiens]	1	auto	0	95.07	DFVLRFFSEKSAG	iTRAQ8plex@N-term; iTRAQ8plex(K)@10		0.234934	2110.4	704.475	2110.17	704.396	3	9	26.1.1.3661.2	1	73.4015	69.6451	73.3306	1.13072	8.29188	0.95634	8.72045	1.12091	8.32023	1.06797	8.44454	1.07988	8.41239	1.0942	8.24943	0.994439	8.42432	266.15	15.81	300.94	17.41	254.53	16.25	298.33	17.38
1	6	26.86	26.86	100	18.17	8.863	C006	CAPN1(gi|12408656|ref|NP_005177.2|) calpain-1 catalytic subunit: 38-714 [Homo sapiens]	0	auto - discordant peptide type	0.00305075	93.62	DQIQANLP	Acetyl@N-term; Pro->pyro-Glu(P)@8		0.0402051	953.486	477.75	953.445	477.73	2	11	3.1.1.4611.2	0	43.09	1135.6	43.1184	0.742155	14.2548	4.10797	9.82515	0.41343	19.2358	0.434379	16.4332	0.272584	20.0215	0.401176	16.5318	0.465513	15.5545	120.77	10.63	89.63	10.05	496.12	21.66	49.93	8.54
1	6	26.86	26.86	100	18.17	8.863	C006	CAPN1(gi|12408656|ref|NP_005177.2|) calpain-1 catalytic subunit: 38-714 [Homo sapiens]	1	auto	0	99	EGDFVLRFF	iTRAQ8plex@N-term		0.159267	1432.93	717.47	1432.77	717.39	2	9	21.1.1.1870.2	1	75.9307	8.9821	76.0099	4.09429	24.1187	4.70261	23.8705	2.26741	26.6131	5.52901	23.5296	4.40232	24.0694	4.05464	24.1016	0.0585106	220.072	20.68	4.47	84.67	9.06	97.25	9.85	46.89	7.28
1	6	26.86	26.86	100	18.17	8.863	C006	CAPN1(gi|12408656|ref|NP_005177.2|) calpain-1 catalytic subunit: 38-714 [Homo sapiens]	1	auto	2	99	EGDFVLRFF	iTRAQ8plex@N-term		0.119473	1432.89	717.45	1432.77	717.39	2	10	28.1.1.4009.3	1	75.9633	6.2474	75.8921	2.80315	15.1757	2.54775	15.4698	1.42908	17.4699	2.94588	15.1043	1.93138	16.2679	2.27237	15.5872	0.0498762	118.446	56.54	7.35	158.49	12.41	144.05	12.08	80.8	9.43
1	6	26.86	26.86	100	18.17	8.863	C006	CAPN1(gi|12408656|ref|NP_005177.2|) calpain-1 catalytic subunit: 38-714 [Homo sapiens]	1	auto	0	56.48	EGDFVLRFF	iTRAQ8plex@N-term		0.149502	1432.92	717.465	1432.77	717.39	2	8	27.1.1.3394.2	1	77.8497	9.0892	77.8221	3.30384	12.8222	2.13976	13.7936	1.55404	14.681	2.21641	13.5943	1.32987	15.1844	1.78924	13.991	0.285827	26.0076	76.06	8.54	251.29	15.56	162.75	13.04	118.2	11.18
1	6	26.86	26.86	100	18.17	8.863	C006	CAPN1(gi|12408656|ref|NP_005177.2|) calpain-1 catalytic subunit: 38-714 [Homo sapiens]	1	auto	1.50864	97.39	EGTWRRGSTAGGCR	iTRAQ8plex@N-term; Methylthio(C)@13		0.0648933	1842.95	461.746	1842.89	461.729	4	11	19.1.1.2208.2	1	48.7336	103.825	48.6996	4.16505	24.118	6.57115	23.2567	4.10213	24.3619	5.27444	23.6996	5.92256	23.4577	4.83107	23.7597	9.12923	22.7316	20.66	4.47	86.05	9.17	135.76	11.58	84.75	9.49
1	6	26.86	26.86	100	18.17	8.863	C006	CAPN1(gi|12408656|ref|NP_005177.2|) calpain-1 catalytic subunit: 38-714 [Homo sapiens]	1	auto	2	99	EVPPELVGQPAVH	iTRAQ8plex@N-term		0.0613916	1674.99	559.336	1674.92	559.316	3	10	16.1.1.4172.4	1	55.4755	22.2764	55.3812	3.43448	19.0105	3.01631	19.4248	1.48253	22.3457	3.25306	19.1723	2.2085	20.4158	2.5728	19.6755	1.05009	23.2548	34.34	5.74	117.94	10.68	103.58	10.25	50.91	7.55
1	6	26.86	26.86	100	18.17	8.863	C006	CAPN1(gi|12408656|ref|NP_005177.2|) calpain-1 catalytic subunit: 38-714 [Homo sapiens]	1	auto	0	62.56	EVPPELVGQPAVH	iTRAQ8plex@N-term		0.0458276	1674.97	559.331	1674.92	559.316	3	8	16.1.1.4162.2	1	55.1761	22.0966	55.2217	2.91981	26.1867	4.4307	24.9991	1.77801	29.3831	6.37918	24.2645	4.9931	24.8128	4.50504	24.8915	0.568773	37.1158	18.83	4.24	54.98	7.35	83.43	9.06	33.48	6.32
1	6	26.86	26.86	100	18.17	8.863	C006	CAPN1(gi|12408656|ref|NP_005177.2|) calpain-1 catalytic subunit: 38-714 [Homo sapiens]	1	auto	2	99	NASRARSEQFINLR	iTRAQ8plex@N-term		0.109756	1965.19	492.305	1965.08	492.278	4	14	26.1.1.2880.4	1	53.46	149.333	53.4901	7.28583	21.6572	7.16951	21.7449	4.11051	22.9063	7.62027	21.6451	5.79144	22.1362	8.51392	21.4622	1.23473	30.7767	24.07	4.9	175.37	12.96	172.57	13.19	98.94	10.39
1	6	26.86	26.86	100	18.17	8.863	C006	CAPN1(gi|12408656|ref|NP_005177.2|) calpain-1 catalytic subunit: 38-714 [Homo sapiens]	1	auto	2	99	QPAVH	iTRAQ8plex@N-term		0.0137614	854.505	428.26	854.492	428.253	2	7	3.1.1.4282.2	1	38.6719	120.514	38.7954	1.97214	20.0925	2.52327	19.3309	1.32349	22.3331	3.01728	18.866	2.89078	19.0376	2.98384	18.7835	0.764558	24.411	35.89	5.83	70.78	8.37	90.56	9.49	47.5	7.28
1	6	26.86	26.86	100	18.17	8.863	C006	CAPN1(gi|12408656|ref|NP_005177.2|) calpain-1 catalytic subunit: 38-714 [Homo sapiens]	1	auto	2	99	QPAVHLK	iTRAQ8plex@N-term; iTRAQ8plex(K)@7		0.0445533	1399.92	467.647	1399.88	467.633	3	11	25.1.1.3728.4	1	42.9573	252.939	43.0291	14.5083	21.9576	21.9928	21.746	8.90158	22.5571	21.5096	21.7602	18.735	21.8456	20.4086	21.7651	8.85087	22.3127	23.47	5	340.51	18.11	516.17	22.52	208.92	15.49
1	6	26.86	26.86	100	18.17	8.863	C006	CAPN1(gi|12408656|ref|NP_005177.2|) calpain-1 catalytic subunit: 38-714 [Homo sapiens]	1	auto	0	88.46	QPAVHLK	iTRAQ8plex@N-term; iTRAQ8plex(K)@7		0.0461097	1399.92	467.648	1399.88	467.633	3	10	4.1.1.4605.3	1	45.4187	120.158	45.4736	10.376	16.5255	9.37918	16.6468	6.13413	17.1402	11.7789	16.4673	8.50037	16.7595	11.8138	16.44	9.62057	16.5486	40.93	6.48	424.69	20.12	383.89	19.75	251.07	16.49
1	6	26.86	26.86	100	18.17	8.863	C006	CAPN1(gi|12408656|ref|NP_005177.2|) calpain-1 catalytic subunit: 38-714 [Homo sapiens]	1	auto	0	99	RARSEQFINLR	iTRAQ8plex@N-term		0.143822	1693.11	424.286	1692.97	424.25	4	12	12.1.1.2431.4	1	54.1961	75.1116	54.1645	6.2321	30.6294	7.62058	30.3209	6.50124	30.7004	7.98683	30.2323	5.60494	31.0165	5.26996	30.9796			12.15	3.46	75.72	8.54	92.59	9.64	78.99	9.06
1	6	26.86	26.86	100	18.17	8.863	C006	CAPN1(gi|12408656|ref|NP_005177.2|) calpain-1 catalytic subunit: 38-714 [Homo sapiens]	1	auto	2	99	RARSEQFINLR	iTRAQ8plex@N-term		0.12307	1693.09	424.28	1692.97	424.25	4	11	5.1.1.4747.3	1	51.376	37.4825	51.3901	5.39832	23.222	4.66698	23.6267	3.12453	24.7929	4.22994	23.7872	2.54244	25.5293	3.69636	23.9946			21.44	4.58	115.74	10.54	100.06	10.1	66.99	8.43
1	6	26.86	26.86	100	18.17	8.863	C006	CAPN1(gi|12408656|ref|NP_005177.2|) calpain-1 catalytic subunit: 38-714 [Homo sapiens]	1	auto	1.02687	91.9	RLPPGEYVVVPSTFEPNK	iTRAQ8plex@N-term; iTRAQ8plex(K)@18		0.188193	2636.67	660.174	2636.48	660.127	4	10	25.1.1.4447.4	1	58.7226	103.13	58.7095	3.84289	8.89941	2.14922	9.74373	1.30626	10.8055	2.05848	9.72308	1.64817	10.178	1.7161	9.9641	3.56219	9.01806	153.4	12.17	589.5	23.77	329.69	18.65	200.38	14.7
1	6	26.86	26.86	100	18.17	8.863	C006	CAPN1(gi|12408656|ref|NP_005177.2|) calpain-1 catalytic subunit: 38-714 [Homo sapiens]	1	auto	0.473661	69.99	SRARSEQFINLR	iTRAQ8plex@N-term		0.0954366	1780.1	446.031	1780	446.008	4	9	26.1.1.2871.3	1	53.2624	87.6496	53.2957	5.23142	27.5232	8.02216	26.7649	3.65254	28.8748	6.11473	27.2654	5.64668	27.4541	5.12256	27.5302			15.34	3.87	80.25	8.83	123.06	11	56.03	7.87
1	6	26.86	26.86	100	18.17	8.863	C006	CAPN1(gi|12408656|ref|NP_005177.2|) calpain-1 catalytic subunit: 38-714 [Homo sapiens]	1	auto	0.376751	62.01	TIGFAVYEVPPELVGQPAVHLKRDFFLANASRARSEQ	Acetyl@N-term; iTRAQ8plex(K)@22		0.525489	4458.9	892.788	4458.38	892.682	5	10	4.1.1.6235.2	1	72.6722	12.0283	72.645	1.09028	8.19405	0.603445	9.86099	0.366653	11.7306	0.349211	11.7323	0.198332	14.929	0.185439	14.8229	0.0356795	32.5093	276.91	16.12	301.91	17.41	167.1	13.3	101.53	10.34
1	6	26.86	26.86	100	18.17	8.863	C006	CAPN1(gi|12408656|ref|NP_005177.2|) calpain-1 catalytic subunit: 38-714 [Homo sapiens]	0	auto - no iTRAQ	2	99	VYEVPPELVGQPAVH	Acetyl@N-term		0.0149469	1674.88	559.299	1674.86	559.294	3	11	16.1.1.4157.3	0	55.0532	13.0106	55.0427	2.57575	17.8152	3.23225	17.3055	0.918056	23.4515	3.2687	17.2587	2.1303	18.516	2.35326	17.9737	0.792997	22.5077	41.98	6.32	108.13	10.3	135.69	11.58	38.54	6.93
1	6	26.86	26.86	100	18.17	8.863	C006	CAPN1(gi|12408656|ref|NP_005177.2|) calpain-1 catalytic subunit: 38-714 [Homo sapiens]	0	auto - no iTRAQ	0	99	VYEVPPELVGQPAVH	Acetyl@N-term		0.0785588	1674.94	838.477	1674.86	838.438	2	15	23.1.1.5008.4	0	53.7947	5.2799	53.9008	2.55338	19.3368	2.67302	19.2966	1.61978	21.3419	3.12749	18.868	2.59933	19.4533	3.06809	18.8044	0.356402	31.7292	35.69	5.83	91.13	9.43	95.4	9.8	57.81	7.94
1	6	26.86	26.86	100	18.17	8.863	C006	CAPN1(gi|12408656|ref|NP_005177.2|) calpain-1 catalytic subunit: 38-714 [Homo sapiens]	0	auto - no iTRAQ	0	95.59	VYEVPPELVGQPAVH	Acetyl@N-term		0.159234	1675.02	559.348	1674.86	559.294	3	10	23.1.1.5044.4	0	54.7968	9.5143	54.6398	3.2546	15.8425	2.22462	16.8679	1.09932	19.8333	2.09912	16.8869	1.11851	19.5838	1.66667	17.4762	0.663069	21.7624	50.04	6.93	162.86	12.53	111.32	10.72	55.01	7.81
1	6	26.86	26.86	100	18.17	8.863	C006	CAPN1(gi|12408656|ref|NP_005177.2|) calpain-1 catalytic subunit: 38-714 [Homo sapiens]	0	auto - no iTRAQ	0	87.73	VYEVPPELVGQPAVH	Acetyl@N-term		0.228814	1675.09	559.371	1674.86	559.294	3	10	9.1.1.3570.4	0	51.3797	13.0163	51.3579	3.52831	14.9669	2.32069	15.9784	0.817786	20.7508	1.6245	16.8636	0.975136	19.193	1.04773	18.4327	0.608893	21.4284	55.1	7.28	194.41	13.67	127.87	11.49	45.06	7.21
1	6	26.86	26.86	100	18.17	8.863	C006	CAPN1(gi|12408656|ref|NP_005177.2|) calpain-1 catalytic subunit: 38-714 [Homo sapiens]	0	auto - no iTRAQ	0	83.78	VYEVPPELVGQPAVH	Acetyl@N-term		0.177545	1675.04	559.354	1674.86	559.294	3	8	9.1.1.3462.2	0	48.1083	19.3075	48.3078	13.8147	22.3013	7.46273	22.9997	1.35774	29.992	4.05205	23.9565	2.64976	25.3357	3.34715	24.3387	0.502867	36.2674	22.67	4.9	313.18	17.2	169.18	13.3	30.78	6.4
1	6	26.86	26.86	100	18.17	8.863	C006	CAPN1(gi|12408656|ref|NP_005177.2|) calpain-1 catalytic subunit: 38-714 [Homo sapiens]	0	auto - no iTRAQ	0	76.77	VYEVPPELVGQPAVH	Acetyl@N-term		0.121514	1674.98	559.335	1674.86	559.294	3	10	23.1.1.5005.3	0	53.7015	21.1558	53.8476	2.67948	18.9661	2.95694	18.7633	1.00572	24.0082	2.22268	19.5484	1.87708	20.3055	2.58844	18.9789	0.517035	27.5666	36.69	5.92	98.31	9.8	108.49	10.39	36.9	6.56
1	6	26.86	26.86	100	18.17	8.863	C006	CAPN1(gi|12408656|ref|NP_005177.2|) calpain-1 catalytic subunit: 38-714 [Homo sapiens]	0	auto - no iTRAQ	0	59.91	VYEVPPELVGQPAVH	Acetyl@N-term		0.159234	1675.02	559.348	1674.86	559.294	3	8	23.1.1.5045.4	0	54.8256	9.5143	54.6398	2.90527	19.312	2.08256	20.4841	1.03911	24.2266	2.18077	20.1742	1.38181	22.1777	1.1799	22.6099	0.78737	24.7972	34.52	5.74	100.29	9.85	71.89	8.6	35.87	6.32
1	6	26.86	26.86	100	18.17	8.863	C006	CAPN1(gi|12408656|ref|NP_005177.2|) calpain-1 catalytic subunit: 38-714 [Homo sapiens]	1	auto	1.34679	96.14	VYEVPPELVGQPAVHLK	Acetyl@N-term; iTRAQ8plex(K)@17		0.20208	2220.45	556.119	2220.25	556.069	4	10	25.1.1.4370.3	1	56.9085	80.219	56.9204	3.80711	15.6482	3.58047	15.8301	1.87844	17.6893	4.10066	15.5613	2.79747	16.3908	3.25497	15.8922	1.07334	19.3009	49.77	6.93	189.48	13.53	178.2	13.42	93.49	10.2
2	68	1.57	1.57	98.66	1.937	1.937	C007	CAPN2(gi|157389005|ref|NP_001739.2|) calpain-2 catalytic subunit isoform 1: 30-700 [Homo sapiens]	0	auto - discordant peptide type	1.5376	99	DFCIRVFSEKKAD	iTRAQ8plex@N-term; Methylthio(C)@3; iTRAQ8plex(K)@10; iTRAQ8plex(K)@11		-1.07088	2514.3	2515.31	2515.37	2516.38	1	10	3.1.20.479.1	0	239	20089.1	239	1.3305	0.28742	1.34501	0.295637	1.57319	0.275053	1.4523	0.283173	1.46535	0.287918	1.42758	0.284702	1.22126	0.317561	4707.46	11.33	6263.27	9.84	6331.58	10.87	7405.74	9.86
1	130	0.37	0.51	100	1.192	0	C007	CAPN2(gi|157389005|ref|NP_001739.2|) calpain-2 catalytic subunit isoform 1: 30-700 [Homo sapiens]	1	auto	0.083546	59.18	EALSGGAT	iTRAQ8plex@N-term		0.0941972	1008.63	505.324	1008.54	505.277	2	7	9.1.1.3607.4	1	52.4612	16.8066	52.3977	2.76972	17.2174	2.00909	18.2622	1.11139	20.8441	1.13344	20.4464	0.698341	23.5892	0.752444	22.5697	4.39373	16.2916	43.99	6.48	121.84	10.86	88.38	9.54	48.89	7.21
1	69	5.21	5.21	100	100	100	ID0002	coatomer protein complex, subunit beta, from 528	1	auto	0.540608	92.4	ATQSALS	iTRAQ8plex@N-term		0.00451711	980.549	491.282	980.545	491.28	2	9	2.1.1.5078.3	1	45.9102	99.0497	45.9316	6.80813	13.2547	4.42702	13.7949	2.25578	15.0754	1.92167	15.3623	1.42268	16.3395	1.57996	15.7319	1.04855	17.0152	64.47	8	438.92	20.45	285.41	17.2	145.43	12.45
1	69	5.21	5.21	100	100	100	ID0002	coatomer protein complex, subunit beta, from 528	1	auto	0	85.51	ATQSALS	iTRAQ8plex@N-term		0.0237432	980.568	491.291	980.545	491.28	2	9	9.1.1.2694.3	1	36.2252	110.951	36.2573	12.8164	16.7472	6.8004	17.3349	0.990008	24.4847	1.23258	21.6188	1.12066	22.0404	0.751936	24.1393	0.432925	28.1921	40.03	6.48	513.04	22.02	272.22	16.88	39.63	7.28
1	69	5.21	5.21	100	100	100	ID0002	coatomer protein complex, subunit beta, from 528	1	auto	0	71.7	ATQSALS	iTRAQ8plex@N-term		0.0237432	980.568	491.291	980.545	491.28	2	8	9.1.1.2693.2	1	36.2021	110.951	36.2573	23.1198	16.3263	4.92404	17.6932	1.66944	20.2847	1.9818	19.2501	1.20921	21.229	1.27371	20.63	0.637977	24.0863	44.5	7.14	1028.83	31.05	219.12	16.34	74.29	9.22
1	69	5.21	5.21	100	100	100	ID0002	coatomer protein complex, subunit beta, from 528	1	auto	0.798603	96.3	ATQSALSS	iTRAQ8plex@N-term		-0.000167554	1067.58	534.795	1067.58	534.796	2	8	2.1.1.5077.2	1	45.8942	13.7102	45.8897	8.86784	18.001	5.28398	18.7161	2.67553	20.2462	3.24465	19.5664	2.72614	20.0014	1.92279	20.9249	1.51995	21.6085	34.58	5.92	306.65	17.06	182.72	13.82	92.52	10
1	69	5.21	5.21	100	100	100	ID0002	coatomer protein complex, subunit beta, from 528	1	auto	0.273273	81.18	ATQSALSSSRPTKKEED	iTRAQ8plex@N-term; iTRAQ8plex(K)@13; iTRAQ8plex(K)@14; DKP@C-term		0.123319	2953.78	739.453	2953.66	739.422	4	9	26.1.1.2669.2	1	48.9141	277.74	48.9942	24.4207	10.3241	8.60228	10.7125	6.18282	10.8688	5.2361	10.9694	3.05381	11.5668	3.59284	11.2566	0.290093	19.6577	112.24	11.4	2740.98	50.74	965.52	32.88	693.96	26.85
1	69	5.21	5.21	100	100	100	ID0002	coatomer protein complex, subunit beta, from 528	1	auto	0	99	GTYATQSALSSSRPTKKEED	Acetyl@N-term; iTRAQ8plex(K)@16; iTRAQ8plex(K)@17; DKP@C-term		0.0458247	3012.64	1005.22	3012.6	1005.21	3	11	25.1.1.3928.2	1	47.2441	1336.45	47.3461	0.61888	2.14107	0.117317	4.6126	0.229835	3.00325	0.0572892	6.05184	0.066208	5.30126	0.0501357	5.91942	0.01		5721.67	73.12	3541.03	60.83	671.25	29.75	1315.04	35.74
1	69	5.21	5.21	100	100	100	ID0002	coatomer protein complex, subunit beta, from 528	1	auto	0	77.76	GTYATQSALSSSRPTKKEED	Acetyl@N-term; iTRAQ8plex(K)@16; iTRAQ8plex(K)@17; DKP@C-term		0.123143	3012.72	754.188	3012.6	754.157	4	9	25.1.1.3933.2	1	47.3518	840.381	47.2596	0.758839	1.89808	0.217347	3.17361	0.299024	2.5782	0.0826742	4.79706	0.0945799	4.22807	0.0420715	6.16808	0.01		6351.56	77.1	4819.81	70.33	1380.49	40.48	1899.27	43.2
1	69	5.21	5.21	100	100	100	ID0002	coatomer protein complex, subunit beta, from 528	1	auto	2	99	GTYATQSALSSSRPTKKEED	Acetyl@N-term; iTRAQ8plex(Y)@3; iTRAQ8plex(K)@16; iTRAQ8plex(K)@17; DKP@C-term		0.0381447	3316.84	830.218	3316.8	830.208	4	13	26.1.1.2814.4	1	52.0404	151.239	52.0276	0.341641	4.01812	0.17935	5.14591	0.203823	4.69134	0.104366	6.42495	0.0685935	7.82038	0.082387	6.86222	0.01		2646.17	49.66	904.04	32.12	474.59	22.74	539.35	23.19
1	69	5.21	5.21	100	100	100	ID0002	coatomer protein complex, subunit beta, from 528	1	auto	0.61261	93.84	SALSSSRPTKKEED	Acetyl@N-term; iTRAQ8plex(K)@10; iTRAQ8plex(K)@11; DKP@C-term		0.0252174	2391.35	798.123	2391.32	798.115	3	10	25.1.1.3736.3	1	43.1217	1797.45	43.197	0.984158	1.9235	0.692512	2.14861	0.78039	2.03906	0.321925	2.83245	0.277796	2.94069	0.237892	3.05248	0.01		5317.97	70.63	5233.72	72.82	3682.76	62.2	4150.09	64.21
1	69	5.21	5.21	100	100	100	ID0002	coatomer protein complex, subunit beta, from 528	1	auto	0	86.57	SALSSSRPTKKEED	Acetyl@N-term; iTRAQ8plex(K)@10; iTRAQ8plex(K)@11; DKP@C-term		0.276072	2391.6	798.207	2391.32	798.115	3	10	14.1.1.1728.2	1	50.1622	40.7062	50.2239	1.73396	5.77224	0.75558	7.27147	0.688812	7.30414	0.413791	8.72449	0.303725	9.76359	0.27522	9.87295	0.0285487	27.1466	452.91	20.69	785.33	27.71	342.21	19.36	311.97	17.78
1	69	5.21	5.21	100	100	100	ID0002	coatomer protein complex, subunit beta, from 528	1	auto	0	59.17	SALSSSRPTKKEED	Acetyl@N-term; iTRAQ8plex(K)@10; iTRAQ8plex(K)@11; DKP@C-term		0.286509	2391.61	798.21	2391.32	798.115	3	9	13.1.1.2184.3	1	50.0604	91.6196	50.1219	1.73099	5.58188	0.808942	6.86698	0.667382	7.14497	0.427404	8.32915	0.329585	9.15447	0.320342	8.9965	0.0361896	23.2285	484.67	21.4	838.96	28.65	392.07	20.62	323.46	18.17
2	50	2.14	2.14	100	50	50	ID0002	coatomer protein complex, subunit beta, from 528	1	auto	0.136677	64.37	SRPTKKEED	iTRAQ8plex@N-term; iTRAQ8plex(K)@5; iTRAQ8plex(K)@6; DKP@C-term		-0.131426	2208.17	2209.18	2208.3	2209.31	1	8	3.1.12.105.2	1	52	36254.6	52	82.1028	9.54111	45.6182	9.54858	24.169	9.56078	21.3974	9.55469	18.7905	9.57574	15.9258	9.56692	2.30962	10.3021	48.64	4.64	3993.48	7.05	2218.87	9.25	1175.58	7.5
2	50	2.14	2.14	100	50	50	ID0002	coatomer protein complex, subunit beta, from 528	1	auto	0	38.85	SRPTKKEED	iTRAQ8plex@N-term; iTRAQ8plex(K)@5; iTRAQ8plex(K)@6; DKP@C-term		-0.0750295	2208.22	2209.23	2208.3	2209.31	1	8	3.1.12.46.2	1	22.5	141355	22.5	90.3175	5.91629	57.953	5.91702	29.1793	5.91905	31.3455	5.9188	24.2749	5.92268	16.542	5.92852	2.33268	6.57294	112.24	6.64	10137.2	6.94	6504.65	7.5	3275.09	6.33
2	50	2.14	2.14	100	50	50	ID0002	coatomer protein complex, subunit beta, from 528	1	auto	0	99	SSRPTKKEED	iTRAQ8plex@N-term; iTRAQ8plex(K)@6; iTRAQ8plex(K)@7; DKP@C-term		0.00231711	2295.33	2296.34	2295.33	2296.34	1	13	1.1.13.41.2	1	20	168900	20	46.8834	3.94326	25.6945	3.9445	16.3959	3.9469	16.2777	3.94609	12.0413	3.94985	10.731	3.95157	15.0061	3.94654	675.9	26.65	31688.5	17.11	17366.9	19.56	11082	19.71
2	50	2.14	2.14	100	50	50	ID0002	coatomer protein complex, subunit beta, from 528	1	auto	0	99	SSRPTKKEED	iTRAQ8plex@N-term; iTRAQ8plex(K)@6; iTRAQ8plex(K)@7; DKP@C-term		-0.138064	2295.19	2296.2	2295.33	2296.34	1	9	1.1.13.78.1	1	38.5	209823	38.5	36.1401	2.98087	23.5504	2.98364	16.4493	2.98858	12.836	2.99065	12.4189	2.9966	10.1491	3.00518	11.7688	2.99485	414.55	12.35	14981.9	15.25	9762.8	16	6819.06	16.19
2	50	2.14	2.14	100	50	50	ID0002	coatomer protein complex, subunit beta, from 528	1	auto	2	99	SSRPTKKEED	iTRAQ8plex@N-term; iTRAQ8plex(K)@6; iTRAQ8plex(K)@7; DKP@C-term		0.00231711	2295.33	2296.34	2295.33	2296.34	1	13	1.1.5.41.2	1	20	168900	20	100		90.8383	10.8933	55.1819	10.8939	53.853	10.8941	36.3494	10.8953	37.471	10.8959	53.482	10.8941	159.28	17.35	27997.1	15.6	14468.7	15.41	8789.37	13.93
2	50	2.14	2.14	100	50	50	ID0002	coatomer protein complex, subunit beta, from 528	1	auto	0	99	SSRPTKKEED	iTRAQ8plex@N-term; iTRAQ8plex(K)@6; iTRAQ8plex(K)@7; DKP@C-term		-0.138064	2295.19	2296.2	2295.33	2296.34	1	12	1.1.5.78.1	1	38.5	209823	38.5	100		100		100		100		100		100		100		0	54.47	21545.6	15.03	15961.1	16.39	10873	17.51
2	50	2.14	2.14	100	50	50	ID0002	coatomer protein complex, subunit beta, from 528	1	auto	0	99	SSRPTKKEED	iTRAQ8plex@N-term; iTRAQ8plex(K)@6; iTRAQ8plex(K)@7; DKP@C-term		0.050657	2295.38	2296.39	2295.33	2296.34	1	11	2.1.6.274.2	1	136.5	58461.9	136.5	78.0513	4.3284	48.6782	4.32924	33.1377	4.33051	33.8583	4.33062	23.151	4.33291	23.7201	4.33317	30.2546	4.33079	172.6	7.47	13471.6	8.63	8401.85	8.95	5719.56	8.55
2	50	2.14	2.14	100	50	50	ID0002	coatomer protein complex, subunit beta, from 528	1	auto	0	99	SSRPTKKEED	iTRAQ8plex@N-term; iTRAQ8plex(K)@6; iTRAQ8plex(K)@7; DKP@C-term		-0.134646	2295.2	2296.2	2295.33	2296.34	1	11	3.1.12.104.1	1	51.5	228853	51.5	72.5594	6.94774	44.6684	6.94834	30.6983	6.95064	29.649	6.94981	19.2837	6.95436	20.9215	6.95379	22.3216	6.95232	119.76	8.32	8689.72	7.33	5349.49	6.65	3676.43	8
2	50	2.14	2.14	100	50	50	ID0002	coatomer protein complex, subunit beta, from 528	1	auto	0	99	SSRPTKKEED	iTRAQ8plex@N-term; iTRAQ8plex(K)@6; iTRAQ8plex(K)@7; DKP@C-term		-0.0914329	2295.24	2296.25	2295.33	2296.34	1	13	3.1.12.211.1	1	105	668513	105	90.0664	5.37841	54.8553	5.37914	34.7035	5.38079	34.7858	5.38067	20.6749	5.38705	23.5129	5.38463	31.411	5.38152	177.02	9.52	15943.5	11.5	9710.49	11.11	6143.21	10.79
2	50	2.14	2.14	100	50	50	ID0002	coatomer protein complex, subunit beta, from 528	1	auto	0	99	SSRPTKKEED	iTRAQ8plex@N-term; iTRAQ8plex(K)@6; iTRAQ8plex(K)@7; DKP@C-term		-0.0797141	2295.25	2296.26	2295.33	2296.34	1	12	3.1.12.46.1	1	22.5	618061	22.5	100		100		92.199	8.59428	98.2511	8.59429	55.0468	8.59516	57.6342	8.59479	70.3824	8.59454	186.76	16.05	45239.5	14.03	26068.4	14.44	17219.1	13.64
2	50	2.14	2.14	100	50	50	ID0002	coatomer protein complex, subunit beta, from 528	1	auto	0	98.67	SSRPTKKEED	iTRAQ8plex@N-term; iTRAQ8plex(K)@6; iTRAQ8plex(K)@7; DKP@C-term		-0.0379661	2295.29	2296.3	2295.33	2296.34	1	10	2.1.6.213.1	1	106	80315.9	106	100		100		100		100		100		100		100		27.96	16.46	24659.4	13.2	13523.2	13.52	8586.71	14.16
1	69	5.21	5.21	100	100	100	ID0002	coatomer protein complex, subunit beta, from 528	1	auto	0.987163	97.72	SSRPTKKEED	iTRAQ8plex@N-term; iTRAQ8plex(K)@6; iTRAQ8plex(K)@7; DKP@C-term		-0.00251796	2295.33	1148.67	2295.33	1148.67	2	10	26.1.1.2445.3	1	44.0593	205.933	44.1545	100		100		100		100		100		100		100		0	3.74	1415.28	36.46	685.3	27.09	426.38	21.31
2	50	2.14	2.14	100	50	50	ID0002	coatomer protein complex, subunit beta, from 528	1	auto	0	57.83	SSRPTKKEED	iTRAQ8plex@N-term; iTRAQ8plex(K)@6; iTRAQ8plex(K)@7; DKP@C-term		-0.0479759	2295.28	2296.29	2295.33	2296.34	1	8	2.1.6.42.1	1	20.5	97394.5	20.5	83.5024	12.227	48.5476	12.2295	28.4265	12.241	28.3453	12.2386	17.6794	12.2624	19.5489	12.2475	25.149	12.2415	256.35	31.34	21405.8	40.9	12445.2	39.22	7287.14	44.92
2	50	2.14	2.14	100	50	50	ID0002	coatomer protein complex, subunit beta, from 528	0	auto - discordant peptide type	0	99	SSRPTKKEED	iTRAQ8plex@N-term; iTRAQ8plex(S)@2; iTRAQ8plex(K)@6; iTRAQ8plex(K)@7; DKP@C-term		0.0281588	2599.56	2600.57	2599.54	2600.54	1	11	2.1.6.379.1	0	189	134711	189	45.7161	2.03844	28.5343	2.03952	19.9581	2.04141	22.9631	2.04062	13.1784	2.04663	15.8352	2.04468	12.6585	2.04743	632.59	12.89	28919.5	16.42	18050.5	15.74	12625.3	15.62
2	50	2.14	2.14	100	50	50	ID0002	coatomer protein complex, subunit beta, from 528	0	auto - discordant peptide type	0	99	SSRPTKKEED	iTRAQ8plex@N-term; iTRAQ8plex(S)@2; iTRAQ8plex(K)@6; iTRAQ8plex(K)@7; DKP@C-term		0.102622	2599.64	2600.65	2599.54	2600.54	1	10	2.1.6.440.1	0	219.5	78890.2	219.5	34.9142	1.78204	21.3469	1.78358	14.7094	1.78678	15.3188	1.78525	8.08463	1.79899	9.44213	1.79502	10.9435	1.79076	590.68	10.52	20623.1	12.57	12609.2	12.1	8688.52	12.48
2	30	5.2	5.2	100	100	100	ID0004	Troponin T, fast skeletal muscle,TnTf, from 65	1	auto	2	99	APKIPEGEKV	iTRAQ8plex@N-term; iTRAQ8plex(K)@3; iTRAQ8plex(K)@9; DKP@C-term		0.019547	2186.37	2187.38	2186.36	2187.36	1	9	1.1.5.93.1	1	46	12409.1	46	10.9719	4.74077	7.9243	4.79454	5.32826	4.84985	4.89919	4.84983	4.43079	5.03167	1.51963	5.60729	17.8801	4.72632	110.31	5.2	1210.31	6.09	874.13	7.65	587.76	6.7
2	30	5.2	5.2	100	100	100	ID0004	Troponin T, fast skeletal muscle,TnTf, from 65	1	auto	0	97.46	APKIPEGEKV	iTRAQ8plex@N-term; iTRAQ8plex(K)@3; iTRAQ8plex(K)@9; DKP@C-term		0.019547	2186.37	2187.38	2186.36	2187.36	1	8	1.1.13.93.1	1	46	12409.1	46	100		100		100		100		100		100		100		0	9.29	918.18	4.84	701.19	5.98	419.87	6.23
1	80	3.66	3.66	100	100	100	ID0004	Troponin T, fast skeletal muscle,TnTf, from 65	1	auto	0.343902	87.13	APKIPEGEKV	iTRAQ8plex@N-term; iTRAQ8plex(K)@3; iTRAQ8plex(K)@9; DKP@C-term		0.0268446	2186.38	729.801	2186.36	729.792	3	10	11.1.1.4090.2	1	53.0885	522.455	53.0828	72.7256	13.589	50.9388	13.6197	36.312	13.6552	41.3512	13.6352	22.3699	13.7321	28.8785	13.6726	65.9631	13.5927	88.07	11.92	6404.94	77.76	4486.18	68.18	3198	57.88
1	80	3.66	3.66	100	100	100	ID0004	Troponin T, fast skeletal muscle,TnTf, from 65	1	auto	0	78.77	APKIPEGEKV	iTRAQ8plex@N-term; iTRAQ8plex(K)@3; iTRAQ8plex(K)@9; DKP@C-term		-0.00252661	2186.35	547.596	2186.36	547.596	4	10	4.1.1.4804.2	1	49.6737	713.768	49.69	100		96.4811	25.1429	50.8302	25.2043	60.4649	25.1771	36.4247	25.2491	44.3404	25.2073	100		34.05	8.54	4402.04	64.48	3285.18	58.04	1730.77	43.13
2	30	5.2	5.2	100	100	100	ID0004	Troponin T, fast skeletal muscle,TnTf, from 65	1	auto	0	52.2	APKIPEGEKV	iTRAQ8plex@N-term; iTRAQ8plex(K)@3; iTRAQ8plex(K)@9; DKP@C-term		-0.168197	2186.19	2187.2	2186.36	2187.36	1	7	1.1.5.64.8	1	31.5	3887.52	31.5	6.58024	5.33754	2.77524	5.51187	1.17833	7.65413	2.06491	5.90249	1.49107	6.59546	1.97611	6.68396	10.8001	5.3134	110.92	5.85	729.88	5.99	307.83	4.93	130.7	7.25
2	30	5.2	5.2	100	100	100	ID0004	Troponin T, fast skeletal muscle,TnTf, from 65	1	auto	0	37.02	APKIPEGEKV	iTRAQ8plex@N-term; iTRAQ8plex(K)@3; iTRAQ8plex(K)@9; DKP@C-term		-0.168197	2186.19	2187.2	2186.36	2187.36	1	7	1.1.13.64.10	1	31.5	3887.52	31.5	3.40108	3.05877	3.26938	3.13711	1.80404	3.71041	1.60924	3.20673	1.12906	4.08633	0.999239	3.72173	4.85971	3.02899	276.08	8.19	938.97	7	902.61	9.21	498.06	11.1
1	80	3.66	3.66	100	100	100	ID0004	Troponin T, fast skeletal muscle,TnTf, from 65	1	auto	1.16115	98.69	EEEKPRPKLT	Acetyl@N-term; iTRAQ8plex(K)@4; iTRAQ8plex(K)@8		-0.0838244	1876	626.342	1876.09	626.37	3	11	4.1.1.4582.2	1	44.91	745.567	45.0124	62.6216	16.8484	45.3658	16.8904	29.5975	16.9616	37.0635	16.9128	22.6081	17.0199	27.9323	16.9533	81.4424	16.8273	54.04	9.06	3384.07	56.54	2451.57	50.29	1599.45	41.15
2	30	5.2	5.2	100	100	100	ID0004	Troponin T, fast skeletal muscle,TnTf, from 65	1	auto	1.16115	97.34	EEEKPRPKLT	Acetyl@N-term; iTRAQ8plex(K)@4; iTRAQ8plex(K)@8		-0.00512351	1876.08	1877.09	1876.09	1877.1	1	8	1.1.13.47.5	1	23	8770.88	23	11.5843	3.7444	9.0377	3.7705	1.28041	4.60956	4.70598	3.86548	3.48457	4.07251	3.31977	3.92692	25.4522	3.72389	150.67	5.6	1745.4	7.93	1361.71	8.64	192.92	5.26
2	30	5.2	5.2	100	100	100	ID0004	Troponin T, fast skeletal muscle,TnTf, from 65	1	auto	0	95.29	EEEKPRPKLT	Acetyl@N-term; iTRAQ8plex(K)@4; iTRAQ8plex(K)@8		-0.00512351	1876.08	1877.09	1876.09	1877.1	1	8	1.1.5.47.5	1	23	8770.88	23	7.32184	4.31545	6.19914	4.33193	1.78434	4.50482	2.95818	4.39778	2.81503	4.38497	2.04819	4.56626	17.5936	4.30035	226.42	9.73	1657.81	6.55	1403.61	7.67	404.01	5.46
1	80	3.66	3.66	100	100	100	ID0004	Troponin T, fast skeletal muscle,TnTf, from 65	1	auto	0	59.79	EEEKPRPKLT	Acetyl@N-term; iTRAQ8plex(K)@4; iTRAQ8plex(K)@8		-0.115319	1875.97	626.332	1876.09	626.37	3	9	18.1.1.2610.2	1	47.3344	577.169	47.4129	41.9133	13.4064	35.6981	13.4364	26.9589	13.4879	36.7948	13.4277	20.3173	13.5524	25.8621	13.477	36.0672	13.4203	74.85	9.95	3137.21	54.53	2672	52.27	2017.87	46.07
1	80	3.66	3.66	100	100	100	ID0004	Troponin T, fast skeletal muscle,TnTf, from 65	1	auto	0	55.31	EEEKPRPKLT	Acetyl@N-term; iTRAQ8plex(K)@4; iTRAQ8plex(K)@8		-0.0838244	1876	626.342	1876.09	626.37	3	9	4.1.1.4583.2	1	44.9312	745.567	45.0124	38.979	13.2741	39.5369	13.2798	27.2808	13.3445	30.5944	13.3155	18.5298	13.4345	21.1876	13.3778	41.4817	13.2626	74.9	9.85	2919.53	52.69	2961.31	54.67	2043.33	46.28
1	80	3.66	3.66	100	100	100	ID0004	Troponin T, fast skeletal muscle,TnTf, from 65	1	auto	0	55.02	EEEKPRPKLT	Acetyl@N-term; iTRAQ8plex(K)@4; iTRAQ8plex(K)@8		-0.0836891	1876	939.009	1876.09	939.051	2	9	18.1.1.2603.3	1	47.192	378.812	47.3083	51.7347	41.0647	33.9953	41.2403	18.9458	41.6099	22.8031	41.4329	17.2182	41.65	14.8066	41.7844	100		8.48	3.46	438.71	20.35	288.28	17.29	160.66	13.11
1	80	3.66	3.66	100	100	100	ID0004	Troponin T, fast skeletal muscle,TnTf, from 65	1	auto	0	54.69	EEEKPRPKLT	Acetyl@N-term; iTRAQ8plex(K)@4; iTRAQ8plex(K)@8		-0.0838244	1876	626.342	1876.09	626.37	3	9	4.1.1.4585.2	1	44.9741	745.567	45.0124	67.0934	17.7326	55.7907	17.7562	34.6797	17.8255	43.3265	17.7829	28.5856	17.859	34.7801	17.8076	66.8507	17.7304	50.02	8.83	3356.01	56.36	2790.65	53.36	1734.68	42.92
2	30	5.2	5.2	100	100	100	ID0004	Troponin T, fast skeletal muscle,TnTf, from 65	1	auto	0	99	EEEKPRPKLTAPKIPEGEKV	Acetyl@N-term; iTRAQ8plex(K)@4; iTRAQ8plex(K)@8; iTRAQ8plex(K)@13; iTRAQ8plex(K)@19; DKP@C-term		-0.39763	3739.83	3740.84	3740.23	3741.23	1	12	1.1.13.242.2	1	120.5	56201.7	120.5	2.35718	0.389432	1.29346	0.462433	0.925948	0.528458	0.598484	0.808735	0.547377	0.767816	0.283425	1.39899	0.01		2571.83	9.18	6062.26	9.44	3326.55	9.78	2381.38	9.28
2	30	5.2	5.2	100	100	100	ID0004	Troponin T, fast skeletal muscle,TnTf, from 65	1	auto	0	99	EEEKPRPKLTAPKIPEGEKV	Acetyl@N-term; iTRAQ8plex(K)@4; iTRAQ8plex(K)@8; iTRAQ8plex(K)@13; iTRAQ8plex(K)@19; DKP@C-term		-0.234056	3739.99	3741	3740.23	3741.23	1	12	1.1.13.72.2	1	35.5	136542	35.5	2.75926	0.458917	1.11442	0.570486	1.04783	0.633563	0.693786	0.670539	0.442196	1.10342	0.485781	1.1779	0.01		4175.05	18.01	11520	18.04	4652.77	17.37	4374.75	20.3
2	30	5.2	5.2	100	100	100	ID0004	Troponin T, fast skeletal muscle,TnTf, from 65	1	auto	2	99	EEEKPRPKLTAPKIPEGEKV	Acetyl@N-term; iTRAQ8plex(K)@4; iTRAQ8plex(K)@8; iTRAQ8plex(K)@13; iTRAQ8plex(K)@19; DKP@C-term		-0.234056	3739.99	3741	3740.23	3741.23	1	14	1.1.5.72.2	1	35.5	136542	35.5	2.24125	0.417383	1.1203	0.558165	0.862889	0.571981	0.772003	0.673561	0.555001	0.784836	0.163468	1.72649	0.01		3412.28	13.08	7647.78	12.63	3822.79	15.51	2944.42	12.5
2	30	5.2	5.2	100	100	100	ID0004	Troponin T, fast skeletal muscle,TnTf, from 65	1	auto	0	99	EEEKPRPKLTAPKIPEGEKV	Acetyl@N-term; iTRAQ8plex(K)@4; iTRAQ8plex(K)@8; iTRAQ8plex(K)@13; iTRAQ8plex(K)@19; DKP@C-term		0.0374288	3740.26	3741.27	3740.23	3741.23	1	13	2.1.6.237.2	1	118	42667.9	118	1.40689	0.342254	0.954708	0.401049	0.682603	0.444431	0.587343	0.500017	0.408892	0.818732	0.329334	0.747082	0.017436	8.55182	3288.03	9.43	4625.91	8.64	3139.11	8.8	2244.42	7.62
2	30	5.2	5.2	100	100	100	ID0004	Troponin T, fast skeletal muscle,TnTf, from 65	1	auto	0	99	EEEKPRPKLTAPKIPEGEKV	Acetyl@N-term; iTRAQ8plex(K)@4; iTRAQ8plex(K)@8; iTRAQ8plex(K)@13; iTRAQ8plex(K)@19; DKP@C-term		-0.0387431	3740.19	3741.2	3740.23	3741.23	1	14	2.1.6.304.2	1	151.5	49403.1	151.5	1.37214	0.217721	0.554965	0.322874	0.558447	0.312306	0.322696	0.557527	0.226514	0.782124	0.201731	1.13784	0.0147542	6.46986	5082.61	8.82	6974.08	9.17	2820.67	7.68	2838.37	7.37
2	30	5.2	5.2	100	100	100	ID0004	Troponin T, fast skeletal muscle,TnTf, from 65	1	auto	0	99	EEEKPRPKLTAPKIPEGEKV	Acetyl@N-term; iTRAQ8plex(K)@4; iTRAQ8plex(K)@8; iTRAQ8plex(K)@13; iTRAQ8plex(K)@19; DKP@C-term		0.0911398	3740.32	3741.33	3740.23	3741.23	1	13	2.1.6.412.1	1	205.5	116303	205.5	2.13883	0.193047	1.0823	0.236093	0.869565	0.269866	0.615747	0.32502	0.387167	0.491694	0.418781	0.44213	0.01		11689.9	20.16	25002.7	21.69	12651.9	20.4	10165.1	21.1
2	30	5.2	5.2	100	100	100	ID0004	Troponin T, fast skeletal muscle,TnTf, from 65	1	auto	0	99	EEEKPRPKLTAPKIPEGEKV	Acetyl@N-term; iTRAQ8plex(K)@4; iTRAQ8plex(K)@8; iTRAQ8plex(K)@13; iTRAQ8plex(K)@19; DKP@C-term		0.114577	3740.34	3741.35	3740.23	3741.23	1	17	2.1.6.455.1	1	227	95600.9	227	1.96648	0.194868	0.911916	0.278607	0.7668	0.328068	0.607774	0.364514	0.38794	0.597724	0.374733	0.603885	0.01		11243.7	19.16	22110.5	20.9	10253.3	22.6	8621.68	24.17
2	30	5.2	5.2	100	100	100	ID0004	Troponin T, fast skeletal muscle,TnTf, from 65	1	auto	0	99	EEEKPRPKLTAPKIPEGEKV	Acetyl@N-term; iTRAQ8plex(K)@4; iTRAQ8plex(K)@8; iTRAQ8plex(K)@13; iTRAQ8plex(K)@19; DKP@C-term		0.151687	3740.38	3741.39	3740.23	3741.23	1	13	2.1.6.582.1	1	290.5	87016.8	290.5	2.06007	0.276473	1.69131	0.306953	1.02097	0.363098	0.611034	0.525	0.430276	0.757874	0.420796	0.616985	0.015813	8.50155	8029.45	19.52	16541.2	21.78	13580.3	25.45	8197.87	22.11
1	80	3.66	3.66	100	100	100	ID0004	Troponin T, fast skeletal muscle,TnTf, from 65	1	auto	2	99	EEEKPRPKLTAPKIPEGEKV	Acetyl@N-term; iTRAQ8plex(K)@4; iTRAQ8plex(K)@8; iTRAQ8plex(K)@13; iTRAQ8plex(K)@19; DKP@C-term		-0.922463	3739.3	748.868	3740.23	749.053	5	12	26.1.1.3027.2	1	56.6775	788.23	56.8031	1.29719	1.81584	0.994884	1.9566	0.9857	1.94945	0.807023	2.06501	0.726314	2.12028	0.563276	2.25712	0.01		5185.5	69.85	6726.59	81.91	5158.97	73.21	5111.35	72.03
2	30	5.2	5.2	100	100	100	ID0004	Troponin T, fast skeletal muscle,TnTf, from 65	1	auto	0	99	EEEKPRPKLTAPKIPEGEKV	Acetyl@N-term; iTRAQ8plex(K)@4; iTRAQ8plex(K)@8; iTRAQ8plex(K)@13; iTRAQ8plex(K)@19; DKP@C-term		-0.029954	3740.2	3741.2	3740.23	3741.23	1	13	3.1.12.417.1	1	208	215537	208	2.51141	0.532146	0.924713	0.787456	0.723342	1.07639	0.375272	1.13373	0.400085	1.76524	0.276166	2.00422	0.01		2725.17	13.44	6844.01	13.68	2520	15.47	1971.23	18.86
2	30	5.2	5.2	100	100	100	ID0004	Troponin T, fast skeletal muscle,TnTf, from 65	1	auto	0	99	EEEKPRPKLTAPKIPEGEKV	Acetyl@N-term; iTRAQ8plex(K)@4; iTRAQ8plex(K)@8; iTRAQ8plex(K)@13; iTRAQ8plex(K)@19; DKP@C-term		-0.0743876	3740.15	3741.16	3740.23	3741.23	1	11	3.1.12.451.1	1	225	125074	225	2.34105	0.849935	0.738286	1.32446	0.589944	1.62525	0.460881	1.70115	0.219181	3.01945	0.316447	2.2041	0.01		1320.6	9.65	3091.59	13.42	974.98	10.77	779.08	11.31
2	30	5.2	5.2	100	100	100	ID0004	Troponin T, fast skeletal muscle,TnTf, from 65	1	auto	0	99	EEEKPRPKLTAPKIPEGEKV	Acetyl@N-term; iTRAQ8plex(K)@4; iTRAQ8plex(K)@8; iTRAQ8plex(K)@13; iTRAQ8plex(K)@19; DKP@C-term		-0.115403	3740.11	3741.12	3740.23	3741.23	1	20	3.1.12.586.1	1	292.5	573916	292.5	1.99266	0.236055	1.15908	0.280181	0.919618	0.316419	0.574049	0.443119	0.456449	0.581705	0.402789	0.541501	0.01		12553	27.21	25013.8	23.38	14549.9	25.83	11543.9	26.61
2	30	5.2	5.2	100	100	100	ID0004	Troponin T, fast skeletal muscle,TnTf, from 65	1	auto	0	98.06	EEEKPRPKLTAPKIPEGEKV	Acetyl@N-term; iTRAQ8plex(K)@4; iTRAQ8plex(K)@8; iTRAQ8plex(K)@13; iTRAQ8plex(K)@19; DKP@C-term		-0.0541239	3740.17	3741.18	3740.23	3741.23	1	8	1.1.5.136.2	1	67.5	55060.5	67.5	2.24035	0.456816	1.19922	0.543557	0.999065	0.622613	0.824272	0.782237	0.696681	0.757443	0.39881	1.34112	0.01		1571.35	6.38	3520.38	7.37	1884.4	6.81	1569.88	7.41
1	80	3.66	3.66	100	100	100	ID0004	Troponin T, fast skeletal muscle,TnTf, from 65	1	auto	0.155523	70.65	EKPRPKLT	Acetyl@N-term; iTRAQ8plex(K)@2; iTRAQ8plex(K)@6		0.0229682	1618.03	540.349	1618	540.342	3	9	11.1.1.3893.4	1	48.9286	69.8403	48.9372	3.77083	17.3526	3.09839	17.856	1.0225	22.6511	1.32064	20.6708	1.24178	20.9769	1.12287	22.5652	100		40.45	6.24	152.53	12.12	125.33	11.27	41.36	6.86
2	30	5.2	5.2	100	100	100	ID0004	Troponin T, fast skeletal muscle,TnTf, from 65	0	auto - discordant peptide type	0.0385789	99	EKPRPKLTAPKIPEGEKV	Lys-add@N-term; iTRAQ8plex(K)@2; Oxidation(P)@3; iTRAQ8plex(K)@6; iTRAQ8plex(K)@11; iTRAQ8plex(K)@17; DKP@C-term		-0.207186	3584.01	3585.02	3584.22	3585.23	1	14	3.1.12.275.2	0	137	25606.9	137	1.50383	2.0291	0.43298	2.65448	0.317804	4.57664	0.0809018	11.0906	0.147447	7.16478	0.402952	3.46566	0.01		494.55	7.99	743.72	9.13	214.13	4.51	157.17	6.73
1	5	27.06	27.06	100	100	100	ID0005	Myelin basic protein (MBP),Myelin A1 protein, from 16	1	auto	0.533132	73.75	ARHGF	iTRAQ8plex@N-term; DKP@C-term		0.110727	1097.75	549.883	1097.64	549.827	2	6	27.1.1.2930.3	1	50.8259	14.2719	50.8495	7.82173	17.2028	4.97732	17.8581	2.44198	19.4769	2.02769	19.9392	1.8903	20.1454	1.79378	20.1072	1.42748	21.0073	37.92	6.16	296.6	16.79	188.74	14	92.6	9.95
1	5	27.06	27.06	100	100	100	ID0005	Myelin basic protein (MBP),Myelin A1 protein, from 16	1	auto	0	71.17	ARHGF	iTRAQ8plex@N-term; DKP@C-term		0.00708946	1097.65	549.831	1097.64	549.827	2	8	5.1.1.4519.2	1	46.2663	258.902	46.3104	32.8541	15.8894	14.6259	16.1702	7.16587	16.6486	9.83793	16.3354	5.53992	16.8605	5.51158	16.7747	7.27864	16.5117	50.1	7.87	1645.99	39.34	732.76	28.11	359.01	19.8
1	5	27.06	27.06	100	100	100	ID0005	Myelin basic protein (MBP),Myelin A1 protein, from 16	0	auto - no iTRAQ	0	99	ASASTMDHARHGF	Acetyl@N-term; DKP@C-term		0.0123103	1635.77	546.264	1635.76	546.26	3	12	18.1.1.2776.2	0	50.8787	435.773	50.9387	2.75776	16.1156	1.66945	17.7437	1.06245	19.6476	0.975537	19.8402	0.428799	26.58	0.856404	20.27	2.93258	16.0931	50.28	6.93	138.66	11.58	83.94	9.38	53.42	7.48
1	5	27.06	27.06	100	100	100	ID0005	Myelin basic protein (MBP),Myelin A1 protein, from 16	0	auto - no iTRAQ	0	99	ASASTMDHARHGF	Acetyl@N-term; DKP@C-term		0.0123103	1635.77	546.264	1635.76	546.26	3	13	18.1.1.2777.2	0	50.8997	435.773	50.9387	3.30089	13.0098	2.00919	14.1581	1.41633	15.1054	0.944444	16.5957	0.434982	21.6397	0.691944	17.8	3.03231	13.1671	73.98	8.43	244.2	15.33	148.64	12.49	104.78	10.39
1	5	27.06	27.06	100	100	100	ID0005	Myelin basic protein (MBP),Myelin A1 protein, from 16	0	auto - no iTRAQ	2	99	ASASTMDHARHGF	Acetyl@N-term; DKP@C-term		-0.0393732	1635.72	818.866	1635.76	818.886	2	15	18.1.1.2778.2	0	50.9207	133.16	50.9152	2.24855	17.8785	0.930507	22.1854	0.617559	24.7691	0.624971	24.3157	0.356961	29.8925	0.337966	29.6123	0.767894	23.7715	43.17	6.4	97.07	9.7	40.17	6.63	26.66	5.29
1	5	27.06	27.06	100	100	100	ID0005	Myelin basic protein (MBP),Myelin A1 protein, from 16	0	auto - no iTRAQ	0	99	ASASTMDHARHGF	Acetyl@N-term; DKP@C-term		0.0428889	1635.8	546.274	1635.76	546.26	3	14	25.1.1.3915.4	0	46.9723	511.52	47.0649	6.14978	15.9905	3.39327	17.0414	1.3787	20.0248	1.65897	18.8701	1.11166	20.7956	1.4148	19.3437	9.63363	15.5912	44.6	6.63	274.28	16.16	151.34	12.61	61.49	8.25
1	5	27.06	27.06	100	100	100	ID0005	Myelin basic protein (MBP),Myelin A1 protein, from 16	0	auto - no iTRAQ	0	99	ASASTMDHARHGF	Acetyl@N-term; DKP@C-term		0.0198176	1635.78	546.266	1635.76	546.26	3	12	4.1.1.4756.2	0	48.6059	379.413	48.5998	3.38305	12.7047	1.59307	14.5901	1.43263	14.7141	0.916796	16.4044	0.44107	21.0895	0.731828	17.1629	3.53037	12.7033	77.04	8.6	260.63	15.81	122.73	11.53	110.37	10.58
1	5	27.06	27.06	100	100	100	ID0005	Myelin basic protein (MBP),Myelin A1 protein, from 16	0	auto - no iTRAQ	0	98.64	ASASTMDHARHGF	Acetyl@N-term; DKP@C-term		0.0754817	1635.83	546.285	1635.76	546.26	3	11	11.1.1.4066.2	0	52.5722	440.721	52.6335	3.90375	13.1185	2.57893	13.9331	1.19691	16.3266	1.51065	15.1943	0.951022	17.1255	1.09881	16.2511	13.0591	12.1364	70.44	8.25	274.98	16.25	181.66	13.71	84.31	9.59
1	5	27.06	27.06	100	100	100	ID0005	Myelin basic protein (MBP),Myelin A1 protein, from 16	0	auto - no iTRAQ	0	96.58	ASASTMDHARHGF	Acetyl@N-term; DKP@C-term		0.0800593	1635.84	546.287	1635.76	546.26	3	10	25.1.1.3939.3	0	47.4835	135.86	47.2596	3.62346	13.4838	2.24619	14.5345	1.13287	16.8188	1.12161	16.5879	0.677381	19.2922	0.813213	17.8432	4.85424	13.0813	67.51	8.06	244.62	15.33	151.64	12.57	76.48	9.06
1	5	27.06	27.06	100	100	100	ID0005	Myelin basic protein (MBP),Myelin A1 protein, from 16	0	auto - no iTRAQ	0	84.41	ASASTMDHARHGF	Acetyl@N-term; DKP@C-term		0.0123103	1635.77	546.264	1635.76	546.26	3	10	18.1.1.2774.2	0	50.8369	435.773	50.9387	3.52206	20.25	2.06468	22.1302	1.97181	22.1255	1.17778	24.7539	1.03615	25.2487	0.464013	32.1601	4.20498	19.9654	30.15	5.39	106.19	10.1	62.25	8.12	59.45	7.75
1	5	27.06	27.06	100	100	100	ID0005	Myelin basic protein (MBP),Myelin A1 protein, from 16	0	auto - no iTRAQ	0	55.02	ASASTMDHARHGF	Acetyl@N-term; DKP@C-term		0.0123103	1635.77	546.264	1635.76	546.26	3	9	18.1.1.2785.2	0	51.0726	435.773	50.9387	2.54716	11.2161	1.78061	12.0226	0.995567	13.7686	0.72326	14.9152	0.415016	18.2465	0.6113	15.405	2.35437	11.3366	106.02	10.05	270.05	16.19	188.78	13.96	105.55	10.54
1	5	27.06	27.06	100	100	100	ID0005	Myelin basic protein (MBP),Myelin A1 protein, from 16	0	auto - discordant peptide type	0	99	ASASTMDHARHGF	Acetyl@N-term; iTRAQ8plex(S)@4; DKP@C-term		0.0656178	1940.03	647.683	1939.96	647.662	3	12	19.1.1.2324.3	0	51.3203	346.488	51.3748	2.63394	4.92623	1.67318	5.38194	1.02034	6.04276	1.03055	5.93914	0.488637	7.63024	0.757133	6.3623	0.191851	11.7358	544.33	22.78	1433.73	37.26	910.76	30.82	555.4	24.21
1	5	27.06	27.06	100	100	100	ID0005	Myelin basic protein (MBP),Myelin A1 protein, from 16	0	auto - discordant peptide type	0	99	ASASTMDHARHGF	Acetyl@N-term; iTRAQ8plex(S)@4; DKP@C-term		0.0656178	1940.03	647.683	1939.96	647.662	3	15	19.1.1.2330.4	0	51.4515	346.488	51.3748	2.33658	6.17523	1.75311	6.5483	1.07806	7.32569	0.97753	7.4317	0.582576	8.75634	0.673934	8.11749	0.40276	10.0389	358.7	18.47	838.13	28.57	628.84	25.44	386.7	20.15
1	5	27.06	27.06	100	100	100	ID0005	Myelin basic protein (MBP),Myelin A1 protein, from 16	0	auto - discordant peptide type	0	99	ASASTMDHARHGF	Acetyl@N-term; iTRAQ8plex(S)@4; DKP@C-term		0.248357	1940.21	647.744	1939.96	647.662	3	13	6.1.1.5418.3	0	54.2929	31.8469	54.1926	2.26039	12.5773	2.01614	12.8869	0.837931	16.0574	0.83919	15.6939	0.600778	17.5655	0.782992	15.7332	0.637404	17.0037	87.37	9.11	197.49	13.89	176.15	13.34	73.21	8.94
1	5	27.06	27.06	100	100	100	ID0005	Myelin basic protein (MBP),Myelin A1 protein, from 16	0	auto - discordant peptide type	0	99	ASASTMDHARHGF	Acetyl@N-term; iTRAQ8plex(S)@4; DKP@C-term		0.260991	1940.22	647.749	1939.96	647.662	3	11	7.1.1.5520.3	0	52.4199	13.4566	52.4767	2.25281	12.2204	2.02213	12.5152	1.1345	14.251	0.994819	14.5579	0.602871	17.0767	0.795013	15.2208	0.784974	15.3296	92.64	9.38	208.7	14.28	187.33	13.78	105.1	10.54
1	5	27.06	27.06	100	100	100	ID0005	Myelin basic protein (MBP),Myelin A1 protein, from 16	0	auto - discordant peptide type	0	96.5	ASASTMDHARHGF	Acetyl@N-term; iTRAQ8plex(S)@4; DKP@C-term		0.0419972	1940.01	647.676	1939.96	647.662	3	12	26.1.1.2790.3	0	51.5227	420.484	51.5992	2.84097	4.63037	1.56273	5.1949	0.773997	6.23251	0.792294	6.06514	0.492623	7.12289	0.507327	6.85064	0.225672	9.71491	603.93	24.02	1715.75	40.68	943.78	31.54	467.44	22.43
1	5	27.06	27.06	100	100	100	ID0005	Myelin basic protein (MBP),Myelin A1 protein, from 16	0	auto - no iTRAQ	0	97.61	ASTMDHARHGF	Acetyl@N-term; DKP@C-term		0.0735179	1477.76	493.595	1477.69	493.57	3	10	25.1.1.3918.4	0	47.0355	101.305	47.044	5.68978	25.7584	3.73368	26.9645	1.9405	29.7585	2.06181	29.1397	1.6037	30.49	1.07163	32.9992	3.27268	27.2184	17.31	4.12	98.49	9.7	64.63	8.19	33.59	6
1	5	27.06	27.06	100	100	100	ID0005	Myelin basic protein (MBP),Myelin A1 protein, from 16	1	auto	0	99	ASTMDHARHGF	iTRAQ8plex@N-term; DKP@C-term		-0.0385743	1739.84	580.956	1739.88	580.968	3	13	19.1.1.2313.3	1	51.0783	72.3797	51.0687	7.45173	11.3737	4.46504	11.9	2.5198	12.7616	2.19229	12.9468	1.39467	14.1424	1.42154	13.8431	0.449776	20.5251	87.11	9.33	649.12	24.84	388.95	20.17	219.5	15.23
1	5	27.06	27.06	100	100	100	ID0005	Myelin basic protein (MBP),Myelin A1 protein, from 16	1	auto	2	99	ASTMDHARHGF	iTRAQ8plex@N-term; DKP@C-term		0.0778808	1739.96	580.994	1739.88	580.968	3	15	26.1.1.2772.3	1	51.1372	102.503	51.192	6.85935	9.75728	3.53733	10.4333	2.12819	11.1943	2.06876	11.163	1.46175	11.9544	1.44601	11.7961	1.05404	12.777	118.81	10.86	814.96	27.82	420.27	21.14	252.85	16.34
1	5	27.06	27.06	100	100	100	ID0005	Myelin basic protein (MBP),Myelin A1 protein, from 16	1	auto	0	96.5	ASTMDHARHGF	iTRAQ8plex@N-term; DKP@C-term		0.0555419	1739.94	580.987	1739.88	580.968	3	10	5.1.1.4641.3	1	48.9423	77.0878	48.9783	20.181	18.5034	9.25456	19.0472	4.71248	19.9016	5.55797	19.5357	3.79459	20.2138	3.72454	20.1042	4.5309	19.7767	33.98	6.16	685.75	25.42	314.47	18.38	160.13	13.15
1	5	27.06	27.06	100	100	100	ID0005	Myelin basic protein (MBP),Myelin A1 protein, from 16	1	auto	0	95	ASTMDHARHGF	iTRAQ8plex@N-term; DKP@C-term		-0.0385743	1739.84	580.956	1739.88	580.968	3	10	19.1.1.2312.4	1	51.0601	72.3797	51.0687	8.0257	11.0039	4.20158	11.6422	2.08044	12.8101	2.00874	12.7527	1.45152	13.6102	1.54254	13.2263	0.3523	22.2043	92.62	9.64	743.34	26.55	389.15	20.3	192.69	14.39
2	14	6.92	6.92	100	100	100	ID0005	Myelin basic protein (MBP),Myelin A1 protein, from 16	0	auto - discordant peptide type	1.10237	99	ASTMDHARHGF	iTRAQ8plex@N-term; iTRAQ8plex(S)@2; DKP@C-term		0.0597427	2044.15	2045.16	2044.09	2045.1	1	10	2.1.6.459.6	0	229	17766.6	229	11.0292	1.59612	7.97915	1.60734	3.82024	1.72346	5.97318	1.63218	1.85076	2.11168	3.90137	1.69775	4.73272	1.6633	319.48	5.04	3523.62	8.55	2549.18	7.85	1220.49	8.47
1	5	27.06	27.06	100	100	100	ID0005	Myelin basic protein (MBP),Myelin A1 protein, from 16	1	auto	2	99	DHARHGF	iTRAQ8plex@N-term; DKP@C-term		0.0649896	1349.79	450.938	1349.73	450.916	3	10	26.1.1.2582.4	1	47.0208	81.7505	47.0506	4.42672	15.5004	4.22418	15.6307	1.65292	18.2306	2.21306	16.9462	1.44269	18.478	1.50354	18.0192	1.66141	17.9847	49.47	6.93	218.99	14.53	208.97	14.49	81.77	9.54
1	5	27.06	27.06	100	100	100	ID0005	Myelin basic protein (MBP),Myelin A1 protein, from 16	1	auto	2	99	HARHGF	iTRAQ8plex@N-term; DKP@C-term		0.0869582	1234.79	412.603	1234.7	412.574	3	10	5.1.1.4427.2	1	44.2819	809.088	44.3233	40.7326	19.9353	23.4113	20.0968	12.2557	20.4121	14.0694	20.2907	9.08167	20.607	9.94009	20.4697	0.01		33.55	6.63	1366.58	35.89	785.45	28.71	411.18	21.02
1	5	27.06	27.06	100	100	100	ID0005	Myelin basic protein (MBP),Myelin A1 protein, from 16	1	auto	0	98.09	HARHGF	iTRAQ8plex@N-term; DKP@C-term		0.0800918	1234.78	412.6	1234.7	412.574	3	9	12.1.1.2250.2	1	49.434	607.498	49.5087	18.3003	34.0027	12.1802	34.4887	6.51452	35.635	8.07608	35.0319	4.24124	36.8137	5.48949	35.7393			9.99	3.32	182.82	13.15	121.68	11.22	65.08	8.37
1	5	27.06	27.06	100	100	100	ID0005	Myelin basic protein (MBP),Myelin A1 protein, from 16	1	auto	0	90.63	HARHGF	iTRAQ8plex@N-term; DKP@C-term		0.156538	1234.86	412.626	1234.7	412.574	3	7	20.1.1.1712.3	1	48.2443	54.4333	48.3267	13.506	28.1268	9.48698	28.6041	5.14567	29.7916	5.39127	29.5425	3.70655	30.6014	3.24138	30.8043			14.21	3.87	191.92	13.49	134.81	11.79	73.12	8.83
1	5	27.06	27.06	100	100	100	ID0005	Myelin basic protein (MBP),Myelin A1 protein, from 16	1	auto	0	73.31	HARHGF	iTRAQ8plex@N-term; DKP@C-term		0.0668166	1234.77	412.596	1234.7	412.574	3	8	26.1.1.2525.4	1	45.7866	1552.82	45.9439	13.4628	23.7717	9.27186	24.2032	5.7809	24.9391	6.97889	24.5209	3.9005	25.7708	4	25.4892	4.15276	25.7752	19.9	4.58	267.91	15.94	184.51	13.82	115.04	11.05
1	5	27.06	27.06	100	100	100	ID0005	Myelin basic protein (MBP),Myelin A1 protein, from 16	0	auto - no iTRAQ	2	99	LASASTMDHAR	Acetyl@N-term		0.0550927	1200.61	601.313	1200.56	601.285	2	12	23.1.1.4795.2	0	48.9594	6.0322	48.968	0.565775	21.0921	0.348583	24.9595	0.127117	39.2883	0.153396	34.8035	0.204686	30.4518	0.181732	31.3714	0.223682	28.2937	63.17	7.68	35.74	6.16	22.02	4.8	8.03	3
1	5	27.06	27.06	100	100	100	ID0005	Myelin basic protein (MBP),Myelin A1 protein, from 16	0	auto - no iTRAQ	0	99	LASASTMDHARHGF	Acetyl@N-term; DKP@C-term		0.0881584	1748.93	583.984	1748.84	583.955	3	12	11.1.1.4301.4	0	57.766	1195.97	57.7747	5.30453	13.8591	3.01891	14.8608	3.20385	14.628	1.51932	16.6703	1.30635	17.1128	1.3936	16.5977	0.490131	29.9199	60.29	7.68	319.81	17.46	182.01	13.93	193.16	13.89
1	5	27.06	27.06	100	100	100	ID0005	Myelin basic protein (MBP),Myelin A1 protein, from 16	0	auto - no iTRAQ	0	99	LASASTMDHARHGF	Acetyl@N-term; DKP@C-term		0.0881584	1748.93	583.984	1748.84	583.955	3	14	11.1.1.4302.2	0	57.7809	1195.97	57.7747	11.5257	14.3903	6.35704	14.9275	5.47167	15.053	4.7313	15.2114	2.98148	15.9961	2.69518	16.0467	0.650556	29.5507	54	7.48	622.39	24.27	343.28	19.1	295.47	17.41
1	5	27.06	27.06	100	100	100	ID0005	Myelin basic protein (MBP),Myelin A1 protein, from 16	0	auto - no iTRAQ	0	99	LASASTMDHARHGF	Acetyl@N-term; DKP@C-term		-0.152856	1748.69	875.352	1748.84	875.428	2	13	18.1.1.3059.4	0	57.6436	132.679	57.7047	1.77901	16.6552	1.02336	19.1253	0.521691	23.5469	0.44327	24.3967	0.203003	34.2587	0.353356	25.8859	0.0183537	175.248	53.94	7.14	95.96	9.7	55.2	7.62	28.14	5.48
1	5	27.06	27.06	100	100	100	ID0005	Myelin basic protein (MBP),Myelin A1 protein, from 16	0	auto - no iTRAQ	0	99	LASASTMDHARHGF	Acetyl@N-term; DKP@C-term		0.0639885	1748.91	583.976	1748.84	583.955	3	14	25.1.1.4261.2	0	54.4761	2365.99	54.6213	3.28075	15.4991	1.44387	18.1404	1.15582	18.8364	0.955095	19.6435	0.448474	25.3342	0.583573	22.3211	1.24333	18.4702	52.11	7.07	170.96	12.81	75.24	9.06	60.23	7.87
1	5	27.06	27.06	100	100	100	ID0005	Myelin basic protein (MBP),Myelin A1 protein, from 16	0	auto - no iTRAQ	2	99	LASASTMDHARHGF	Acetyl@N-term; DKP@C-term		0.0107181	1748.85	875.433	1748.84	875.428	2	13	4.1.1.5065.2	0	55.1126	121.855	55.3092	1.96457	11.4639	0.885974	14.047	0.449271	17.4381	0.453188	16.9756	0.295173	19.999	0.208379	22.505	0.100546	32.6884	109.8	10.2	215.71	14.49	97.28	10.25	49.33	7.28
1	5	27.06	27.06	100	100	100	ID0005	Myelin basic protein (MBP),Myelin A1 protein, from 16	0	auto - no iTRAQ	0	99	LASASTMDHARHGF	Acetyl@N-term; DKP@C-term		0.0797356	1748.92	583.981	1748.84	583.955	3	12	4.1.1.5066.2	0	55.1275	729.998	55.2827	3.95723	18.2595	1.66667	21.1562	1.15728	22.7322	1.23924	22.1378	0.799117	24.9983	0.807947	24.357	1.23455	22.0556	36.24	5.92	143.41	11.7	60.4	8.12	41.94	6.63
1	5	27.06	27.06	100	100	100	ID0005	Myelin basic protein (MBP),Myelin A1 protein, from 16	0	auto - no iTRAQ	0	98.77	LASASTMDHARHGF	Acetyl@N-term; DKP@C-term		0.0607669	1748.9	875.458	1748.84	875.428	2	11	11.1.1.4300.3	0	57.7412	160.428	57.7747	1.97277	18.4574	0.770305	23.7523	0.561923	25.8444	0.713	23.5629	0.473597	26.8978	0.193464	37.7336	0.01		42.23	6.32	83.31	9	32.53	6	23.73	5
1	5	27.06	27.06	100	100	100	ID0005	Myelin basic protein (MBP),Myelin A1 protein, from 16	0	auto - no iTRAQ	0	92.34	LASASTMDHARHGF	Acetyl@N-term; DKP@C-term		0.0537346	1748.9	583.972	1748.84	583.955	3	11	18.1.1.3057.3	0	57.5694	1357.28	57.7047	2.44361	16.5315	1.46447	18.3919	0.997368	20.0751	0.716137	21.9244	0.414456	26.7929	0.661268	21.9948	0.955254	20.5412	49.39	6.86	120.69	10.82	72.33	8.72	49.26	7.14
1	5	27.06	27.06	100	100	100	ID0005	Myelin basic protein (MBP),Myelin A1 protein, from 16	0	auto - no iTRAQ	0	87.52	LASASTMDHARHGF	Acetyl@N-term; DKP@C-term		0.0881584	1748.93	583.984	1748.84	583.955	3	10	11.1.1.4303.2	0	57.8197	1195.97	57.7747	20.7002	13.23	9.56283	13.6087	8.18766	13.6758	7.40557	13.7343	4.86386	14.1448	4.87	14.0551	1.73626	17.8041	66.77	8.66	1382.15	36.08	638.51	26.31	546.69	23.71
1	5	27.06	27.06	100	100	100	ID0005	Myelin basic protein (MBP),Myelin A1 protein, from 16	0	auto - no iTRAQ	0	85.9	LASASTMDHARHGF	Acetyl@N-term; DKP@C-term		0.0881584	1748.93	583.984	1748.84	583.955	3	10	11.1.1.4297.3	0	57.6566	1195.97	57.7747	1.97224	15.3542	1.28025	16.9839	0.991017	17.9746	0.599543	20.8914	0.434428	23.4601	0.602156	20.3146	0.506124	22.7991	61.23	7.62	120.76	10.86	78.39	9.06	60.68	7.87
1	5	27.06	27.06	100	100	100	ID0005	Myelin basic protein (MBP),Myelin A1 protein, from 16	0	auto - no iTRAQ	0	83.02	LASASTMDHARHGF	Acetyl@N-term; DKP@C-term		0.0537346	1748.9	583.972	1748.84	583.955	3	10	18.1.1.3059.2	0	57.6294	1357.28	57.7047	2.50008	14.3433	1.7386	15.4098	0.985102	17.5826	0.563508	20.6877	0.363078	24.3608	0.501766	20.8993	0.344033	31.3523	65.11	7.87	162.78	12.57	113.2	10.82	64.14	8.19
1	5	27.06	27.06	100	100	100	ID0005	Myelin basic protein (MBP),Myelin A1 protein, from 16	0	auto - discordant peptide type	0	99	LASASTMDHARHGF	Acetyl@N-term; iTRAQ8plex(S)@3; DKP@C-term		0.179966	2053.23	514.314	2053.05	514.269	4	12	12.1.1.2535.4	0	57.5011	494.096	57.6285	2.2903	10.6119	1.55316	11.5177	1.04022	12.637	0.833879	13.3132	0.485993	15.9306	0.52482	15.0473	0.211828	22.6332	122.08	10.77	279.6	16.49	189.61	14.04	126.99	11.49
1	5	27.06	27.06	100	100	100	ID0005	Myelin basic protein (MBP),Myelin A1 protein, from 16	0	auto - discordant peptide type	0	99	LASASTMDHARHGF	Acetyl@N-term; iTRAQ8plex(S)@5; DKP@C-term		0.109789	2053.16	685.393	2053.05	685.356	3	13	12.1.1.2539.4	0	57.6414	233.339	57.6501	2.02323	5.81239	1.2197	6.53726	0.81608	7.24605	0.64757	7.70724	0.406197	9.14487	0.523303	8.07545	0.0596521	23.5779	423.12	20.02	856.07	28.9	516.08	23.28	345.3	18.95
1	5	27.06	27.06	100	100	100	ID0005	Myelin basic protein (MBP),Myelin A1 protein, from 16	0	auto - discordant peptide type	0	99	LASASTMDHARHGF	Acetyl@N-term; iTRAQ8plex(S)@5; DKP@C-term		0.109789	2053.16	685.393	2053.05	685.356	3	12	12.1.1.2541.3	0	57.7015	233.339	57.6501	2.97761	6.18717	1.69966	6.86524	1.04147	7.6718	1.00422	7.64735	0.582887	9.06917	0.644145	8.53102	0.209812	13.4489	334.49	17.89	995.98	30.98	568.52	24.47	348.36	19.16
1	5	27.06	27.06	100	100	100	ID0005	Myelin basic protein (MBP),Myelin A1 protein, from 16	0	auto - discordant peptide type	0	99	LASASTMDHARHGF	Acetyl@N-term; iTRAQ8plex(S)@5; DKP@C-term		0.104112	2053.15	685.391	2053.05	685.356	3	12	19.1.1.2534.3	0	57.0298	345.064	57.0448	1.97822	7.43818	1.49701	7.9205	0.99605	8.7474	0.90178	8.88949	0.477295	11.0874	0.741888	9.23421	0.122229	20.9671	260.74	15.72	515.8	22.47	390.33	20.05	259.71	16.46
1	5	27.06	27.06	100	100	100	ID0005	Myelin basic protein (MBP),Myelin A1 protein, from 16	0	auto - discordant peptide type	0	99	LASASTMDHARHGF	Acetyl@N-term; iTRAQ8plex(S)@5; DKP@C-term		0.225878	2053.27	685.432	2053.05	685.356	3	13	20.1.1.1881.4	0	57.7493	56.7575	57.6657	2.2679	10.0383	1.53669	10.8937	0.902222	12.4365	0.784639	12.8042	0.572859	14.1852	0.605963	13.5775	0.312701	17.448	136.84	11.4	310.34	17.38	210.28	14.76	123.46	11.4
1	5	27.06	27.06	100	100	100	ID0005	Myelin basic protein (MBP),Myelin A1 protein, from 16	0	auto - discordant peptide type	0	99	LASASTMDHARHGF	Acetyl@N-term; iTRAQ8plex(S)@5; DKP@C-term		0.0177609	2053.07	1027.54	2053.05	1027.53	2	14	5.1.1.4917.3	0	55.4002	19.5196	55.44	1.65739	8.21605	1.01893	9.30652	0.630902	10.7298	0.705477	10.1723	0.385085	12.8002	0.580043	10.6356	0.0978523	21.5413	227.69	14.66	377.37	19.26	232	15.59	143.65	12.33
1	5	27.06	27.06	100	100	100	ID0005	Myelin basic protein (MBP),Myelin A1 protein, from 16	0	auto - discordant peptide type	0	56.3	LASASTMDHARHGF	Acetyl@N-term; iTRAQ8plex(S)@5; DKP@C-term		0.167101	2053.21	685.412	2053.05	685.356	3	10	28.1.1.3734.4	0	58.1434	6.4291	58.0658	3.38554	11.2204	2.04226	12.2128	1.38878	13.1342	0.936198	14.4248	0.639939	16.105	0.570778	16.3315	0.392315	18.6881	98.9	9.75	334.83	17.94	201.98	14.56	137.35	11.92
1	5	27.06	27.06	100	100	100	ID0005	Myelin basic protein (MBP),Myelin A1 protein, from 16	1	auto	0	99	MDHARHGF	iTRAQ8plex@N-term; DKP@C-term		0.0381158	1480.8	494.609	1480.77	494.596	3	14	12.1.1.2343.2	1	51.8215	341.24	51.8657	9.38039	16.4526	6.26489	16.9133	2.60073	18.6656	2.89322	18.1702	2.02615	19.2482	2.31937	18.8457	80.6867	15.7797	41.3	6.48	387.41	19.18	258.74	16.34	107.41	10.86
1	5	27.06	27.06	100	100	100	ID0005	Myelin basic protein (MBP),Myelin A1 protein, from 16	1	auto	0	99	MDHARHGF	iTRAQ8plex@N-term; DKP@C-term		-0.00958318	1480.76	494.593	1480.77	494.596	3	12	19.1.1.2275.2	1	50.2343	1214.79	50.346	100		100										100		0	0.57	56.05	7.28	48.73	7	10.89	3.61
1	5	27.06	27.06	100	100	100	ID0005	Myelin basic protein (MBP),Myelin A1 protein, from 16	1	auto	0	99	MDHARHGF	iTRAQ8plex@N-term; DKP@C-term		0.0456231	1480.81	494.611	1480.77	494.596	3	11	26.1.1.2715.4	1	49.9152	1604.61	50.052	6.02299	19.3886	4.09524	20.1711	2.27422	21.8166	1.7399	22.8042	1.87849	22.3182	1.19704	24.5381	23.0154	18.3623	30.45	5.48	183.4	13.23	124.7	11.36	69.25	8.54
1	5	27.06	27.06	100	100	100	ID0005	Myelin basic protein (MBP),Myelin A1 protein, from 16	1	auto	0	99	MDHARHGF	iTRAQ8plex@N-term; DKP@C-term		0.0456231	1480.81	494.611	1480.77	494.596	3	12	26.1.1.2728.4	1	50.1928	1604.61	50.052	15.6107	22.1005	6.5329	23.1096	3.10366	24.7843	4.16	23.7949	3.39226	24.3098	2.72645	25.1369	100		23.25	5	362.95	18.49	151.89	12.85	72.16	8.89
1	5	27.06	27.06	100	100	100	ID0005	Myelin basic protein (MBP),Myelin A1 protein, from 16	1	auto	0	99	MDHARHGF	iTRAQ8plex@N-term; DKP@C-term		0.135619	1480.9	494.641	1480.77	494.596	3	10	27.1.1.2960.4	1	52.7662	27.6758	52.8536	5.19149	25.8212	2.58022	28.2814	1.67798	30.4248	2.19034	28.6852	1.53076	30.7064	1.06556	33.3906	25.59	24.1291	17.39	4.12	90.28	9.27	44.87	6.93	29.18	5.57
1	5	27.06	27.06	100	100	100	ID0005	Myelin basic protein (MBP),Myelin A1 protein, from 16	1	auto	2	99	MDHARHGF	iTRAQ8plex@N-term; DKP@C-term		0.0138543	1480.78	494.601	1480.77	494.596	3	14	5.1.1.4583.2	1	47.7188	716.07	47.7607	81.2708	48.9681	42.2934	49.162	23.2313	49.4617	25.3075	49.3676	14.0353	49.8867	19.6474	49.5457	100		7.09	3.46	576.21	23.28	299.86	17.83	164.71	13.27
2	14	6.92	6.92	100	100	100	ID0005	Myelin basic protein (MBP),Myelin A1 protein, from 16	1	auto	0.238824	53.21	MDHARHGF	iTRAQ8plex@N-term; DKP@C-term		-0.126744	1480.64	1481.65	1480.77	1481.77	1	7	1.1.5.114.3	1	56.5	9674.6	56.5	10.6032	3.19231	6.35059	3.20985	3.76757	3.28531	3.09616	3.28655	1.88896	3.65224	2.52862	3.2815	32.9578	3.16795	231.81	7.34	2457.94	9.98	1472.13	7.75	873.36	7.65
2	14	6.92	6.92	100	100	100	ID0005	Myelin basic protein (MBP),Myelin A1 protein, from 16	0	auto - discordant peptide type	1.33724	99	QRSKYLASASTMDHARHGF	Lys-add@N-term; iTRAQ8plex(K)@4; DKP@C-term		-0.155951	2801.33	2802.33	2801.48	2802.49	1	17	3.1.20.247.4	0	123	4881.77	123	2.0882	3.03996	0.654268	3.78055	0.805424	3.6916	0.248271	7.702	0.313327	5.13598	0.334025	5.52851	0.01		404.88	11.96	845.47	6.07	264.9	6.25	326.1	7.22
1	5	27.06	27.06	100	100	100	ID0005	Myelin basic protein (MBP),Myelin A1 protein, from 16	1	auto	0	99	RSKYLASASTMDHARHGF	Acetyl@N-term; iTRAQ8plex(K)@3; DKP@C-term		0.139267	2587.48	647.877	2587.34	647.842	4	10	26.1.1.3016.3	1	56.441	114.486	56.453	2.65206	6.33443	1.11157	7.68175	0.756231	8.42103	0.586131	9.05578	0.407593	10.3049	0.402779	10.0539	0.0726647	25.4002	328.22	17.69	870.46	28.97	364.84	19.97	248.21	16.06
1	5	27.06	27.06	100	100	100	ID0005	Myelin basic protein (MBP),Myelin A1 protein, from 16	1	auto	2	99	RSKYLASASTMDHARHGF	Acetyl@N-term; iTRAQ8plex(K)@3; DKP@C-term		0.138277	2587.48	518.503	2587.34	518.475	5	13	26.1.1.3017.4	1	56.4659	115.665	56.4315	3.08977	12.7306	1.75367	14.1123	1.18223	15.3083	0.861193	16.5568	0.61065	18.4629	0.763504	16.7853	1.33227	14.5718	78.31	8.66	241.96	15.26	137.33	12.04	92.58	9.8
1	5	27.06	27.06	100	100	100	ID0005	Myelin basic protein (MBP),Myelin A1 protein, from 16	0	auto - no iTRAQ	0	99	SASTMDHARHGF	Acetyl@N-term; DKP@C-term		0.00457654	1564.73	783.37	1564.72	783.368	2	11	4.1.1.4728.4	0	48.0096	92.646	48.1076	2.63522	13.812	1.9922	14.55	0.829673	18.1316	0.920543	17.1137	0.347732	24.2188	0.425311	21.4589	0.321728	24.5391	69.22	8.12	182.41	13.3	137.9	11.87	57.43	7.94
1	5	27.06	27.06	100	100	100	ID0005	Myelin basic protein (MBP),Myelin A1 protein, from 16	1	auto	0	99	SASTMDHARHGF	iTRAQ8plex@N-term; DKP@C-term		0.153993	1827.07	457.775	1826.92	457.736	4	11	12.1.1.2351.2	1	52.0231	200.098	52.0887	14.9591	20.4499	5.57559	21.644	4.10988	22.0795	2.91372	22.9447	2.90376	22.857	2.07006	23.7993	1.37869	25.9523	27.12	5.39	405.69	19.54	151.21	12.96	111.46	10.72
1	5	27.06	27.06	100	100	100	ID0005	Myelin basic protein (MBP),Myelin A1 protein, from 16	1	auto	0	99	SASTMDHARHGF	iTRAQ8plex@N-term; DKP@C-term		0.0680082	1826.98	610.002	1826.92	609.979	3	14	19.1.1.2290.4	1	50.5753	213.537	50.584	14.9208	9.64711	5.7358	10.1846	4.04621	10.4398	3.25902	10.6666	2.97295	10.7536	2.02886	11.2891	11.6415	9.72118	121.61	11.4	1814.52	41.34	697.53	27.77	492.06	22.61
1	5	27.06	27.06	100	100	100	ID0005	Myelin basic protein (MBP),Myelin A1 protein, from 16	1	auto	0	99	SASTMDHARHGF	iTRAQ8plex@N-term; DKP@C-term		0.0923479	1827.01	457.759	1826.92	457.736	4	11	26.1.1.2742.2	1	50.4879	320.168	50.5692	27.8321	26.9828	12.6494	27.5432	7.21845	28.1943	5.89048	28.4794	4.60476	28.9827	4.1006	29.1011	5.04881	28.6931	16.8	4.47	467.58	20.98	212.51	15.13	121.27	11.31
1	5	27.06	27.06	100	100	100	ID0005	Myelin basic protein (MBP),Myelin A1 protein, from 16	1	auto	2	99	SASTMDHARHGF	iTRAQ8plex@N-term; DKP@C-term		0.0923479	1827.01	457.759	1826.92	457.736	4	12	26.1.1.2746.3	1	50.5787	320.168	50.5692	50.6882	23.2434	20.1732	23.5356	14.0224	23.6921	10.5511	23.8803	9.39347	23.9567	6.71705	24.2401	2.93164	25.9682	26.33	6.08	1334.62	35.4	531.16	24.17	369.21	19.57
1	5	27.06	27.06	100	100	100	ID0005	Myelin basic protein (MBP),Myelin A1 protein, from 16	1	auto	0	84.78	SASTMDHARHGF	iTRAQ8plex@N-term; DKP@C-term		0.122865	1827.04	457.767	1826.92	457.736	4	9	5.1.1.4610.4	1	48.2794	197.389	48.3339	23.114	26.7586	7.87696	27.8862	5.72316	28.3103	5.52232	28.3506	6.01206	28.1098	2.45296	30.5451	3.13088	29.6767	16.58	4.36	383.23	18.97	130.6	12.12	94.89	9.95
2	14	6.92	6.92	100	100	100	ID0005	Myelin basic protein (MBP),Myelin A1 protein, from 16	0	auto - discordant peptide type	1.39794	99	SASTMDHARHGF	iTRAQ8plex@N-term; iTRAQ8plex(S)@3; DKP@C-term		0.0356489	2131.16	2132.16	2131.12	2132.13	1	15	2.1.6.225.2	0	112	39474.9	112	9.41708	1.02661	7.51649	1.03122	3.62113	1.06144	4.95711	1.0387	2.20965	1.13906	2.94587	1.08591	2.40666	1.11013	1303.33	13.33	12273.6	10.9	9796.47	12.91	4719.52	13.4
2	14	6.92	6.92	100	100	100	ID0005	Myelin basic protein (MBP),Myelin A1 protein, from 16	0	auto - discordant peptide type	0	99	SASTMDHARHGF	iTRAQ8plex@N-term; iTRAQ8plex(S)@3; DKP@C-term		-0.0339312	2131.09	2132.09	2131.12	2132.13	1	14	2.1.6.313.3	0	156	64820.4	156	5.03695	0.605292	3.99605	0.614561	1.93644	0.672949	2.15301	0.659252	1.27682	0.80584	1.93677	0.711202	1.7059	0.706536	2420.01	14.3	12189.5	15.99	9670.49	16.33	4686.2	15.09
2	14	6.92	6.92	100	100	100	ID0005	Myelin basic protein (MBP),Myelin A1 protein, from 16	0	auto - discordant peptide type	0	99	SASTMDHARHGF	iTRAQ8plex@N-term; iTRAQ8plex(S)@3; DKP@C-term		-0.00219291	2131.12	2132.13	2131.12	2132.13	1	10	2.1.6.390.1	0	194.5	46190.9	194.5	10.0543	1.20154	7.25471	1.20802	3.59989	1.24018	4.33158	1.22632	1.65171	1.43524	2.63654	1.30222	8.09233	1.20628	1108.13	13.25	11141.5	13.17	8039.16	13.83	3989.15	13.13
2	14	6.92	6.92	100	100	100	ID0005	Myelin basic protein (MBP),Myelin A1 protein, from 16	0	auto - discordant peptide type	0	99	SASTMDHARHGF	iTRAQ8plex@N-term; iTRAQ8plex(S)@3; DKP@C-term		0.0686079	2131.19	2132.2	2131.12	2132.13	1	10	2.1.6.455.4	0	227	21903.6	227	7.88638	1.81856	5.11365	1.82607	2.64273	1.90525	2.40477	1.90132	2.05734	1.97584	1.68312	1.99885	4.89955	1.84249	550.9	9.95	4344.61	9.22	2817.11	7.58	1455.88	8.83
1	5	27.06	27.06	100	100	100	ID0005	Myelin basic protein (MBP),Myelin A1 protein, from 16	1	auto	0	99	SKYLASASTMDHARHGF	Acetyl@N-term; iTRAQ8plex(K)@2; DKP@C-term		0.226706	2431.46	608.873	2431.24	608.817	4	12	12.1.1.2633.3	1	61.0132	251.041	61.1573	2.09207	9.12195	0.938387	11.1358	0.678565	12.0309	0.343052	15.4427	0.368381	14.7329	0.301467	15.5865	0.0890617	29.0215	169.77	12.69	355.17	18.57	159.31	13.15	115.2	10.86
1	5	27.06	27.06	100	100	100	ID0005	Myelin basic protein (MBP),Myelin A1 protein, from 16	1	auto	2	99	SKYLASASTMDHARHGF	Acetyl@N-term; iTRAQ8plex(K)@2; DKP@C-term		0.169822	2431.41	608.859	2431.24	608.817	4	13	26.1.1.3236.2	1	61.3434	403.395	61.4514	2.38883	8.78397	0.856874	11.3494	0.743536	11.4956	0.483711	13.2712	0.416847	13.8642	0.320709	14.984	0.10827	25.1913	175.58	12.92	419.43	20.12	150.45	13	130.55	11.53
1	5	27.06	27.06	100	100	100	ID0005	Myelin basic protein (MBP),Myelin A1 protein, from 16	1	auto	0	99	SKYLASASTMDHARHGF	Acetyl@N-term; iTRAQ8plex(K)@2; DKP@C-term		0.129308	2431.37	811.463	2431.24	811.42	3	12	26.1.1.3236.3	1	61.3467	272.843	61.4514	0.967962	5.02861	0.506781	6.24247	0.424944	6.51312	0.229231	8.35816	0.156785	9.87071	0.20185	8.48083	0.01		783.75	27.11	758.64	27.69	397.19	20.64	333.05	18.38
1	5	27.06	27.06	100	100	100	ID0005	Myelin basic protein (MBP),Myelin A1 protein, from 16	1	auto	0	99	SKYLASASTMDHARHGF	Acetyl@N-term; iTRAQ8plex(K)@2; DKP@C-term		0.169822	2431.41	608.859	2431.24	608.817	4	11	26.1.1.3241.2	1	61.4581	403.395	61.4514	1.89646	6.6678	0.786621	8.44544	0.614055	8.92703	0.416623	10.2297	0.390023	10.3636	0.288553	11.4049	0.0693612	23.4401	328.57	17.64	623.12	24.64	258.46	16.85	201.76	14.39
1	5	27.06	27.06	100	100	100	ID0005	Myelin basic protein (MBP),Myelin A1 protein, from 16	1	auto	0	99	SKYLASASTMDHARHGF	Acetyl@N-term; iTRAQ8plex(K)@2; DKP@C-term		0.169822	2431.41	608.859	2431.24	608.817	4	11	26.1.1.3241.3	1	61.4614	403.395	61.4514	2.14103	6.13765	0.796581	7.94862	0.671594	8.14617	0.440302	9.42743	0.400145	9.63209	0.248011	11.3998	0.0384367	33.9443	372.04	18.79	796.55	27.78	296.36	18.19	249.86	15.97
1	5	27.06	27.06	100	100	100	ID0005	Myelin basic protein (MBP),Myelin A1 protein, from 16	1	auto	0	99	SKYLASASTMDHARHGF	Acetyl@N-term; iTRAQ8plex(K)@2; DKP@C-term		0.139378	2431.38	811.466	2431.24	811.42	3	14	26.1.1.3248.2	1	61.6122	272.371	61.4733	1.14507	6.81101	0.555536	8.59964	0.50073	8.70593	0.288647	10.7764	0.210009	12.2062	0.184743	12.5155	0.0762063	19.05	390.65	19.16	447.32	21.14	217.02	15.33	195.61	14.07
1	5	27.06	27.06	100	100	100	ID0005	Myelin basic protein (MBP),Myelin A1 protein, from 16	1	auto	0	96.16	SKYLASASTMDHARHGF	Acetyl@N-term; iTRAQ8plex(K)@2; DKP@C-term		0.226706	2431.46	608.873	2431.24	608.817	4	10	12.1.1.2640.2	1	61.3019	251.041	61.1573	2.01568	11.0972	0.641799	15.3783	0.766971	13.9231	0.444607	16.8666	0.416006	16.9591	0.21287	21.7921	0.0410923	56.2857	116.08	10.49	233.98	15.07	74.5	9.27	89.03	9.43
1	5	27.06	27.06	100	100	100	ID0005	Myelin basic protein (MBP),Myelin A1 protein, from 16	1	auto	0	81.67	SKYLASASTMDHARHGF	Acetyl@N-term; iTRAQ8plex(K)@2; DKP@C-term		0.190329	2431.43	608.864	2431.24	608.817	4	9	19.1.1.2628.2	1	60.5595	212.426	60.5804	2.36212	9.89817	0.950439	12.3199	0.62066	13.722	0.31386	17.7878	0.431422	15.2627	0.230298	19.2887	0.0407722	53.6459	138.82	11.49	327.91	17.8	131.94	12.04	86.16	9.43
1	5	27.06	27.06	100	100	100	ID0005	Myelin basic protein (MBP),Myelin A1 protein, from 16	1	auto	0	57.26	SKYLASASTMDHARHGF	Acetyl@N-term; iTRAQ8plex(K)@2; DKP@C-term		0.283103	2431.52	608.887	2431.24	608.817	4	8	5.1.1.5082.2	1	59.2427	84.4443	59.3746	1.94645	12.5517	0.792751	15.9316	0.534451	17.737	0.390116	19.7718	0.358224	20.1827	0.236965	23.3611	0.198106	25.414	91.87	9.33	178.82	13.19	72.83	8.94	49.1	7.14
1	5	27.06	27.06	100	100	100	ID0005	Myelin basic protein (MBP),Myelin A1 protein, from 16	1	auto	0	57.13	SKYLASASTMDHARHGF	Acetyl@N-term; iTRAQ8plex(K)@2; DKP@C-term		0.226706	2431.46	608.873	2431.24	608.817	4	8	12.1.1.2642.4	1	61.4054	251.041	61.1573	1.50958	9.81849	0.746026	12.0104	0.622182	12.4568	0.249441	17.9259	0.296706	16.1345	0.207434	18.3497	0.0787549	30.6451	165.45	12.49	249.76	15.68	123.43	11.53	102.94	10.2
1	5	27.06	27.06	100	100	100	ID0005	Myelin basic protein (MBP),Myelin A1 protein, from 16	1	auto	0	58.86	SKYLASASTMDHARHGF	Acetyl@N-term; iTRAQ8plex(K)@2; Oxidation(M)@10; DKP@C-term		0.143413	2447.38	612.851	2447.23	612.815	4	9	26.1.1.3084.4	1	57.9395	73.0534	57.9481	1.79414	8.56874	0.841812	10.4832	0.662201	11.0886	0.47737	12.3275	0.322925	14.2339	0.256439	15.1971	0.273824	14.8777	203.05	13.86	364.3	18.87	170.93	13.6	134.46	11.75
1	5	27.06	27.06	100	100	100	ID0005	Myelin basic protein (MBP),Myelin A1 protein, from 16	1	auto	0.38405	62.43	SQRSKYLASAS	Acetyl@N-term; iTRAQ8plex(K)@5		0.0207838	1542.85	772.433	1542.83	772.423	2	10	24.1.1.4214.3	1	46.1705	66.3784	46.203	18.0653	19.28	10.1086	19.7118	6.2853	20.2241	6.30404	20.1499	3.37027	21.3532	3.95767	20.8052	8.26979	19.7626	30.95	5.83	559.12	22.98	312.86	18.17	194.53	14.32
1	5	27.06	27.06	100	100	100	ID0005	Myelin basic protein (MBP),Myelin A1 protein, from 16	1	auto	0	99	SQRSKYLASASTMDHARHGF	Acetyl@N-term; iTRAQ8plex(K)@5; DKP@C-term		0.190494	2802.62	561.531	2802.43	561.493	5	11	12.1.1.2488.2	1	55.9221	326.6	55.9523	2.37773	8.13201	0.641777	11.681	0.719665	10.6947	0.407676	13.1254	0.418943	12.7599	0.289212	14.438	0.0184354	79.6566	205.04	13.96	487.53	21.68	131.59	12.49	147.56	12.17
1	5	27.06	27.06	100	100	100	ID0005	Myelin basic protein (MBP),Myelin A1 protein, from 16	1	auto	2	99	SQRSKYLASASTMDHARHGF	Acetyl@N-term; iTRAQ8plex(K)@5; DKP@C-term		0.0735159	2802.5	935.175	2802.43	935.15	3	16	26.1.1.2999.4	1	56.0729	520.594	56.1465	2.35894	4.0502	0.568848	6.09729	0.622377	5.55984	0.312353	7.25596	0.350569	6.76121	0.216481	8.07476	0.01		828.71	28.07	1954.88	43.41	471.41	23.9	515.77	22.74
1	5	27.06	27.06	100	100	100	ID0005	Myelin basic protein (MBP),Myelin A1 protein, from 16	1	auto	0	99	SQRSKYLASASTMDHARHGF	Acetyl@N-term; iTRAQ8plex(K)@5; DKP@C-term		0.163638	2802.59	561.526	2802.43	561.493	5	12	26.1.1.3000.2	1	56.0879	467.887	56.1249	2.46648	5.32432	0.846243	6.95301	0.780836	6.88652	0.41851	8.56007	0.405276	8.47913	0.219987	10.6333	0.0437315	28.921	473.8	21.24	1168.62	33.57	400.95	21.31	369.96	19.34
1	5	27.06	27.06	100	100	100	ID0005	Myelin basic protein (MBP),Myelin A1 protein, from 16	1	auto	0	99	SQRSKYLASASTMDHARHGF	Acetyl@N-term; iTRAQ8plex(K)@5; DKP@C-term		0.163638	2802.59	561.526	2802.43	561.493	5	13	26.1.1.3000.3	1	56.0913	467.887	56.1249	2.40956	4.43034	0.75024	6.0061	0.685374	5.93926	0.385316	7.2909	0.320131	7.71452	0.215803	8.8662	0.0627306	18.3249	688.5	25.59	1658.98	40	516.54	24.37	471.88	21.86
2	14	6.92	6.92	100	100	100	ID0005	Myelin basic protein (MBP),Myelin A1 protein, from 16	1	auto	0	99	SQRSKYLASASTMDHARHGF	Acetyl@N-term; iTRAQ8plex(K)@5; DKP@C-term		-0.170476	2802.26	2803.27	2802.43	2803.44	1	10	3.1.12.127.1	1	63	59908.7	63	3.69484	4.64609	1.1077	6.20904	0.790421	6.37588	1.32022	5.24829	0.01		0.725229	9.36769	0.01		142.81	6.45	527.66	5.75	158.19	6.74	112.88	5.08
2	14	6.92	6.92	100	100	100	ID0005	Myelin basic protein (MBP),Myelin A1 protein, from 16	1	auto	2	99	SQRSKYLASASTMDHARHGF	Acetyl@N-term; iTRAQ8plex(K)@5; DKP@C-term		-0.0784351	2802.35	2803.36	2802.43	2803.44	1	10	3.1.12.284.1	1	141.5	38755.3	141.5	2.61859	5.31514	1.03162	6.08492	0.910027	6.54739	0.01		0.01		0.01		0.01		153.38	7.97	401.64	4.49	158.23	5.01	139.58	5.56
1	5	27.06	27.06	100	100	100	ID0005	Myelin basic protein (MBP),Myelin A1 protein, from 16	1	auto	0	93.89	SQRSKYLASASTMDHARHGF	Acetyl@N-term; iTRAQ8plex(K)@5; DKP@C-term		0.190494	2802.62	561.531	2802.43	561.493	5	10	12.1.1.2488.3	1	55.9255	326.6	55.9523	1.95818	8.12831	0.710148	10.7502	0.590135	11.0774	0.41627	12.4747	0.281342	14.393	0.155975	18.0793	0.0231058	62.9197	218.56	14.39	427.98	20.4	155.21	13.19	128.98	11.49
2	14	6.92	6.92	100	100	100	ID0005	Myelin basic protein (MBP),Myelin A1 protein, from 16	1	auto	0	85.33	SQRSKYLASASTMDHARHGF	Acetyl@N-term; iTRAQ8plex(K)@5; DKP@C-term		-0.113835	2802.32	2803.32	2802.43	2803.44	1	8	3.1.12.247.1	1	123	26633.9	123	0.01		0.686489	9.36845	0.619458	10.4493	0.01		0.01		0.01		0.01		133.52	10.18	0	11.74	91.66	4.99	82.71	5.91
1	5	27.06	27.06	100	100	100	ID0005	Myelin basic protein (MBP),Myelin A1 protein, from 16	1	auto	0	82.8	SQRSKYLASASTMDHARHGF	Acetyl@N-term; iTRAQ8plex(K)@5; DKP@C-term		0.224979	2802.65	561.538	2802.43	561.493	5	9	19.1.1.2481.4	1	55.2849	339.065	55.3841	2.42908	8.13425	0.88091	10.4412	0.695409	10.8994	0.414656	13.0303	0.347803	13.7853	0.286982	14.4954	0.0652344	34.2965	203.88	13.93	495.24	21.86	179.6	14.18	141.78	12.04
2	14	6.92	6.92	100	100	100	ID0005	Myelin basic protein (MBP),Myelin A1 protein, from 16	0	auto - discordant peptide type	0	72.71	SQRSKYLASASTMDHARHGF	Acetyl@N-term; iTRAQ8plex(K)@5; iTRAQ8plex(S)@11; DKP@C-term		0.0697211	3106.7	3107.71	3106.63	3107.64	1	9	2.1.6.477.1	0	238	110122	238	1.38016	0.330058	0.847822	0.400956	0.615142	0.59196	0.512893	0.587691	0.282174	1.02057	0.410488	0.736172	0.024392	6.43995	4823.31	12.96	6656.96	12.76	4089.31	12.17	2967.02	15.65
2	14	6.92	6.92	100	100	100	ID0005	Myelin basic protein (MBP),Myelin A1 protein, from 16	1	auto	0	85.6	SQRSKYLASASTMDHARHGF	Acetyl@N-term; iTRAQ8plex(K)@5; iTRAQ8plex(Y)@6; DKP@C-term		0.136127	3106.77	3107.78	3106.63	3107.64	1	9	2.1.6.635.1	1	317	135606	317	1.86087	0.421235	1.23153	0.536696	0.980038	0.589755	0.731191	0.638076	0.43096	1.11303	0.517106	1.00672	0.01		3313.21	11.71	6165.45	14.13	4080.32	16.48	3247.07	15.33
1	5	27.06	27.06	100	100	100	ID0005	Myelin basic protein (MBP),Myelin A1 protein, from 16	1	auto	0	99	STMDHARHGF	iTRAQ8plex@N-term; DKP@C-term		0.0134454	1668.86	835.437	1668.85	835.43	2	16	12.1.1.2348.4	1	51.9504	103.154	51.8871	4.54695	13.1822	2.37003	14.451	1.37474	15.9748	0.975272	17.3243	1.04195	16.812	0.515896	21.0654	16.0143	12.2987	67.94	8.12	308.92	17.18	161.02	13.08	93.4	9.9
1	5	27.06	27.06	100	100	100	ID0005	Myelin basic protein (MBP),Myelin A1 protein, from 16	1	auto	0	99	STMDHARHGF	iTRAQ8plex@N-term; DKP@C-term		0.221318	1669.07	557.363	1668.85	557.289	3	13	13.1.1.2213.2	1	51.4334	72.0429	51.4625	17.9806	31.2089	9.85051	31.9382	5.30659	33.1594	5.21537	33.0903	4.94848	33.1881	3.7652	33.9236	39.9307	30.8102	11.84	3.61	212.89	14.18	116.63	11.09	62.83	8.19
1	5	27.06	27.06	100	100	100	ID0005	Myelin basic protein (MBP),Myelin A1 protein, from 16	1	auto	0	99	STMDHARHGF	iTRAQ8plex@N-term; DKP@C-term		-0.0868487	1668.76	557.26	1668.85	557.289	3	15	19.1.1.2280.2	1	50.352	621.856	50.4351	7.24591	10.603	3.74671	11.2956	2.0317	12.3123	1.93222	12.3096	1.41886	13.0551	0.965809	14.3859	29.0053	10.1268	100.32	10	726.91	26.27	375.87	19.97	203.82	14.73
1	5	27.06	27.06	100	100	100	ID0005	Myelin basic protein (MBP),Myelin A1 protein, from 16	1	auto	0	99	STMDHARHGF	iTRAQ8plex@N-term; DKP@C-term		-0.0868487	1668.76	557.26	1668.85	557.289	3	13	19.1.1.2285.2	1	50.4624	621.856	50.4351	13.8166	11.7126	7.27607	12.1063	3.77017	12.7842	3.82078	12.6882	2.8613	13.1243	2.4402	13.3814	46.5385	11.4592	82.19	9.33	1135.59	32.76	598.02	25.16	309.87	18.22
1	5	27.06	27.06	100	100	100	ID0005	Myelin basic protein (MBP),Myelin A1 protein, from 16	1	auto	0	99	STMDHARHGF	iTRAQ8plex@N-term; DKP@C-term		0.184147	1669.03	557.351	1668.85	557.289	3	9	20.1.1.1758.3	1	50.8207	120.305	50.9688	14.5712	38.8188	12.1212	39.1428	8.13182	39.8951	8.50466	39.7102	5.39947	40.8548	3.04128	43.1472	44.9973	38.0474	7.51	2.83	109.43	10.2	91.03	9.64	61.07	8
1	5	27.06	27.06	100	100	100	ID0005	Myelin basic protein (MBP),Myelin A1 protein, from 16	1	auto	0	99	STMDHARHGF	iTRAQ8plex@N-term; DKP@C-term		0.184147	1669.03	557.351	1668.85	557.289	3	13	20.1.1.1759.3	1	50.8637	120.305	50.9688	12.5363	27.0856	5.85611	28.3581	2.88816	30.5067	3.6671	29.366	2.53172	30.8374	2.58797	30.5462	32.1432	26.5191	15.29	4	191.68	13.45	89.54	9.8	44.16	6.93
1	5	27.06	27.06	100	100	100	ID0005	Myelin basic protein (MBP),Myelin A1 protein, from 16	1	auto	0	99	STMDHARHGF	iTRAQ8plex@N-term; DKP@C-term		0.188359	1669.03	557.352	1668.85	557.289	3	12	21.1.1.1617.4	1	51.7427	24.0056	51.7513	5.9047	22.6412	4.12036	23.504	2.17584	25.6936	2.28859	25.2031	1.19687	28.8344	1.21253	28.4347	19.8537	21.4772	22.35	4.69	131.97	11.22	92.09	9.75	48.63	7.21
1	5	27.06	27.06	100	100	100	ID0005	Myelin basic protein (MBP),Myelin A1 protein, from 16	1	auto	0	99	STMDHARHGF	iTRAQ8plex@N-term; DKP@C-term		0.0352827	1668.88	557.301	1668.85	557.289	3	15	26.1.1.2723.3	1	50.083	855.836	50.2015	10.6137	11.4973	5.1629	12.0887	2.94326	12.81	2.49178	13.0395	2.01312	13.4642	1.64759	13.9572	37.9557	11.16	84.59	9.33	897.81	29.14	436.73	21.61	248.97	16.22
1	5	27.06	27.06	100	100	100	ID0005	Myelin basic protein (MBP),Myelin A1 protein, from 16	1	auto	0	99	STMDHARHGF	iTRAQ8plex@N-term; DKP@C-term		0.145146	1668.99	557.338	1668.85	557.289	3	11	27.1.1.2960.3	1	52.7549	48.4467	52.8536	6.97254	23.1258	4.00095	24.3886	2.60748	25.6559	1.59612	27.9047	1.2822	29.1868	1.44271	28.1731	18.2893	22.2336	21.12	4.58	147.26	11.83	84.5	9.43	55.07	7.55
1	5	27.06	27.06	100	100	100	ID0005	Myelin basic protein (MBP),Myelin A1 protein, from 16	1	auto	0	99	STMDHARHGF	iTRAQ8plex@N-term; DKP@C-term		0.155583	1669	557.341	1668.85	557.289	3	14	28.1.1.3627.2	1	51.2369	6.7954	51.2455	8.76905	29.5311	5.1182	30.78	2.74728	33.0456	3.40824	31.8123	1.06221	39.883	1.33359	36.9477	21.0677	28.6762	12.86	3.61	112.77	10.34	65.82	8.31	35.33	6.16
1	5	27.06	27.06	100	100	100	ID0005	Myelin basic protein (MBP),Myelin A1 protein, from 16	1	auto	2	99	STMDHARHGF	iTRAQ8plex@N-term; DKP@C-term		-0.00188772	1668.84	557.289	1668.85	557.289	3	13	5.1.1.4587.2	1	47.8099	528.937	47.8559	28.8318	17.5546	13.873	17.8685	7.7908	18.2773	7.41165	18.2854	6.56286	18.3969	4.9825	18.7301	100		40.01	6.93	1153.56	32.95	555.06	24.37	311.71	18.19
1	5	27.06	27.06	100	100	100	ID0005	Myelin basic protein (MBP),Myelin A1 protein, from 16	1	auto	0	98.67	STMDHARHGF	iTRAQ8plex@N-term; DKP@C-term		0.105582	1668.95	418.245	1668.85	418.219	4	11	12.1.1.2343.4	1	51.8282	819.32	51.8871	25.9818	39.7139	14.8553	40.2684	5.00782	42.7529	7.76923	41.219	7.61669	41.231	4.04824	43.262	100		7.67	3	199.28	13.71	113.94	10.91	38.41	6.63
1	5	27.06	27.06	100	100	100	ID0005	Myelin basic protein (MBP),Myelin A1 protein, from 16	1	auto	0	97.78	STMDHARHGF	iTRAQ8plex@N-term; DKP@C-term		0.225529	1669.07	557.365	1668.85	557.289	3	11	6.1.1.5361.2	1	52.7704	41.7945	52.8583	14.9203	33.2037	7.79689	34.2499	4.07386	36.0167	4.4033	35.5654	4.09815	35.7367	2.27794	38.4445	47.5277	32.5572	10.29	3.32	153.53	12.04	80.23	9.22	41.92	6.71
1	5	27.06	27.06	100	100	100	ID0005	Myelin basic protein (MBP),Myelin A1 protein, from 16	1	auto	0	95.36	STMDHARHGF	iTRAQ8plex@N-term; DKP@C-term		-0.15196	1668.69	835.354	1668.85	835.43	2	10	19.1.1.2282.3	1	50.4009	184.141	50.4351	17.4297	16.4982	7.16983	17.1893	3.70594	18.1323	4.72067	17.5919	3.05012	18.4234	2.67553	18.7517	82.8615	16.1857	42.1	6.78	733.79	26.29	301.85	18.14	156.02	13
1	5	27.06	27.06	100	100	100	ID0005	Myelin basic protein (MBP),Myelin A1 protein, from 16	1	auto	0	88.68	STMDHARHGF	iTRAQ8plex@N-term; DKP@C-term		0.196782	1669.04	557.355	1668.85	557.289	3	10	14.1.1.1749.4	1	51.6421	19.072	51.7553	14.2615	25.8011	9.91204	26.2261	4.78926	27.5708	5.80401	26.979	3.57792	28.2505	3.72255	27.9261	21.5832	25.531	16.94	4.24	241.59	15.13	167.91	13.15	81.13	9.38
1	5	27.06	27.06	100	100	100	ID0005	Myelin basic protein (MBP),Myelin A1 protein, from 16	1	auto	0	67.79	STMDHARHGF	iTRAQ8plex@N-term; DKP@C-term		0.225529	1669.07	557.365	1668.85	557.289	3	8	6.1.1.5359.3	1	52.6846	41.7945	52.8583	8.95514	23.2212	4.93633	24.315	2.84322	25.8767	3.46213	25.0612	2.64158	25.9752	2.39267	26.1407	11.8196	22.9337	20.73	4.58	185.64	13.27	102.33	10.39	58.94	7.94
2	14	6.92	6.92	100	100	100	ID0005	Myelin basic protein (MBP),Myelin A1 protein, from 16	0	auto - discordant peptide type	0	99	STMDHARHGF	iTRAQ8plex@N-term; iTRAQ8plex(S)@1; DKP@C-term		0.0529112	1973.1	1974.11	1973.05	1974.06	1	15	2.1.6.459.1	0	229	274977	229	6.34945	1.19645	6.82147	1.19766	3.08908	1.24882	4.03057	1.21629	1.79424	1.41816	3.50465	1.23531	38.0695	1.18271	1761.09	20.82	11182	20.57	12013.2	23.03	5440.14	21.89
1	5	27.06	27.06	100	100	100	ID0005	Myelin basic protein (MBP),Myelin A1 protein, from 16	0	auto - discordant peptide type	0	90.48	STMDHARHGF	iTRAQ8plex@N-term; iTRAQ8plex(S)@1; DKP@C-term		0.116531	1973.17	494.299	1973.05	494.27	4	11	12.1.1.2318.2	0	51.1803	176.264	51.1741	10.302	15.2971	8.83466	15.4487	4.16576	16.4135	5.46923	15.8962	3.43365	16.6998	4.54081	16.1144	49.4529	14.7841	47.78	7	492.23	21.66	422.12	20.69	199.04	14.73
2	14	6.92	6.92	100	100	100	ID0005	Myelin basic protein (MBP),Myelin A1 protein, from 16	0	auto - discordant peptide type	0.790485	99	STMDHARHGF	iTRAQ8plex@N-term; iTRAQ8plex(T)@2; DKP@C-term		0.106378	1973.16	1974.16	1973.05	1974.06	1	11	2.1.6.388.1	0	193.5	331990	193.5	10.6225	2.91863	8.54372	2.93875	4.01967	3.03536	4.72138	2.99733	3.16365	3.1064	5.48416	2.95972	100		498.27	14.45	5292.86	17.41	4257.08	20.24	2002.88	17.95
1	5	27.06	27.06	100	100	100	ID0005	Myelin basic protein (MBP),Myelin A1 protein, from 16	0	auto - discordant peptide type	0	70.77	STMDHARHGF	iTRAQ8plex@N-term; Oxidation(M)@3; DKP@C-term		0.050744	1684.89	562.638	1684.84	562.621	3	9	5.1.1.4474.3	0	45.252	214.497	45.3103	10.6515	21.8937	7.49378	22.3539	2.19889	25.7924	2.45221	24.9266	3.10844	24.0053	1.25761	29.3142	100		23.33	4.9	248.5	15.36	174.83	13.38	51.3	7.68
1	5	27.06	27.06	100	100	100	ID0005	Myelin basic protein (MBP),Myelin A1 protein, from 16	1	auto	2	99	TMDHARHGF	iTRAQ8plex@N-term; DKP@C-term		0.0713394	1581.89	528.302	1581.81	528.279	3	11	26.1.1.2714.2	1	49.8869	130.085	49.9454	11.3248	14.1399	8.57344	14.361	3.76691	15.389	4.5365	14.9712	2.60789	16.0485	3.53757	15.2578	1.43887	17.6818	56.03	7.62	634.53	24.56	480.37	22.16	211.06	15.2
1	5	27.06	27.06	100	100	100	ID0005	Myelin basic protein (MBP),Myelin A1 protein, from 16	1	auto	0	98.87	TMDHARHGF	iTRAQ8plex@N-term; DKP@C-term		0.0713394	1581.89	528.302	1581.81	528.279	3	10	26.1.1.2716.4	1	49.9368	130.085	49.9454	11.6747	11.5649	9.89747	11.6725	4.49499	12.3747	6.18023	11.9647	3.54202	12.6235	4.00382	12.3437	1.17319	15.2567	83.78	9.33	978.11	30.51	829.21	29	376.59	20.32
1	24	15.61	15.61	100	100	100	ID0006	Myelin basic protein (MBP),Myelin A1 protein, from 93	1	auto	0.598599	83.67	FFKNIVTPR	iTRAQ8plex@N-term; iTRAQ8plex(K)@3		0.236413	1729.29	433.329	1729.05	433.27	4	8	5.1.1.5292.4	1	63.2822	31.3028	63.3521	35.5235	38.5166	28.4145	38.6527	12.9357	39.3674	16.0103	39.0497	12.5304	39.3215	10.3295	39.4851			8.71	3.32	309.41	17.12	247.49	15.87	112.67	11.09
1	24	15.61	15.61	100	100	100	ID0006	Myelin basic protein (MBP),Myelin A1 protein, from 93	1	auto	0	81.78	FFKNIVTPR	iTRAQ8plex@N-term; iTRAQ8plex(K)@3		0.169775	1729.22	577.414	1729.05	577.357	3	9	5.1.1.5296.2	1	63.3743	207.993	63.3682	41.2884	29.6823	30.4101	29.8016	13.0974	30.3653	22.3298	29.9135	9.90849	30.6113	12.4233	30.2694			15.19	4.47	627.17	24.35	461.93	21.75	198.95	14.9
1	24	15.61	15.61	100	100	100	ID0006	Myelin basic protein (MBP),Myelin A1 protein, from 93	1	auto	0	80.59	FFKNIVTPR	iTRAQ8plex@N-term; iTRAQ8plex(K)@3		0.248498	1729.3	433.332	1729.05	433.27	4	8	11.1.1.4521.4	1	63.6052	57.267	63.4465	16.2038	24.8074	11.3173	25.1563	4.29946	26.9141	5.81946	26.001	3.59946	27.236	4.5054	26.4116			18.5	4.47	299.77	16.85	209.37	14.66	79.54	9.43
1	24	15.61	15.61	100	100	100	ID0006	Myelin basic protein (MBP),Myelin A1 protein, from 93	1	auto	0	60.29	FFKNIVTPR	iTRAQ8plex@N-term; iTRAQ8plex(K)@3		0.101477	1729.15	577.391	1729.05	577.357	3	9	25.1.1.4528.3	1	60.6338	214.96	60.8811	16.4934	18.0302	11.8348	18.2592	4.30804	19.5969	7.43069	18.6162	4.49601	19.3583	4.70422	19.142	0.597262	30.7718	35.06	6.16	578.26	23.41	414.93	20.62	151.04	13.11
1	24	15.61	15.61	100	100	100	ID0006	Myelin basic protein (MBP),Myelin A1 protein, from 93	1	auto	0.74958	88.8	FFKNIVTPRTPPPSQG	Acetyl@N-term; iTRAQ8plex(K)@3; DKP@C-term		0.0803889	2338.39	780.471	2338.31	780.444	3	11	24.1.1.5110.2	1	66.0532	109.463	66.2445	0.756786	8.74572	0.350152	11.6238	0.345522	11.3472	0.241682	13.0993	0.146934	16.3495	0.157458	15.2502	0.0417291	41.0832	300.27	16.76	227.24	15.3	105.14	10.72	103.75	10.25
2	12	7.29	7.29	100	100	100	ID0006	Myelin basic protein (MBP),Myelin A1 protein, from 93	1	auto	0	99	PVVHFFKNIV	Acetyl@N-term; iTRAQ8plex(K)@7		-0.102092	1544.8	1545.81	1544.9	1545.91	1	14	1.1.13.151.2	1	75	15522.6	75	100		100		100		100		100		100		100		0	10.36	1023.45	5.58	439.04	10.46	358.72	6.78
2	12	7.29	7.29	100	100	100	ID0006	Myelin basic protein (MBP),Myelin A1 protein, from 93	1	auto	2	99	PVVHFFKNIV	Acetyl@N-term; iTRAQ8plex(K)@7		-0.102092	1544.8	1545.81	1544.9	1545.91	1	14	1.1.5.151.2	1	75	15522.6	75	17.0268	6.71396	14.6464	6.73836	4.53222	6.98396	3.44423	7.01654	5.68879	6.92348	5.3364	7.19385	26.6604	6.70728	67.51	4.52	1149.48	5.75	988.78	7.52	305.97	6.08
2	12	7.29	7.29	100	100	100	ID0006	Myelin basic protein (MBP),Myelin A1 protein, from 93	1	auto	0	99	PVVHFFKNIV	Acetyl@N-term; iTRAQ8plex(K)@7		0.00349873	1544.91	1545.91	1544.9	1545.91	1	12	2.1.6.156.2	1	77.5	1837.6	77.5	100				100		100		100				100		0	1.79	176.73	7.14	0	16.14	161.8	5.87
1	24	15.61	15.61	100	100	100	ID0006	Myelin basic protein (MBP),Myelin A1 protein, from 93	1	auto	0	99	PVVHFFKNIV	Acetyl@N-term; iTRAQ8plex(K)@7		0.151007	1545.05	773.534	1544.9	773.458	2	8	21.1.1.1874.3	1	76.4053	24.2028	76.7739	10.8591	43.8459	7.50687	44.8103	3.38316	48.3678	6.35567	45.1132	2.40034	50.3935	2.68213	48.8541	10.3539	43.8882	5.82	2.45	63.2	7.75	43.69	6.71	19.69	4.69
1	24	15.61	15.61	100	100	100	ID0006	Myelin basic protein (MBP),Myelin A1 protein, from 93	1	auto	0	99	PVVHFFKNIV	Acetyl@N-term; iTRAQ8plex(K)@7		0.0590885	1544.96	773.488	1544.9	773.458	2	12	24.1.1.5647.2	1	80.2414	586.022	80.2352	76.9426	38.0531	43.0322	38.1927	23.9217	38.4222	27.107	38.333	15.9713	38.6599	19.1791	38.4858	100		11.5	4.36	884.84	28.86	494.87	22.83	275.1	17.15
1	24	15.61	15.61	100	100	100	ID0006	Myelin basic protein (MBP),Myelin A1 protein, from 93	1	auto	0	99	PVVHFFKNIV	Acetyl@N-term; iTRAQ8plex(K)@7		0.0806949	1544.98	773.499	1544.9	773.458	2	11	25.1.1.5174.2	1	78.3352	549.518	78.3066	20.5183	17.4574	12.1414	17.7537	5.41132	18.5937	7.18832	18.1333	4.48904	18.7838	4.31351	18.742	22.8119	17.4144	38.34	6.56	786.67	27.26	465.5	22.05	207.47	15.1
1	24	15.61	15.61	100	100	100	ID0006	Myelin basic protein (MBP),Myelin A1 protein, from 93	1	auto	0	99	PVVHFFKNIV	Acetyl@N-term; iTRAQ8plex(K)@7		0.0946109	1545	773.506	1544.9	773.458	2	10	25.1.1.5232.2	1	80.361	216.033	79.973	6.51354	18.182	3.96303	19.098	1.97555	21.129	2.07482	20.6874	1.01863	24.454	1.6754	21.3142	6.67336	18.1173	34.35	5.83	223.74	14.59	136.13	11.92	67.86	8.54
1	24	15.61	15.61	100	100	100	ID0006	Myelin basic protein (MBP),Myelin A1 protein, from 93	1	auto	0	99	PVVHFFKNIV	Acetyl@N-term; iTRAQ8plex(K)@7		0.106452	1545.01	773.512	1544.9	773.458	2	8	28.1.1.4023.2	1	76.389	7.8359	76.5861	2.55592	13.5617	1.37421	15.4527	1.07995	16.1967	0.690555	18.4261	0.63187	18.7402	0.442143	20.8391	1.24137	15.353	72.42	8.31	185.1	13.38	99.52	10.3	78.21	8.94
1	24	15.61	15.61	100	100	100	ID0006	Myelin basic protein (MBP),Myelin A1 protein, from 93	1	auto	2	99	PVVHFFKNIV	Acetyl@N-term; iTRAQ8plex(K)@7		0.106208	1545.01	773.511	1544.9	773.458	2	10	28.1.1.4048.2	1	77.4255	12.4886	77.2577	4.02397	15.2557	1.89851	17.2274	1.45022	17.9847	0.970423	19.8261	0.861396	20.3358	0.659192	21.6826	2.30292	16.2809	51.73	7.07	208.16	14.11	98.21	10.3	75.02	8.77
1	24	15.61	15.61	100	100	100	ID0006	Myelin basic protein (MBP),Myelin A1 protein, from 93	1	auto	0	99	PVVHFFKNIV	Acetyl@N-term; iTRAQ8plex(K)@7		0.112433	1545.01	773.515	1544.9	773.458	2	8	28.1.1.4052.4	1	77.6476	12.4886	77.2577	4.20611	17.4437	2.39057	18.941	1.59567	20.296	1.17172	21.6519	0.825478	23.6679	0.631847	25.2327	2.19669	18.8102	39.25	6.16	165.09	12.57	93.83	9.95	62.63	8.06
2	12	7.29	7.29	100	100	100	ID0006	Myelin basic protein (MBP),Myelin A1 protein, from 93	1	auto	0	99	PVVHFFKNIV	Acetyl@N-term; iTRAQ8plex(K)@7		-0.0378831	1544.86	1545.87	1544.9	1545.91	1	12	3.1.20.317.1	1	158	1432.04	158	100		100		100		100				100		100		0	4.02	397.11	7.35	184.09	6.17	168.53	6.46
1	24	15.61	15.61	100	100	100	ID0006	Myelin basic protein (MBP),Myelin A1 protein, from 93	1	auto	0	99	PVVHFFKNIV	Acetyl@N-term; iTRAQ8plex(K)@7		0.122809	1545.03	773.52	1544.9	773.458	2	11	4.1.1.6733.2	1	80.5814	707.233	80.614	51.8686	33.5727	25.1841	33.8592	19.2329	33.9854	15.2093	34.141	11.0275	34.4478	11.8222	34.3084	60.856	33.5371	12.71	4.24	659.25	24.9	320.09	18.55	244.45	15.87
1	24	15.61	15.61	100	100	100	ID0006	Myelin basic protein (MBP),Myelin A1 protein, from 93	1	auto	0	99	PVVHFFKNIV	Acetyl@N-term; iTRAQ8plex(K)@7		0.139411	1545.04	773.528	1544.9	773.458	2	10	5.1.1.6469.2	1	80.2237	644.041	80.452	21.0293	36.2882	10.2995	37.1955	7.0214	37.8608	6.15541	38.1261	5.81532	38.2266	4.38964	38.9367	26.5743	36.1289	8.88	3.16	186.74	13.27	91.46	9.9	62.35	8.06
1	24	15.61	15.61	100	100	100	ID0006	Myelin basic protein (MBP),Myelin A1 protein, from 93	1	auto	0	98.91	PVVHFFKNIV	Acetyl@N-term; iTRAQ8plex(K)@7		0.098273	1545	773.508	1544.9	773.458	2	10	26.1.1.3799.4	1	78.643	53.2168	78.9985	2.93665	12.3868	1.75245	13.6324	1.15993	14.8812	0.923619	15.7022	0.735477	16.7545	0.698064	16.6806	1.43127	13.8659	83.66	8.94	245.68	15.39	146.61	12.41	97.04	10.05
1	24	15.61	15.61	100	100	100	ID0006	Myelin basic protein (MBP),Myelin A1 protein, from 93	1	auto	0	98.82	PVVHFFKNIV	Acetyl@N-term; iTRAQ8plex(K)@7		0.0502994	1544.95	773.484	1544.9	773.458	2	11	18.1.1.3591.4	1	79.713	79.6275	79.8253	9.52342	23.8446	4.611	25.2251	2.81008	26.6201	2.42159	27.0244	1.44806	29.8209	1.85234	27.9786	9.4277	23.8308	19.64	4.47	187.04	13.3	90.56	9.85	55.19	7.62
2	12	7.29	7.29	100	100	100	ID0006	Myelin basic protein (MBP),Myelin A1 protein, from 93	1	auto	0	98.81	PVVHFFKNIV	Acetyl@N-term; iTRAQ8plex(K)@7		-0.10258	1544.8	1545.81	1544.9	1545.91	1	8	3.1.12.158.2	1	78.5	1056.43	78.5	100				100				100				100		0	0.61	59.83	4.39	0	5.42	54.06	4.71
1	24	15.61	15.61	100	100	100	ID0006	Myelin basic protein (MBP),Myelin A1 protein, from 93	1	auto	0	98.34	PVVHFFKNIV	Acetyl@N-term; iTRAQ8plex(K)@7		0.0832584	1544.99	773.5	1544.9	773.458	2	10	25.1.1.5142.2	1	77.3244	252.172	77.571	6.92985	18.1785	3.37124	19.5889	2.58258	20.1747	1.98802	21.0211	1.80386	21.3535	1.75913	21.2309	7.09325	18.1184	34.21	5.83	237.07	15	115.33	11.14	88.35	9.54
1	24	15.61	15.61	100	100	100	ID0006	Myelin basic protein (MBP),Myelin A1 protein, from 93	1	auto	0	97.78	PVVHFFKNIV	Acetyl@N-term; iTRAQ8plex(K)@7		0.133307	1545.04	773.525	1544.9	773.458	2	9	21.1.1.1885.2	1	77.473	32.2672	77.5521	9.27854	25.8345	4.72983	27.2168	2.29229	29.8658	3.33473	27.9883	1.69337	31.315	2.04603	29.7936	11.2516	25.6039	16.73	4.12	155.23	12.12	79.13	9.17	38.35	6.48
1	24	15.61	15.61	100	100	100	ID0006	Myelin basic protein (MBP),Myelin A1 protein, from 93	1	auto	0	97.67	PVVHFFKNIV	Acetyl@N-term; iTRAQ8plex(K)@7		0.0732486	1544.98	773.495	1544.9	773.458	2	10	25.1.1.5203.2	1	79.3392	670.915	78.9687	13.7978	17.7082	10.171	17.9552	3.50641	19.629	5.81671	18.4837	3.39833	19.4874	3.48858	19.2761	18.4454	17.5595	35.9	6.16	495.34	21.68	365.14	19.31	125.88	12
1	24	15.61	15.61	100	100	100	ID0006	Myelin basic protein (MBP),Myelin A1 protein, from 93	1	auto	0	97.43	PVVHFFKNIV	Acetyl@N-term; iTRAQ8plex(K)@7		0.0730045	1544.98	773.495	1544.9	773.458	2	10	25.1.1.5201.2	1	79.248	709.424	78.9012	17.9514	19.0033	10.6852	19.3739	6.35058	19.9252	7.04516	19.7324	5.31797	20.1091	3.97617	20.5378	28.0668	18.8389	31.89	5.92	572.47	23.26	340.75	18.89	202.52	14.66
1	24	15.61	15.61	100	100	100	ID0006	Myelin basic protein (MBP),Myelin A1 protein, from 93	1	auto	0	95.94	PVVHFFKNIV	Acetyl@N-term; iTRAQ8plex(K)@7		0.1034	1545.01	773.51	1544.9	773.458	2	9	26.1.1.3825.2	1	79.653	116.246	79.611	5.66723	17.9778	4.039	18.6383	1.90236	20.8463	1.77469	20.8779	1.27413	22.4528	1.37261	21.7383	4.92228	18.1264	35.64	5.92	201.98	13.89	143.95	12.17	67.8	8.54
1	24	15.61	15.61	100	100	100	ID0006	Myelin basic protein (MBP),Myelin A1 protein, from 93	1	auto	0	93.63	PVVHFFKNIV	Acetyl@N-term; iTRAQ8plex(K)@7		0.0628726	1544.97	773.49	1544.9	773.458	2	11	24.1.1.5678.2	1	81.2775	432.742	81.1577	29.4047	29.5854	15.7236	30.0056	9.57052	30.5128	10.3246	30.3613	8.25372	30.652	6.33948	31.0062	33.8292	29.5272	14.11	4.12	414.9	19.77	221.86	15.33	135.04	11.96
1	24	15.61	15.61	100	100	100	ID0006	Myelin basic protein (MBP),Myelin A1 protein, from 93	1	auto	0	92.92	PVVHFFKNIV	Acetyl@N-term; iTRAQ8plex(K)@7		0.145636	1545.05	773.531	1544.9	773.458	2	10	17.1.1.4467.3	1	87.7678	48.4467	87.8118	14.66	36.6049	8.49408	37.5416	3.73223	40.2076	5.96327	38.2201	4.28318	39.3233	3.78436	39.5925	21.9029	36.2382	8.44	3	123.73	10.82	71.69	8.66	31.5	5.92
1	24	15.61	15.61	100	100	100	ID0006	Myelin basic protein (MBP),Myelin A1 protein, from 93	1	auto	0	92.34	PVVHFFKNIV	Acetyl@N-term; iTRAQ8plex(K)@7		0.15821	1545.06	773.538	1544.9	773.458	2	10	17.1.1.4444.2	1	85.6444	68.7338	85.6924	13.6634	31.4704	9.34537	32.0341	3.18678	35.2476	4.23436	33.7229	3.01322	35.0563	2.62996	35.4311	15.7789	31.3176	11.35	3.46	155.08	12.12	106.07	10.44	36.17	6.4
1	24	15.61	15.61	100	100	100	ID0006	Myelin basic protein (MBP),Myelin A1 protein, from 93	1	auto	0	92.34	PVVHFFKNIV	Acetyl@N-term; iTRAQ8plex(K)@7		0.191413	1545.09	773.554	1544.9	773.458	2	10	17.1.1.4522.4	1	92.6656	18.9538	92.6744	8.32878	28.3912	5.25827	29.4329	2.65971	31.8778	3.34532	30.6032	1.62806	34.5369	1.93813	32.8989	11.2532	27.9788	13.9	3.74	115.77	10.49	73.09	8.72	36.97	6.32
1	24	15.61	15.61	100	100	100	ID0006	Myelin basic protein (MBP),Myelin A1 protein, from 93	1	auto	0	91.95	PVVHFFKNIV	Acetyl@N-term; iTRAQ8plex(K)@7		0.0434635	1544.95	773.48	1544.9	773.458	2	10	17.1.1.4375.3	1	81.5875	111.132	81.9904	7.57	21.6544	3.07667	23.7782	2.115	24.9506	1.92708	25.2357	1.55292	26.2682	1.36875	26.7153	9.67833	21.3699	24	4.9	181.68	13.11	73.84	9	50.76	7.28
1	24	15.61	15.61	100	100	100	ID0006	Myelin basic protein (MBP),Myelin A1 protein, from 93	1	auto	0	91.95	PVVHFFKNIV	Acetyl@N-term; iTRAQ8plex(K)@7		0.172248	1545.07	773.544	1544.9	773.458	2	7	17.1.1.4726.3	1	102.889	5.1749	102.82	6.79901	53.0035	3.23077	57.3415									5.10918	53.9566	4.03	2	27.4	5.1	13.02	3.74	8.64	3
1	24	15.61	15.61	100	100	100	ID0006	Myelin basic protein (MBP),Myelin A1 protein, from 93	1	auto	0	88.58	PVVHFFKNIV	Acetyl@N-term; iTRAQ8plex(K)@7		0.111457	1545.01	773.514	1544.9	773.458	2	10	17.1.1.4417.2	1	83.5895	139.77	83.6489	30.9797	50.4153	20.6992	50.8037	8.12398	52.5504	13.3272	51.2915	9.11992	52.0388	7.97764	52.2114	38.8069	50.2794	4.92	2.45	152.42	12	101.84	10.25	39.97	6.71
1	24	15.61	15.61	100	100	100	ID0006	Myelin basic protein (MBP),Myelin A1 protein, from 93	1	auto	0	84.79	PVVHFFKNIV	Acetyl@N-term; iTRAQ8plex(K)@7		0.14527	1545.05	773.531	1544.9	773.458	2	9	14.1.1.2074.3	1	76.8912	18.8225	77.0287	5.01556	17.5241	2.11709	19.8393	1.77663	20.2294	1.35601	21.3	0.70596	25.7387	1.16245	21.7529	3.37263	18.1619	37.92	6.08	190.19	13.45	80.28	9.38	67.37	8.31
1	24	15.61	15.61	100	100	100	ID0006	Myelin basic protein (MBP),Myelin A1 protein, from 93	1	auto	0	84.46	PVVHFFKNIV	Acetyl@N-term; iTRAQ8plex(K)@7		0.168708	1545.07	773.543	1544.9	773.458	2	8	20.1.1.2111.4	1	78.6174	35.9396	77.8575	4.1284	21.1297	1.94455	23.8547	2.25716	22.9363	1.67622	24.225	1.20692	25.9524	0.922962	27.3977	3.27875	21.5872	26.87	5.1	110.93	10.3	52.25	7.55	60.65	7.81
1	24	15.61	15.61	100	100	100	ID0006	Myelin basic protein (MBP),Myelin A1 protein, from 93	1	auto	0	82.11	PVVHFFKNIV	Acetyl@N-term; iTRAQ8plex(K)@7		0.0810611	1544.98	773.499	1544.9	773.458	2	10	24.1.1.5733.3	1	83.3872	50.6279	83.7083	10.4586	28.6247	5.82245	29.7732	4.19369	30.6065	4.9956	29.9955	3.29494	31.3184	2.72854	31.831	11.7029	28.4721	13.63	3.74	142.55	11.62	79.36	9.17	57.16	7.75
1	24	15.61	15.61	100	100	100	ID0006	Myelin basic protein (MBP),Myelin A1 protein, from 93	1	auto	0	81.65	PVVHFFKNIV	Acetyl@N-term; iTRAQ8plex(K)@7		0.111823	1545.01	773.514	1544.9	773.458	2	9	11.1.1.5006.4	1	81.1055	117.009	80.635	3.14588	14.4556	1.52784	16.5601	0.855609	19.1592	1.24913	17.0194	0.806873	19.184	0.649595	20.0975	2.26235	15.0402	60.53	7.62	190.42	13.53	92.48	9.95	51.79	7.48
1	24	15.61	15.61	100	100	100	ID0006	Myelin basic protein (MBP),Myelin A1 protein, from 93	1	auto	0	81.61	PVVHFFKNIV	Acetyl@N-term; iTRAQ8plex(K)@7		0.0388248	1544.94	773.478	1544.9	773.458	2	10	17.1.1.4629.2	1	99.95	157.69	99.9666	39.0443	37.7115	17.9169	38.2254	11.784	38.6349	12.9147	38.4705	8.97948	38.9756	7.45356	39.2039	39.8629	37.6975	9.26	3.46	361.55	18.44	165.91	13.38	109.12	10.72
1	24	15.61	15.61	100	100	100	ID0006	Myelin basic protein (MBP),Myelin A1 protein, from 93	1	auto	0	80.82	PVVHFFKNIV	Acetyl@N-term; iTRAQ8plex(K)@7		0.0560367	1544.96	773.486	1544.9	773.458	2	9	18.1.1.3609.2	1	80.7755	208.903	80.6486	18.3724	33.9968	8.62062	35.0677	6.78979	35.4502	5.9039	35.7367	4.67668	36.3324	2.94795	37.9397	23.1922	33.8246	9.99	3.32	183.54	13.15	86.12	9.64	67.83	8.37
1	24	15.61	15.61	100	100	100	ID0006	Myelin basic protein (MBP),Myelin A1 protein, from 93	1	auto	0	79.69	PVVHFFKNIV	Acetyl@N-term; iTRAQ8plex(K)@7		0.0538394	1544.96	773.485	1544.9	773.458	2	9	17.1.1.4570.3	1	96.1872	19.5202	96.2312	13.6586	41.3222	11.6662	41.631	3.81269	45.3702	6.10725	42.9741	3.81118	44.8445	3.42145	45.0685	21.284	40.8397	6.62	2.65	90.42	9.27	77.23	8.83	25.24	5.39
1	24	15.61	15.61	100	100	100	ID0006	Myelin basic protein (MBP),Myelin A1 protein, from 93	1	auto	0	79.04	PVVHFFKNIV	Acetyl@N-term; iTRAQ8plex(K)@7		0.101081	1545	773.509	1544.9	773.458	2	10	24.1.1.5766.2	1	85.4071	21.0532	85.3916	10.9514	28.6949	7.27487	29.3985	3.22034	31.7975	4.21076	30.5644	2.88872	31.9301	2.28003	32.7613	10.311	28.7318	13.57	3.74	148.61	11.87	98.72	10.1	43.7	6.93
1	24	15.61	15.61	100	100	100	ID0006	Myelin basic protein (MBP),Myelin A1 protein, from 93	1	auto	0	76.99	PVVHFFKNIV	Acetyl@N-term; iTRAQ8plex(K)@7		0.155402	1545.06	773.536	1544.9	773.458	2	9	12.1.1.3084.4	1	80.4928	49.2656	80.6338	4.9293	16.8692	2.75549	18.1809	1.45344	20.4311	1.63311	19.6684	1.03998	21.8842	0.960263	21.9532	3.85202	17.2109	41.02	6.32	202.2	13.89	113.03	10.91	59.62	8
1	24	15.61	15.61	100	100	100	ID0006	Myelin basic protein (MBP),Myelin A1 protein, from 93	1	auto	0	75.37	PVVHFFKNIV	Acetyl@N-term; iTRAQ8plex(K)@7		0.142462	1545.04	773.53	1544.9	773.458	2	9	17.1.1.4478.4	1	88.8591	47.4484	87.8118	32.4543	55.9542	19.442	56.4928	7.81975	58.3821	9.12346	57.7044	6.20741	58.9117	6.37531	58.6007	38.721	55.8355	4.05	2.24	131.44	11.14	78.74	9.06	31.67	5.92
1	24	15.61	15.61	100	100	100	ID0006	Myelin basic protein (MBP),Myelin A1 protein, from 93	1	auto	0	74.6	PVVHFFKNIV	Acetyl@N-term; iTRAQ8plex(K)@7		0.153693	1545.06	773.535	1544.9	773.458	2	9	10.1.1.5035.3	1	85.0189	32.8008	84.1884	7.75964	23.7107	4.02554	25.1508	1.61793	29.2426	3.5343	25.2913	1.87932	27.8832	1.71006	27.9918	7.54432	23.7121	19.97	4.47	154.96	12.12	80.39	9.22	32.31	6.08
1	24	15.61	15.61	100	100	100	ID0006	Myelin basic protein (MBP),Myelin A1 protein, from 93	1	auto	0	71.14	PVVHFFKNIV	Acetyl@N-term; iTRAQ8plex(K)@7		0.11048	1545.01	773.514	1544.9	773.458	2	9	17.1.1.4432.2	1	84.6263	88.4855	84.6087	30.9042	46.7382	15.0906	47.4897	11.2561	47.8758	10.2369	47.9817	5.61847	49.5804	6.70732	48.7935	29.2613	46.7585	5.74	2.65	177.39	12.92	86.62	9.64	64.61	8.19
1	24	15.61	15.61	100	100	100	ID0006	Myelin basic protein (MBP),Myelin A1 protein, from 93	1	auto	0	70.73	PVVHFFKNIV	Acetyl@N-term; iTRAQ8plex(K)@7		0.106086	1545.01	773.511	1544.9	773.458	2	9	25.1.1.5259.3	1	81.4161	51.9284	81.4022	3.50341	14.7032	1.6043	16.9097	0.96975	18.9762	1.13814	17.9351	0.730547	20.3682	0.652737	20.656	2.35286	15.3906	57.19	7.42	200.36	13.86	91.75	9.95	55.46	7.68
1	24	15.61	15.61	100	100	100	ID0006	Myelin basic protein (MBP),Myelin A1 protein, from 93	1	auto	0	69.38	PVVHFFKNIV	Acetyl@N-term; iTRAQ8plex(K)@7		0.171515	1545.07	773.544	1544.9	773.458	2	8	21.1.1.1880.3	1	77.0486	29.0282	76.9764	6.91366	26.512	4.53478	27.5664	3.04534	28.798	2.50621	29.4761	1.76584	31.2522	1.40807	32.3305	6.92981	26.458	16.1	4	111.31	10.3	73.01	8.72	49.03	7.14
1	24	15.61	15.61	100	100	100	ID0006	Myelin basic protein (MBP),Myelin A1 protein, from 93	1	auto	0	68.39	PVVHFFKNIV	Acetyl@N-term; iTRAQ8plex(K)@7		0.147712	1545.05	773.532	1544.9	773.458	2	9	17.1.1.4463.4	1	87.4018	55.7337	87.3377	22.3144	40.9968	12.2831	41.7446	6.45377	43.1114	8.28165	42.3303	5.38265	43.5027	4.99716	43.5426	25.6458	40.885	7.03	2.83	156.87	12.17	86.35	9.54	45.37	7
1	24	15.61	15.61	100	100	100	ID0006	Myelin basic protein (MBP),Myelin A1 protein, from 93	1	auto	0	67.85	PVVHFFKNIV	Acetyl@N-term; iTRAQ8plex(K)@7		0.0816715	1544.98	773.499	1544.9	773.458	2	9	25.1.1.5148.2	1	77.5092	315.33	77.8109	6.68432	15.9754	3.66764	16.972	2.21406	18.1626	1.73569	18.8778	1.44885	19.632	1.88058	18.3826	7.33867	15.8575	44.38	6.63	296.65	16.79	162.77	13.11	98.26	10.15
1	24	15.61	15.61	100	100	100	ID0006	Myelin basic protein (MBP),Myelin A1 protein, from 93	1	auto	0	67.1	PVVHFFKNIV	Acetyl@N-term; iTRAQ8plex(K)@7		0.0764224	1544.98	773.497	1544.9	773.458	2	9	11.1.1.4959.4	1	79.0654	40.8064	79.4086	3.03175	13.9199	1.52157	15.8782	0.952446	17.7	0.920389	17.7282	0.935278	17.5065	0.479641	21.3731	2.02902	14.6663	65.82	7.94	199.55	13.86	100.15	10.34	62.69	8.12
1	24	15.61	15.61	100	100	100	ID0006	Myelin basic protein (MBP),Myelin A1 protein, from 93	1	auto	0	65.63	PVVHFFKNIV	Acetyl@N-term; iTRAQ8plex(K)@7		0.110236	1545.01	773.514	1544.9	773.458	2	9	11.1.1.4983.4	1	80.0578	171.315	80.4911	6.26434	20.806	3.62134	22.0266	1.8458	24.486	2.75655	22.585	1.0076	28.0703	1.42461	25.1206	6.84314	20.6542	26.33	5.1	164.94	12.53	95.35	10	48.6	7.28
1	24	15.61	15.61	100	100	100	ID0006	Myelin basic protein (MBP),Myelin A1 protein, from 93	1	auto	0	65.51	PVVHFFKNIV	Acetyl@N-term; iTRAQ8plex(K)@7		0.152716	1545.05	773.535	1544.9	773.458	2	9	10.1.1.5027.2	1	84.3953	41.4398	83.827	4.57381	23.3771	3.91393	23.8601	2.17584	25.9859	2.26284	25.5753	1.40305	28.0475	1.04165	29.7201	7.0634	22.5755	21.61	4.58	98.84	9.75	84.58	9.27	47.02	7.07
1	24	15.61	15.61	100	100	100	ID0006	Myelin basic protein (MBP),Myelin A1 protein, from 93	1	auto	0	62.79	PVVHFFKNIV	Acetyl@N-term; iTRAQ8plex(K)@7		0.0596988	1544.96	773.488	1544.9	773.458	2	10	24.1.1.5626.3	1	79.6162	589.923	79.7849	31.72	23.0748	20.2475	23.271	10.2437	23.7522	10.6083	23.6665	7.97504	23.9611	7.27073	24.0075	46.8012	22.982	23.64	5.39	749.86	26.61	478.65	22.29	242.16	16.12
1	24	15.61	15.61	100	100	100	ID0006	Myelin basic protein (MBP),Myelin A1 protein, from 93	1	auto	0	59.98	PVVHFFKNIV	Acetyl@N-term; iTRAQ8plex(K)@7		0.060065	1544.96	773.488	1544.9	773.458	2	10	24.1.1.5613.2	1	79.2123	415.768	79.4395	19.233	23.6601	9.69368	24.2724	5.51905	25.0884	6.11963	24.8119	4.98649	25.1887	4.11963	25.494	23.659	23.5564	20.73	4.8	398.7	19.39	200.95	14.63	114.41	11.05
2	12	7.29	7.29	100	100	100	ID0006	Myelin basic protein (MBP),Myelin A1 protein, from 93	1	auto	0	52.2	PVVHFFKNIV	Acetyl@N-term; iTRAQ8plex(K)@7		-0.181438	1544.72	1545.73	1544.9	1545.91	1	5	1.1.13.648.2	1	323.5	1311.08	323.5													100		0	0	0	0	0	0	0	0
1	24	15.61	15.61	100	100	100	ID0006	Myelin basic protein (MBP),Myelin A1 protein, from 93	1	auto	0	57.72	PVVHFFKNIV	Acetyl@N-term; iTRAQ8plex(K)@7; DKP@C-term		0.0935438	1752.13	585.052	1752.04	585.02	3	9	25.1.1.4506.3	1	60.1004	375.083	59.8453	21.7757	26.5062	10.9057	27.1185	8.80609	27.3146	6.05967	27.8857	4.06205	28.8109	4.69988	28.242	4.00776	28.574	16.76	4.36	364.96	18.55	182.78	14	147.59	12.29
1	24	15.61	15.61	100	100	100	ID0006	Myelin basic protein (MBP),Myelin A1 protein, from 93	1	auto	0.267606	59.42	PVVHFFKNIVT	Acetyl@N-term; iTRAQ8plex(K)@7		0.17413	1646.12	824.069	1645.95	823.982	2	9	4.1.1.6726.4	1	80.2977	72.521	80.3568	5.44507	18.5067	3.356	19.5645	1.90054	21.3675	1.9329	21.1195	1.62886	21.8257	1.52435	21.8256	0.37886	33.0283	33.68	5.74	183.39	13.23	113.03	10.86	64.01	8.25
2	12	7.29	7.29	100	100	100	ID0006	Myelin basic protein (MBP),Myelin A1 protein, from 93	1	auto	0	99	PVVHFFKNIVTPR	Acetyl@N-term; iTRAQ8plex(K)@7		-0.121394	1898.98	1899.99	1899.1	1900.11	1	11	1.1.13.151.1	1	75	32186.3	75	100		100		100		100		100		100		100		0	12.54	1238.86	6.7	714.59	6.94	589.79	6.56
2	12	7.29	7.29	100	100	100	ID0006	Myelin basic protein (MBP),Myelin A1 protein, from 93	1	auto	2	99	PVVHFFKNIVTPR	Acetyl@N-term; iTRAQ8plex(K)@7		-0.121394	1898.98	1899.99	1899.1	1900.11	1	18	1.1.5.151.1	1	75	32186.3	75	27.1445	3.01194	13.7987	3.03541	9.77845	3.05488	7.44455	3.08987	5.7265	3.171	6.20672	3.13955	9.33153	3.06011	131.48	3.95	3568.96	7.67	1814.25	7.87	1285.67	7.12
1	24	15.61	15.61	100	100	100	ID0006	Myelin basic protein (MBP),Myelin A1 protein, from 93	1	auto	0	99	PVVHFFKNIVTPR	Acetyl@N-term; iTRAQ8plex(K)@7		0.143912	1899.25	950.631	1899.1	950.559	2	13	11.1.1.4996.4	1	80.6674	43.5414	80.676	5.89614	17.2166	3.61953	18.1456	2.10386	19.6158	2.06812	19.5341	1.72986	20.1223	1.06967	22.1069	1.75447	19.7973	38.61	6.16	227.65	14.73	139.75	12.08	81.23	9.27
1	24	15.61	15.61	100	100	100	ID0006	Myelin basic protein (MBP),Myelin A1 protein, from 93	1	auto	0	99	PVVHFFKNIVTPR	Acetyl@N-term; iTRAQ8plex(K)@7		0.164664	1899.27	950.641	1899.1	950.559	2	12	11.1.1.5021.4	1	81.8241	38.5752	81.581	6.2356	17.681	2.99067	19.2166	1.85217	20.7092	2.3966	19.6169	1.56445	21.1961	1.07844	22.7211	2.18513	19.6808	36.46	6	227.35	14.7	109.04	10.82	67.53	8.49
1	24	15.61	15.61	100	100	100	ID0006	Myelin basic protein (MBP),Myelin A1 protein, from 93	1	auto	0	99	PVVHFFKNIVTPR	Acetyl@N-term; iTRAQ8plex(K)@7		0.188271	1899.29	634.105	1899.1	634.042	3	12	11.1.1.5270.3	1	100.674	128.315	100.738	14.2521	20.3571	8.58336	20.8503	4.92085	21.6537	4.50495	21.7438	3.66435	22.1834	3.28619	22.2922	5.34225	21.3423	27.29	5.39	388.94	19.18	234.24	15.65	134.29	11.92
1	24	15.61	15.61	100	100	100	ID0006	Myelin basic protein (MBP),Myelin A1 protein, from 93	1	auto	0	99	PVVHFFKNIVTPR	Acetyl@N-term; iTRAQ8plex(K)@7		0.157462	1899.26	950.638	1899.1	950.559	2	13	12.1.1.2976.2	1	77.2382	24.4647	77.2468	5.07063	13.3277	2.73181	14.4279	1.85217	15.3086	1.40198	16.1355	1.05736	17.2302	0.97193	17.2981	1.24012	16.2	65.55	8	332.38	17.8	179.07	13.78	121.41	11.22
1	24	15.61	15.61	100	100	100	ID0006	Myelin basic protein (MBP),Myelin A1 protein, from 93	1	auto	0	99	PVVHFFKNIVTPR	Acetyl@N-term; iTRAQ8plex(K)@7		0.258401	1899.36	634.128	1899.1	634.042	3	12	12.1.1.3035.2	1	78.8189	150.654	78.8738	14.8007	23.9705	7.81952	24.7201	4.47941	25.7556	5.13066	25.3243	3.4484	26.3106	2.47687	27.2105	4.4184	25.5348	19.67	4.58	291.13	16.58	153.81	12.77	88.11	9.7
1	24	15.61	15.61	100	100	100	ID0006	Myelin basic protein (MBP),Myelin A1 protein, from 93	1	auto	0	99	PVVHFFKNIVTPR	Acetyl@N-term; iTRAQ8plex(K)@7		0.16735	1899.27	950.643	1899.1	950.559	2	13	12.1.1.3066.2	1	79.7583	85.1326	79.6609	11.1865	21.5077	6.10174	22.344	3.72953	23.3342	3.54963	23.3289	1.91232	25.6273	2.43383	24.2722	3.00786	23.5456	24.18	5	270.49	16	147.54	12.49	90.18	9.75
1	24	15.61	15.61	100	100	100	ID0006	Myelin basic protein (MBP),Myelin A1 protein, from 93	1	auto	0	99	PVVHFFKNIVTPR	Acetyl@N-term; iTRAQ8plex(K)@7		0.152701	1899.26	950.635	1899.1	950.559	2	15	12.1.1.3068.2	1	79.8307	86.2572	79.8894	13.1858	22.7039	8.63936	23.1861	5.0508	24.0381	4.08696	24.4278	3.02288	25.2706	3.01693	25.0534	3.68787	24.4559	21.85	4.8	288.11	16.52	188.77	14	110.36	10.77
1	24	15.61	15.61	100	100	100	ID0006	Myelin basic protein (MBP),Myelin A1 protein, from 93	1	auto	0	99	PVVHFFKNIVTPR	Acetyl@N-term; iTRAQ8plex(K)@7		0.25657	1899.36	634.127	1899.1	634.042	3	12	12.1.1.3107.3	1	81.918	112.494	81.2323	6.83051	15.9788	4.1652	16.7489	2.50327	17.8371	1.80388	18.8092	1.83931	18.6403	1.43105	19.38	2.18845	17.9357	44.31	6.63	302.66	16.97	184.56	13.89	110.92	10.77
2	12	7.29	7.29	100	100	100	ID0006	Myelin basic protein (MBP),Myelin A1 protein, from 93	1	auto	0	99	PVVHFFKNIVTPR	Acetyl@N-term; iTRAQ8plex(K)@7		0.00336138	1899.11	1900.11	1899.1	1900.11	1	12	2.1.6.157.1	1	78	4653.98	78	100		100		100		100		100		100		100		0	5.09	502.83	4.99	376.03	13.27	219.78	10.49
2	12	7.29	7.29	100	100	100	ID0006	Myelin basic protein (MBP),Myelin A1 protein, from 93	1	auto	0	99	PVVHFFKNIVTPR	Acetyl@N-term; iTRAQ8plex(K)@7		0.0792891	1899.18	1900.19	1899.1	1900.11	1	8	2.1.6.492.2	1	245.5	1938.54	245.5	100		100		100										0	4.05	400.16	6.81	120.32	5.71	113.14	6.45
1	24	15.61	15.61	100	100	100	ID0006	Myelin basic protein (MBP),Myelin A1 protein, from 93	1	auto	0	99	PVVHFFKNIVTPR	Acetyl@N-term; iTRAQ8plex(K)@7		0.241372	1899.35	634.122	1899.1	634.042	3	10	20.1.1.2071.2	1	74.3174	59.7688	75.3642	5.04357	14.5155	2.60864	15.8265	1.90636	16.5688	1.49747	17.3321	1.29483	17.8513	1.18764	17.9605	2.13196	16.0312	55.32	7.35	279.01	16.31	144.31	12.41	105.46	10.44
1	24	15.61	15.61	100	100	100	ID0006	Myelin basic protein (MBP),Myelin A1 protein, from 93	1	auto	0	99	PVVHFFKNIVTPR	Acetyl@N-term; iTRAQ8plex(K)@7		0.232034	1899.34	634.119	1899.1	634.042	3	9	20.1.1.2074.2	1	74.6289	73.7502	75.6817	8.61726	22.6658	4.58146	23.8688	3.05186	24.8882	2.17256	26.1134	2.03396	26.3151	1.81827	26.5518	2.91602	24.786	21.79	4.69	187.77	13.34	99.83	10.3	66.5	8.31
1	24	15.61	15.61	100	100	100	ID0006	Myelin basic protein (MBP),Myelin A1 protein, from 93	1	auto	0	99	PVVHFFKNIVTPR	Acetyl@N-term; iTRAQ8plex(K)@7		0.254555	1899.36	634.127	1899.1	634.042	3	11	20.1.1.2081.2	1	75.3771	108.95	76.018	23.2663	30.1293	13.4101	30.6039	7.49197	31.3886	7.32058	31.3313	4.32058	32.5838	4.72915	32.1111	6.71844	31.4164	13.07	3.87	304.09	16.94	175.27	13.56	97.92	10.2
1	24	15.61	15.61	100	100	100	ID0006	Myelin basic protein (MBP),Myelin A1 protein, from 93	1	auto	0	99	PVVHFFKNIVTPR	Acetyl@N-term; iTRAQ8plex(K)@7		0.21647	1899.32	634.114	1899.1	634.042	3	11	21.1.1.1865.2	1	75.351	52.5246	75.546	13.2594	23.1993	7.54237	23.8864	3.12542	25.9449	3.72379	25.1573	2.69459	26.2163	2.70369	25.9498	3.78028	24.986	20.89	4.69	276.99	16.19	157.56	12.85	65.29	8.49
1	24	15.61	15.61	100	100	100	ID0006	Myelin basic protein (MBP),Myelin A1 protein, from 93	1	auto	0	99	PVVHFFKNIVTPR	Acetyl@N-term; iTRAQ8plex(K)@7		0.243203	1899.35	634.123	1899.1	634.042	3	12	21.1.1.1885.4	1	77.5435	10.0085	77.5521	6.39648	18.7599	3.7327	19.8237	2.40637	20.9644	1.73826	22.1232	1.50062	22.7574	1.65142	22.0099	2.24691	20.8937	32.36	5.66	206.99	14.04	120.79	11.27	77.87	9
1	24	15.61	15.61	100	100	100	ID0006	Myelin basic protein (MBP),Myelin A1 protein, from 93	1	auto	0	99	PVVHFFKNIVTPR	Acetyl@N-term; iTRAQ8plex(K)@7		0.153678	1899.26	950.636	1899.1	950.559	2	14	25.1.1.5148.4	1	77.5359	23.5622	77.5444	3.86294	13.0267	1.64182	15.0965	1.07301	16.5135	1.2042	15.8429	0.74042	18.2078	0.761818	17.615	0.801539	17.3078	71.5	8.31	276.2	16.25	117.39	11.31	76.72	9
1	24	15.61	15.61	100	100	100	ID0006	Myelin basic protein (MBP),Myelin A1 protein, from 93	1	auto	0	99	PVVHFFKNIVTPR	Acetyl@N-term; iTRAQ8plex(K)@7		0.162453	1899.27	634.096	1899.1	634.042	3	11	25.1.1.5150.3	1	77.585	200.545	77.8109	20.0591	30.47	10.1588	31.2223	7.25459	31.6985	5.47406	32.2465	3.81883	33.3052	4.68875	32.4504	7.57223	31.4796	12.53	3.74	251.34	15.39	127.29	11.66	90.9	9.7
1	24	15.61	15.61	100	100	100	ID0006	Myelin basic protein (MBP),Myelin A1 protein, from 93	1	auto	0	99	PVVHFFKNIVTPR	Acetyl@N-term; iTRAQ8plex(K)@7		0.164284	1899.27	634.097	1899.1	634.042	3	13	25.1.1.5180.2	1	78.5404	328.66	78.5601	22.3303	25.2948	13.7983	25.6482	7.00325	26.4621	7.79013	26.2045	5.25434	26.8964	5.16215	26.7831	6.12148	26.5034	18.44	4.58	411.77	19.72	254.44	16.28	129.14	11.79
1	24	15.61	15.61	100	100	100	ID0006	Myelin basic protein (MBP),Myelin A1 protein, from 93	1	auto	0	99	PVVHFFKNIVTPR	Acetyl@N-term; iTRAQ8plex(K)@7		0.125357	1899.23	950.622	1899.1	950.559	2	14	25.1.1.5181.4	1	78.5801	49.6058	78.6195	4.13004	14.0211	2.24647	15.3578	1.38636	16.8238	1.32224	16.8288	0.795507	19.2621	0.683667	19.7085	1.02279	17.5465	60.98	7.68	251.85	15.52	136.99	12.04	84.54	9.43
1	24	15.61	15.61	100	100	100	ID0006	Myelin basic protein (MBP),Myelin A1 protein, from 93	1	auto	0	99	PVVHFFKNIVTPR	Acetyl@N-term; iTRAQ8plex(K)@7		0.163918	1899.27	634.096	1899.1	634.042	3	11	25.1.1.5184.3	1	78.6686	376.743	78.8588	71.1645	50.6879	36.2077	50.9439	25.754	51.1153	24.6869	51.118	14.1581	51.6377	16.2412	51.4005	24.6549	51.0914	6.26	3.16	445.49	20.47	226.66	15.56	161.22	12.96
1	24	15.61	15.61	100	100	100	ID0006	Myelin basic protein (MBP),Myelin A1 protein, from 93	1	auto	0	99	PVVHFFKNIVTPR	Acetyl@N-term; iTRAQ8plex(K)@7		0.0997226	1899.2	950.609	1899.1	950.559	2	14	25.1.1.5205.4	1	79.4244	87.3165	79.6702	5.87608	16.3827	3.4542	17.3693	2.27758	18.3643	1.68119	19.2872	1.01546	21.6794	1.00328	21.3001	1.71726	18.8958	42.69	6.48	250.85	15.46	147.46	12.45	97.23	10.05
1	24	15.61	15.61	100	100	100	ID0006	Myelin basic protein (MBP),Myelin A1 protein, from 93	1	auto	0	99	PVVHFFKNIVTPR	Acetyl@N-term; iTRAQ8plex(K)@7		0.173257	1899.28	634.1	1899.1	634.042	3	14	25.1.1.5210.2	1	79.5852	580.522	79.8162	43.97	29.4981	23.6613	29.7496	14.5323	30.0443	12.9668	30.1039	8.45176	30.5837	9.7131	30.3181	14.3054	29.982	15.65	4.58	688.13	25.46	370.3	19.8	227.43	15.46
1	24	15.61	15.61	100	100	100	ID0006	Myelin basic protein (MBP),Myelin A1 protein, from 93	1	auto	0	99	PVVHFFKNIVTPR	Acetyl@N-term; iTRAQ8plex(K)@7		0.173257	1899.28	634.1	1899.1	634.042	3	11	25.1.1.5213.4	1	79.6874	580.522	79.8162	57.8	35.868	29.2251	36.111	18.8537	36.3387	16.7584	36.3969	11.7922	36.7132	11.0251	36.7113	17.761	36.3244	11.55	4.12	667.59	25.06	337.55	18.97	217.76	15.1
1	24	15.61	15.61	100	100	100	ID0006	Myelin basic protein (MBP),Myelin A1 protein, from 93	1	auto	0	99	PVVHFFKNIVTPR	Acetyl@N-term; iTRAQ8plex(K)@7		0.175271	1899.28	634.1	1899.1	634.042	3	13	25.1.1.5239.2	1	80.6044	605.552	80.7512	100		69.4941	55.6913	37.3398	55.8695	35.4496	55.8685	23.8427	56.069	26.2789	55.9729	34.2047	55.8632	6.74	3.74	823.37	27.84	468.39	22.18	251.67	16.37
1	24	15.61	15.61	100	100	100	ID0006	Myelin basic protein (MBP),Myelin A1 protein, from 93	1	auto	0	99	PVVHFFKNIVTPR	Acetyl@N-term; iTRAQ8plex(K)@7		0.185159	1899.29	634.104	1899.1	634.042	3	13	25.1.1.5249.2	1	80.9795	584.889	80.9338	43.1118	29.335	19.709	29.6898	13.3316	29.9438	13.4841	29.8988	8.52414	30.3958	8.50064	30.3008	13.3119	29.8745	15.74	4.58	678.58	25.26	310.22	18.3	209.84	14.83
1	24	15.61	15.61	100	100	100	ID0006	Myelin basic protein (MBP),Myelin A1 protein, from 93	1	auto	0	99	PVVHFFKNIVTPR	Acetyl@N-term; iTRAQ8plex(K)@7		0.186806	1899.29	634.104	1899.1	634.042	3	13	25.1.1.5264.2	1	81.6395	428.268	81.5213	60.5805	43.4201	34.3146	43.6365	18.985	44.0047	22.9551	43.8146	10.9039	44.5838	13.5069	44.2031	16.7378	44.0192	8.01	3.46	485.25	21.38	274.86	17	152.07	12.77
1	24	15.61	15.61	100	100	100	ID0006	Myelin basic protein (MBP),Myelin A1 protein, from 93	1	auto	0	99	PVVHFFKNIVTPR	Acetyl@N-term; iTRAQ8plex(K)@7		0.132071	1899.24	950.625	1899.1	950.559	2	13	25.1.1.5281.3	1	82.3824	79.5205	81.9326	6.06553	18.1994	3.19426	19.5495	1.99304	20.9779	2.42505	20.1087	1.30705	22.7441	1.27283	22.4412	1.76805	20.9528	34.49	5.83	209.2	14.11	110.17	10.82	68.74	8.54
1	24	15.61	15.61	100	100	100	ID0006	Myelin basic protein (MBP),Myelin A1 protein, from 93	1	auto	0	99	PVVHFFKNIVTPR	Acetyl@N-term; iTRAQ8plex(K)@7		0.199624	1899.3	634.108	1899.1	634.042	3	11	25.1.1.5298.2	1	83.4253	122.616	83.6229	40.9416	44.1773	21.0613	44.627	10.5664	45.463	11.5168	45.2222	7.36642	46.0675	6.70365	46.1142	9.91533	45.3749	6.85	3	280.45	16.25	144.27	12.37	72.38	8.83
1	24	15.61	15.61	100	100	100	ID0006	Myelin basic protein (MBP),Myelin A1 protein, from 93	1	auto	0	99	PVVHFFKNIVTPR	Acetyl@N-term; iTRAQ8plex(K)@7		0.199624	1899.3	634.108	1899.1	634.042	3	11	25.1.1.5301.2	1	83.6323	122.616	83.6229	33.9542	42.0696	20.871	42.4339	11.6075	43.1076	11.681	43.025	8.63523	43.5477	8.40638	43.4667	12.7185	42.8348	7.21	3	244.81	15.2	150.48	12.53	83.69	9.43
1	24	15.61	15.61	100	100	100	ID0006	Myelin basic protein (MBP),Myelin A1 protein, from 93	1	auto	0	99	PVVHFFKNIVTPR	Acetyl@N-term; iTRAQ8plex(K)@7		0.19175	1899.3	634.106	1899.1	634.042	3	12	25.1.1.5312.2	1	84.4499	86.8912	84.4407	33.7214	38.0166	14.9298	38.6781	10.4326	39.0751	9.48358	39.1613	4.94904	40.7445	7.50849	39.4603	12.1755	38.755	8.83	3.32	297.76	16.73	131.83	11.96	92.12	9.8
1	24	15.61	15.61	100	100	100	ID0006	Myelin basic protein (MBP),Myelin A1 protein, from 93	1	auto	0	99	PVVHFFKNIVTPR	Acetyl@N-term; iTRAQ8plex(K)@7		0.205666	1899.31	634.11	1899.1	634.042	3	11	25.1.1.5339.4	1	86.5244	43.7	86.4639	21.0748	34.684	11.0779	35.4319	7.72029	35.9783	5.72541	36.6014	3.81967	37.9115	4.62603	36.9894	5.70594	36.487	9.76	3.32	205.69	13.93	108.12	10.72	75.35	8.83
1	24	15.61	15.61	100	100	100	ID0006	Myelin basic protein (MBP),Myelin A1 protein, from 93	1	auto	0	99	PVVHFFKNIVTPR	Acetyl@N-term; iTRAQ8plex(K)@7		0.200906	1899.3	634.109	1899.1	634.042	3	12	25.1.1.5491.3	1	95.1312	25.4342	95.1156	13.1315	27.1846	7.70874	27.9477	4.58514	29.0097	3.28337	30.0008	3.50099	29.7006	3.29651	29.7092	4.5641	28.7824	15.21	4	199.73	13.75	117.25	11.09	69.74	8.54
1	24	15.61	15.61	100	100	100	ID0006	Myelin basic protein (MBP),Myelin A1 protein, from 93	1	auto	0	99	PVVHFFKNIVTPR	Acetyl@N-term; iTRAQ8plex(K)@7		0.214272	1899.32	634.113	1899.1	634.042	3	12	25.1.1.5510.2	1	96.1521	31.8577	96.0955	15.8197	28.5625	8.57687	29.3471	4.46336	30.7685	5.44684	30.0565	2.51078	32.9178	4.01581	30.7008	4.16667	30.6039	13.92	3.87	220.21	14.42	119.39	11.22	62.13	8.19
1	24	15.61	15.61	100	100	100	ID0006	Myelin basic protein (MBP),Myelin A1 protein, from 93	1	auto	0	99	PVVHFFKNIVTPR	Acetyl@N-term; iTRAQ8plex(K)@7		0.188271	1899.29	634.105	1899.1	634.042	3	12	25.1.1.5526.3	1	97.1632	68.3927	97.2188	22.2855	32.1918	11.7942	32.8347	7.74781	33.4177	5.78984	33.9514	3.07443	36.1537	5.07706	34.1034	7.10595	33.4315	11.42	3.61	254.5	15.49	134.69	11.96	88.48	9.59
1	24	15.61	15.61	100	100	100	ID0006	Myelin basic protein (MBP),Myelin A1 protein, from 93	1	auto	0	99	PVVHFFKNIVTPR	Acetyl@N-term; iTRAQ8plex(K)@7		0.117043	1899.22	634.081	1899.1	634.042	3	12	25.1.1.5574.2	1	99.7474	33.1489	99.95	7.362	20.803	3.77505	22.1794	2.73973	22.9888	2.35317	23.4119	1.53743	25.2715	1.23724	26.1143	2.25989	23.3394	26.05	5.1	191.78	13.49	98.34	10.25	71.37	8.6
1	24	15.61	15.61	100	100	100	ID0006	Myelin basic protein (MBP),Myelin A1 protein, from 93	1	auto	0	99	PVVHFFKNIVTPR	Acetyl@N-term; iTRAQ8plex(K)@7		0.0727318	1899.18	634.066	1899.1	634.042	3	12	25.1.1.5600.2	1	100.375	782.311	100.242	46.3634	20.262	25.5135	20.4165	18.4331	20.5226	14.8535	20.6103	9.62889	20.8946	10.6559	20.763	17.0335	20.5232	33.71	6.78	1562.91	38.37	860.06	30.18	621.38	25.36
1	24	15.61	15.61	100	100	100	ID0006	Myelin basic protein (MBP),Myelin A1 protein, from 93	1	auto	0	99	PVVHFFKNIVTPR	Acetyl@N-term; iTRAQ8plex(K)@7		0.132424	1899.24	634.086	1899.1	634.042	3	12	25.1.1.5612.2	1	100.737	375.602	100.417	16.9927	26.2811	7.97037	27.1827	5.52056	27.7698	4.69105	28.0789	3.64631	28.765	3.66868	28.5454	4.92382	27.8622	16.54	4.24	281.06	16.28	131.83	11.92	91.31	9.75
1	24	15.61	15.61	100	100	100	ID0006	Myelin basic protein (MBP),Myelin A1 protein, from 93	1	auto	0	99	PVVHFFKNIVTPR	Acetyl@N-term; iTRAQ8plex(K)@7		0.176919	1899.28	634.101	1899.1	634.042	3	12	26.1.1.3717.4	1	75.4487	470.83	75.7112	23.5967	25.5284	12.3863	26.0146	7.71014	26.5445	7.24329	26.5809	5.62904	27.0066	5.09151	27.0702	6.36986	26.7099	18.25	4.58	430.64	20.15	226.05	15.49	140.71	12.17
1	24	15.61	15.61	100	100	100	ID0006	Myelin basic protein (MBP),Myelin A1 protein, from 93	1	auto	0	99	PVVHFFKNIVTPR	Acetyl@N-term; iTRAQ8plex(K)@7		0.176003	1899.28	634.101	1899.1	634.042	3	13	26.1.1.3729.2	1	75.8763	746.634	76.1821	32.32	23.5575	17.6272	23.8432	10.224	24.2422	9.9956	24.2142	6.0088	24.8874	7.72403	24.4197	9.86708	24.1843	22.72	5.29	734.31	26.31	400.49	20.57	232.29	15.68
1	24	15.61	15.61	100	100	100	ID0006	Myelin basic protein (MBP),Myelin A1 protein, from 93	1	auto	0	99	PVVHFFKNIVTPR	Acetyl@N-term; iTRAQ8plex(K)@7		0.184609	1899.29	634.103	1899.1	634.042	3	13	26.1.1.3746.2	1	76.518	837.068	76.4032	37.2216	23.5888	21.055	23.8098	10.9667	24.2409	14.0388	23.9953	8.13939	24.4888	6.92882	24.5902	10.1172	24.2209	23.46	5.48	873.22	28.69	493.95	22.78	257.28	16.67
1	24	15.61	15.61	100	100	100	ID0006	Myelin basic protein (MBP),Myelin A1 protein, from 93	1	auto	0	99	PVVHFFKNIVTPR	Acetyl@N-term; iTRAQ8plex(K)@7		0.184975	1899.29	634.104	1899.1	634.042	3	12	26.1.1.3755.2	1	76.8851	819.681	76.4703	24.9098	19.4165	14.4865	19.6935	7.53834	20.2424	7.87052	20.1233	4.17693	21.1204	6.45695	20.2796	8.18322	20.0455	31.82	6.08	792.63	27.35	460.96	21.98	239.87	16.03
1	24	15.61	15.61	100	100	100	ID0006	Myelin basic protein (MBP),Myelin A1 protein, from 93	1	auto	0	99	PVVHFFKNIVTPR	Acetyl@N-term; iTRAQ8plex(K)@7		0.162453	1899.27	634.096	1899.1	634.042	3	11	26.1.1.3774.2	1	77.6102	1419.84	78.0262	74.2535	30.3472	37.3135	30.4934	20.0998	30.7177	19.3444	30.7113	14.5749	30.8769	14.2501	30.8464	18.7555	30.7096	17.83	5.39	1323.94	35.28	665.3	26.61	358.38	19.54
1	24	15.61	15.61	100	100	100	ID0006	Myelin basic protein (MBP),Myelin A1 protein, from 93	1	auto	0	99	PVVHFFKNIVTPR	Acetyl@N-term; iTRAQ8plex(K)@7		0.161538	1899.27	634.096	1899.1	634.042	3	12	26.1.1.3781.2	1	77.8967	1731.85	78.2318	96.6309	32.5773	55.9587	32.6563	27.6866	32.8335	29.9455	32.7863	20.833	32.9242	19.3496	32.9259	31.411	32.7575	17.42	5.66	1683.31	39.81	974.8	31.95	482.3	22.8
1	24	15.61	15.61	100	100	100	ID0006	Myelin basic protein (MBP),Myelin A1 protein, from 93	1	auto	0	99	PVVHFFKNIVTPR	Acetyl@N-term; iTRAQ8plex(K)@7		0.160989	1899.26	634.096	1899.1	634.042	3	13	26.1.1.3788.4	1	78.2232	1919.59	78.4723	70.9916	25.324	35.5643	25.4547	16.5862	25.7363	21.9545	25.5753	13.7135	25.8085	12.8779	25.8011	18.3025	25.6317	25.06	6.32	1779.05	40.9	891.24	30.77	415.65	21.33
1	24	15.61	15.61	100	100	100	ID0006	Myelin basic protein (MBP),Myelin A1 protein, from 93	1	auto	0	99	PVVHFFKNIVTPR	Acetyl@N-term; iTRAQ8plex(K)@7		0.160256	1899.26	634.095	1899.1	634.042	3	13	26.1.1.3806.2	1	78.8983	1882.2	78.5559	100		74.856	33.5386	32.0154	33.7052	35.9566	33.6532	23.5827	33.7822	21.9258	33.7821	32.1413	33.6701	18.19	6.08	2138.87	44.9	1361.63	37.56	582.36	25.26
1	24	15.61	15.61	100	100	100	ID0006	Myelin basic protein (MBP),Myelin A1 protein, from 93	1	auto	0	99	PVVHFFKNIVTPR	Acetyl@N-term; iTRAQ8plex(K)@7		0.16282	1899.27	634.096	1899.1	634.042	3	12	26.1.1.3820.3	1	79.4976	1510.11	79.0356	64.3919	27.6915	35.1262	27.829	19.0623	28.0598	20.7689	27.9888	11.9193	28.3342	12.1672	28.2569	16.4241	28.0873	20.21	5.57	1301.36	35	709.9	27.37	385.25	20.3
1	24	15.61	15.61	100	100	100	ID0006	Myelin basic protein (MBP),Myelin A1 protein, from 93	1	auto	0	99	PVVHFFKNIVTPR	Acetyl@N-term; iTRAQ8plex(K)@7		0.176003	1899.28	634.101	1899.1	634.042	3	13	26.1.1.3832.2	1	79.9021	1010.19	79.544	53.9211	29.4839	29.9013	29.6629	14.9103	30.0381	18.2883	29.856	10.488	30.3049	11.0168	30.1787	16.3864	29.8982	16.72	4.9	901.56	29.14	499.95	22.93	249.3	16.43
1	24	15.61	15.61	100	100	100	ID0006	Myelin basic protein (MBP),Myelin A1 protein, from 93	1	auto	0	99	PVVHFFKNIVTPR	Acetyl@N-term; iTRAQ8plex(K)@7		0.186074	1899.29	634.104	1899.1	634.042	3	11	26.1.1.3846.2	1	80.5384	650.17	80.0565	37.1769	30.4108	19.7358	30.7396	10.6676	31.2692	10.2827	31.2482	7.03977	31.7909	6.59659	31.7791	11.0959	31.1113	14.08	4.24	523.45	22.2	277.88	17.15	150.2	12.65
1	24	15.61	15.61	100	100	100	ID0006	Myelin basic protein (MBP),Myelin A1 protein, from 93	1	auto	0	99	PVVHFFKNIVTPR	Acetyl@N-term; iTRAQ8plex(K)@7		0.188454	1899.29	634.105	1899.1	634.042	3	13	26.1.1.3854.2	1	80.9154	467.566	80.4096	29.5884	29.6245	16.2704	30.018	9.59688	30.549	9.38396	30.5132	6.03549	31.2726	7.23137	30.7972	7.41306	30.768	14.09	4.12	416.9	19.82	229.25	15.56	135.22	11.96
1	24	15.61	15.61	100	100	100	ID0006	Myelin basic protein (MBP),Myelin A1 protein, from 93	1	auto	0	99	PVVHFFKNIVTPR	Acetyl@N-term; iTRAQ8plex(K)@7		0.132071	1899.24	950.625	1899.1	950.559	2	15	26.1.1.3873.2	1	81.8763	66.0864	81.8142	9.2885	17.2785	4.77059	18.1915	3.02433	19.1049	3.68824	18.5263	2.05107	20.1768	2.07166	19.8616	2.17112	19.622	37.4	6.16	347.39	18.14	178.42	13.78	113.11	10.95
1	24	15.61	15.61	100	100	100	ID0006	Myelin basic protein (MBP),Myelin A1 protein, from 93	1	auto	0	99	PVVHFFKNIVTPR	Acetyl@N-term; iTRAQ8plex(K)@7		0.191201	1899.29	634.106	1899.1	634.042	3	12	26.1.1.3875.2	1	81.9688	228.678	81.4375	14.3247	20.7047	6.90277	21.5034	3.20129	23.0889	3.8967	22.3732	2.1766	24.2769	3.03532	22.8627	4.50665	21.9808	26.33	5.29	377.17	18.87	181.75	13.93	84.29	9.59
1	24	15.61	15.61	100	100	100	ID0006	Myelin basic protein (MBP),Myelin A1 protein, from 93	1	auto	0	99	PVVHFFKNIVTPR	Acetyl@N-term; iTRAQ8plex(K)@7		0.206582	1899.31	634.111	1899.1	634.042	3	12	26.1.1.3895.3	1	83.0485	75.5494	83.1572	13.8325	26.47	7.60648	27.2873	4.53985	28.3338	4.38792	28.3058	2.93773	29.6352	3.19552	29.0545	4.73786	27.9752	16.06	4.12	222.15	14.49	122.16	11.36	72.91	8.77
1	24	15.61	15.61	100	100	100	ID0006	Myelin basic protein (MBP),Myelin A1 protein, from 93	1	auto	0	99	PVVHFFKNIVTPR	Acetyl@N-term; iTRAQ8plex(K)@7		0.217568	1899.32	634.114	1899.1	634.042	3	12	26.1.1.3913.4	1	84.3265	66.3704	83.4336	25.0359	34.0988	11.5567	34.8762	5.99224	36.0831	8.02619	35.3005	4.54607	36.7328	4.87488	36.2818	7.05141	35.4529	10.31	3.46	258.12	15.59	119.15	11.31	61.78	8.19
1	24	15.61	15.61	100	100	100	ID0006	Myelin basic protein (MBP),Myelin A1 protein, from 93	1	auto	0	99	PVVHFFKNIVTPR	Acetyl@N-term; iTRAQ8plex(K)@7		0.234048	1899.34	634.12	1899.1	634.042	3	11	26.1.1.3933.4	1	85.8842	29.3362	85.8927	14.7568	25.8921	7.73191	26.7148	3.86358	28.2828	5.40036	27.2437	4.18446	27.8427	2.63227	29.1706	5.08422	27.252	16.86	4.24	248.8	15.33	130.36	11.75	65.14	8.43
1	24	15.61	15.61	100	100	100	ID0006	Myelin basic protein (MBP),Myelin A1 protein, from 93	1	auto	0	99	PVVHFFKNIVTPR	Acetyl@N-term; iTRAQ8plex(K)@7		0.161538	1899.27	634.096	1899.1	634.042	3	11	27.1.1.3361.3	1	74.9614	79.517	75.8195	8.2483	19.0822	4.37845	20.1485	3.74813	20.3783	2.83869	21.0496	1.864	22.487	1.62155	22.7869	3.28562	20.5074	30.81	5.57	254.13	15.52	134.9	12	115.48	10.86
1	24	15.61	15.61	100	100	100	ID0006	Myelin basic protein (MBP),Myelin A1 protein, from 93	1	auto	0	99	PVVHFFKNIVTPR	Acetyl@N-term; iTRAQ8plex(K)@7		0.169411	1899.27	634.098	1899.1	634.042	3	14	27.1.1.3373.2	1	75.9934	189.04	76.5589	34.7915	40.1251	19.3354	40.551	10.1369	41.3274	9.19347	41.4014	6.23869	42.2701	7.78518	41.588	10.0452	41.1858	7.96	3.16	276.94	16.16	153.91	12.73	80.69	9.27
1	24	15.61	15.61	100	100	100	ID0006	Myelin basic protein (MBP),Myelin A1 protein, from 93	1	auto	0	99	PVVHFFKNIVTPR	Acetyl@N-term; iTRAQ8plex(K)@7		0.169411	1899.27	634.098	1899.1	634.042	3	10	27.1.1.3385.2	1	77.0317	189.04	76.5589	30.7929	32.9562	14.6667	33.5143	9.57093	33.9915	10.6327	33.7833	6.44212	34.6163	5.15927	34.953	8.30113	34.0368	11.49	3.74	353.81	18.25	168.52	13.45	109.97	10.77
1	24	15.61	15.61	100	100	100	ID0006	Myelin basic protein (MBP),Myelin A1 protein, from 93	1	auto	0	99	PVVHFFKNIVTPR	Acetyl@N-term; iTRAQ8plex(K)@7		0.134879	1899.24	950.627	1899.1	950.559	2	16	27.1.1.3388.3	1	77.3155	23.4125	76.9575	6.34809	15.6337	3.46863	16.6698	2.34315	17.5541	2.23421	17.563	1.13838	20.287	1.3309	19.1303	1.43661	18.7292	46.54	6.78	295.44	16.76	161.43	13.08	109.05	10.68
1	24	15.61	15.61	100	100	100	ID0006	Myelin basic protein (MBP),Myelin A1 protein, from 93	1	auto	0	99	PVVHFFKNIVTPR	Acetyl@N-term; iTRAQ8plex(K)@7		0.170144	1899.27	634.099	1899.1	634.042	3	13	27.1.1.3399.2	1	78.284	119.954	77.3488	28.5169	36.6208	15.309	37.154	9.45811	37.7735	10.4472	37.5406	6.52992	38.433	6.13493	38.4064	9.2753	37.6179	9.19	3.32	262.07	15.72	140.69	12.21	86.92	9.59
1	24	15.61	15.61	100	100	100	ID0006	Myelin basic protein (MBP),Myelin A1 protein, from 93	1	auto	0	99	PVVHFFKNIVTPR	Acetyl@N-term; iTRAQ8plex(K)@7		0.159341	1899.26	634.095	1899.1	634.042	3	12	27.1.1.3410.2	1	79.2488	50.2077	78.3486	12.3203	22.0929	7.2141	22.7589	4.34073	23.6697	3.91253	23.817	2.75631	24.8312	2.49913	24.9318	3.12098	24.2278	22.98	4.9	283.12	16.37	165.78	13.19	99.75	10.25
1	24	15.61	15.61	100	100	100	ID0006	Myelin basic protein (MBP),Myelin A1 protein, from 93	1	auto	0	99	PVVHFFKNIVTPR	Acetyl@N-term; iTRAQ8plex(K)@7		0.171426	1899.28	634.099	1899.1	634.042	3	12	27.1.1.3411.2	1	79.3423	31.3297	79.4022	12.3841	22.1071	6.91159	22.8417	3.63066	24.1543	3.48214	24.1284	2.72474	24.8302	1.75261	26.3804	3.96733	23.6437	22.96	4.9	284.34	16.4	158.69	12.92	83.36	9.43
1	24	15.61	15.61	100	100	100	ID0006	Myelin basic protein (MBP),Myelin A1 protein, from 93	1	auto	0	99	PVVHFFKNIVTPR	Acetyl@N-term; iTRAQ8plex(K)@7		0.154397	1899.26	634.093	1899.1	634.042	3	11	28.1.1.3953.3	1	73.2213	8.4585	73.2299	5.44914	16.4149	3.52683	17.2422	1.91204	18.9262	1.72469	19.1268	1.29561	20.3333	1.24242	20.2082	2.09309	18.2815	42.86	6.48	233.55	14.93	151.16	12.53	81.95	9.33
1	24	15.61	15.61	100	100	100	ID0006	Myelin basic protein (MBP),Myelin A1 protein, from 93	1	auto	0	99	PVVHFFKNIVTPR	Acetyl@N-term; iTRAQ8plex(K)@7		0.144692	1899.25	634.09	1899.1	634.042	3	13	28.1.1.3973.2	1	74.2084	48.0006	74.217	16.1209	27.7327	10.5618	28.2083	5.21404	29.4729	5.27211	29.2808	2.76097	31.4142	3.03916	30.6902	5.25793	29.1795	14.81	4	238.75	15.03	156.42	12.73	77.22	9.11
1	24	15.61	15.61	100	100	100	ID0006	Myelin basic protein (MBP),Myelin A1 protein, from 93	1	auto	0	99	PVVHFFKNIVTPR	Acetyl@N-term; iTRAQ8plex(K)@7		0.142678	1899.25	634.089	1899.1	634.042	3	11	28.1.1.3985.2	1	74.5154	86.8281	74.7014	16.1152	28.611	11.0079	29.0493	5.96904	30.0711	5.36213	30.2217	4.65371	30.5627	4.44132	30.5166	5.08423	30.2118	13.89	3.87	223.84	14.56	152.9	12.57	82.91	9.38
1	24	15.61	15.61	100	100	100	ID0006	Myelin basic protein (MBP),Myelin A1 protein, from 93	1	auto	0	99	PVVHFFKNIVTPR	Acetyl@N-term; iTRAQ8plex(K)@7		0.13334	1899.24	634.086	1899.1	634.042	3	11	28.1.1.3996.2	1	75.2118	77.9941	75.0013	28.8026	36.6947	15.8855	37.1876	6.58015	38.6656	9.10251	37.8143	5.93566	38.7254	5.34678	38.8145	7.97165	37.9725	9.17	3.32	264.12	15.78	145.67	12.37	60.34	8.19
1	24	15.61	15.61	100	100	100	ID0006	Myelin basic protein (MBP),Myelin A1 protein, from 93	1	auto	0	99	PVVHFFKNIVTPR	Acetyl@N-term; iTRAQ8plex(K)@7		0.144509	1899.25	634.09	1899.1	634.042	3	12	28.1.1.4019.2	1	76.2461	19.6738	76.1723	8.70299	20.0951	5.39805	20.8368	3.02129	22.1658	3.07542	21.9432	1.55431	24.6407	1.46878	24.4849	2.5803	22.3066	27.71	5.29	241.16	15.13	149.58	12.49	83.72	9.43
1	24	15.61	15.61	100	100	100	ID0006	Myelin basic protein (MBP),Myelin A1 protein, from 93	1	auto	0	99	PVVHFFKNIVTPR	Acetyl@N-term; iTRAQ8plex(K)@7		0.159158	1899.26	634.095	1899.1	634.042	3	13	28.1.1.4045.2	1	77.2842	13.5449	77.345	11.1033	24.0255	7.56457	24.576	5.21074	25.2256	4.65651	25.3985	3.01756	26.6286	2.58368	26.9266	3.79081	25.7883	19.36	4.47	214.96	14.28	146.45	12.33	100.88	10.25
1	24	15.61	15.61	100	100	100	ID0006	Myelin basic protein (MBP),Myelin A1 protein, from 93	1	auto	0	99	PVVHFFKNIVTPR	Acetyl@N-term; iTRAQ8plex(K)@7		0.163369	1899.27	634.096	1899.1	634.042	3	11	28.1.1.4069.3	1	78.3487	10.258	78.2337	5.96658	18.4712	4.35333	19.0768	2.37601	20.6411	1.79588	21.5506	1.6037	22.0011	1.6225	21.6625	2.53745	20.1356	33.51	5.74	199.94	13.82	145.88	12.25	79.62	9.17
1	24	15.61	15.61	100	100	100	ID0006	Myelin basic protein (MBP),Myelin A1 protein, from 93	1	auto	0	99	PVVHFFKNIVTPR	Acetyl@N-term; iTRAQ8plex(K)@7		0.17289	1899.28	634.1	1899.1	634.042	3	11	28.1.1.4088.3	1	79.3938	8.9047	79.3224	8.22441	22.1638	3.67235	23.8753	2.54812	24.913	2.6203	24.6635	1.58793	26.9974	1.83465	25.8451	2.61461	24.5041	22.86	4.8	188.01	13.34	83.95	9.54	58.25	7.81
1	24	15.61	15.61	100	100	100	ID0006	Myelin basic protein (MBP),Myelin A1 protein, from 93	1	auto	2	99	PVVHFFKNIVTPR	Acetyl@N-term; iTRAQ8plex(K)@7		0.137686	1899.24	950.628	1899.1	950.559	2	13	5.1.1.6467.2	1	80.1884	600.94	80.452	26.5747	34.4971	14.1434	35.0573	10.1198	35.4282	6.36444	36.2628	4.8222	36.9695	5.66994	36.3381	6.87033	35.8888	10.18	3.46	270.53	15.97	143.98	12.37	103.02	10.3
1	24	15.61	15.61	100	100	100	ID0006	Myelin basic protein (MBP),Myelin A1 protein, from 93	1	auto	0	99	PVVHFFKNIVTPR	Acetyl@N-term; iTRAQ8plex(K)@7		0.104226	1899.21	634.077	1899.1	634.042	3	12	5.1.1.6488.2	1	80.7377	1550.24	80.7324	94.5711	21.1827	46.6468	21.258	31.3265	21.3158	18.4824	21.4535	19.5284	21.4239	17.2658	21.4455	25.5741	21.3444	40.71	8.6	3849.99	60.16	1898.99	45.08	1275.3	36.29
1	24	15.61	15.61	100	100	100	ID0006	Myelin basic protein (MBP),Myelin A1 protein, from 93	1	auto	0	99	PVVHFFKNIVTPR	Acetyl@N-term; iTRAQ8plex(K)@7		0.18566	1899.29	950.652	1899.1	950.559	2	14	6.1.1.6722.2	1	76.387	39.0554	76.625	7.69264	17.4357	4.3677	18.3265	2.64692	19.4487	2.43642	19.5664	1.6829	20.8814	1.58171	20.8404	2.51921	19.2284	36.96	6.08	284.32	16.43	161.43	13.04	97.83	10.15
1	24	15.61	15.61	100	100	100	ID0006	Myelin basic protein (MBP),Myelin A1 protein, from 93	1	auto	0	98.93	PVVHFFKNIVTPR	Acetyl@N-term; iTRAQ8plex(K)@7		0.259866	1899.36	634.129	1899.1	634.042	3	11	11.1.1.4973.4	1	79.6888	164.782	80.0401	11.3818	22.9508	6.78861	23.6689	3.93691	24.794	4.44068	24.3584	2.53107	26.099	2.55791	25.762	4.69586	24.1481	21.24	4.69	241.75	15.13	144.19	12.29	83.62	9.43
1	24	15.61	15.61	100	100	100	ID0006	Myelin basic protein (MBP),Myelin A1 protein, from 93	1	auto	0	98.77	PVVHFFKNIVTPR	Acetyl@N-term; iTRAQ8plex(K)@7		0.303994	1899.41	634.143	1899.1	634.042	3	11	11.1.1.5062.3	1	84.9652	42.5733	84.939	23.1595	33.6307	14.0898	34.1007	7.59981	35.0194	8.02865	34.8008	4.60554	36.1533	4.28749	36.1337	6.59217	35.0785	10.47	3.46	242.48	15.13	147.52	12.41	79.57	9.22
1	24	15.61	15.61	100	100	100	ID0006	Myelin basic protein (MBP),Myelin A1 protein, from 93	1	auto	0	98.73	PVVHFFKNIVTPR	Acetyl@N-term; iTRAQ8plex(K)@7		0.187539	1899.29	634.104	1899.1	634.042	3	11	19.1.1.2880.2	1	78.1427	306.159	78.1852	35.7868	34.1348	18.2873	34.5524	9.65763	35.2416	11.3369	34.9397	6.61247	35.8237	6.41283	35.7279	11.5429	34.8742	11.07	3.74	396.16	19.31	202.44	14.66	106.91	10.72
1	24	15.61	15.61	100	100	100	ID0006	Myelin basic protein (MBP),Myelin A1 protein, from 93	1	auto	0	98.71	PVVHFFKNIVTPR	Acetyl@N-term; iTRAQ8plex(K)@7		0.229104	1899.33	634.118	1899.1	634.042	3	10	21.1.1.1854.4	1	74.1994	38.6468	75.2199	8.311	20.843	5.45933	21.5311	2.73005	23.2611	2.05654	24.1952	2.05345	24.1313	2.02363	23.9424	3.16267	22.483	25.82	5.1	214.59	14.28	140.96	12.08	70.49	8.66
1	24	15.61	15.61	100	100	100	ID0006	Myelin basic protein (MBP),Myelin A1 protein, from 93	1	auto	0	98.67	PVVHFFKNIVTPR	Acetyl@N-term; iTRAQ8plex(K)@7		0.281289	1899.39	634.136	1899.1	634.042	3	11	12.1.1.2991.2	1	77.5951	99.8988	77.621	11.9205	18.7808	7.17282	19.3248	3.07474	20.9794	3.59634	20.3807	2.34059	21.5801	1.8994	22.0845	4.27752	19.9297	31.71	5.74	378	18.92	227.45	15.39	97.5	10.34
1	24	15.61	15.61	100	100	100	ID0006	Myelin basic protein (MBP),Myelin A1 protein, from 93	1	auto	0	98.67	PVVHFFKNIVTPR	Acetyl@N-term; iTRAQ8plex(K)@7		0.255471	1899.36	634.127	1899.1	634.042	3	11	12.1.1.3089.2	1	80.7697	352.262	80.2499	35.5492	40.3158	17.548	40.8548	13.0177	41.1307	8.67298	41.7438	7.22222	42.0642	5.77399	42.4515	10.6098	41.2931	7.92	3.16	281.55	16.28	138.98	12.21	103.1	10.3
1	24	15.61	15.61	100	100	100	ID0006	Myelin basic protein (MBP),Myelin A1 protein, from 93	1	auto	0	98.39	PVVHFFKNIVTPR	Acetyl@N-term; iTRAQ8plex(K)@7		0.258401	1899.36	634.128	1899.1	634.042	3	11	11.1.1.5009.2	1	81.2019	402.411	80.7688	32.0238	32.099	16.659	32.5354	10.4213	33.003	10.4844	32.9411	7.70164	33.3754	5.17541	34.0476	8.42623	33.1936	12.2	3.87	390.69	19.18	203.24	14.7	127.14	11.58
1	24	15.61	15.61	100	100	100	ID0006	Myelin basic protein (MBP),Myelin A1 protein, from 93	1	auto	0	98.39	PVVHFFKNIVTPR	Acetyl@N-term; iTRAQ8plex(K)@7		0.25895	1899.36	634.128	1899.1	634.042	3	11	11.1.1.5019.2	1	81.6903	354.507	81.3376	36.799	35.7452	21.9961	36.0431	9.83333	36.9051	12.5941	36.4708	8.13137	37.115	8.41274	36.9335	11.9343	36.4912	10.2	3.61	375.35	18.81	224.36	15.3	100.3	10.49
1	24	15.61	15.61	100	100	100	ID0006	Myelin basic protein (MBP),Myelin A1 protein, from 93	1	auto	0	98.34	PVVHFFKNIVTPR	Acetyl@N-term; iTRAQ8plex(K)@7		0.177651	1899.28	634.101	1899.1	634.042	3	10	25.1.1.5550.2	1	98.1865	48.8822	97.9193	35.5885	48.3316	21.7166	48.7346	14.6895	49.1432	9.10289	49.9248	6.06137	51.0622	10.0921	49.5745	11.8682	49.3347	5.54	2.65	197.16	13.64	120.31	11.22	81.38	9.17
1	24	15.61	15.61	100	100	100	ID0006	Myelin basic protein (MBP),Myelin A1 protein, from 93	1	auto	0	98.22	PVVHFFKNIVTPR	Acetyl@N-term; iTRAQ8plex(K)@7		0.255105	1899.36	634.127	1899.1	634.042	3	11	12.1.1.2962.2	1	76.5432	224.012	76.7746	22.8742	28.2206	10.2402	28.9829	7.50875	29.3576	7.02423	29.4131	4.3109	30.5312	4.93674	29.9813	7.71063	29.1706	14.86	4.12	339.91	17.89	152.17	12.85	111.58	10.77
1	24	15.61	15.61	100	100	100	ID0006	Myelin basic protein (MBP),Myelin A1 protein, from 93	1	auto	0	98.15	PVVHFFKNIVTPR	Acetyl@N-term; iTRAQ8plex(K)@7		0.304774	1899.41	475.859	1899.1	475.783	4	9	11.1.1.4989.4	1	80.3327	49.4098	80.453	7.58688	26.5139	3.33312	28.7951	2.49125	29.712	1.685	31.7807	1.6175	31.833	1.16562	33.7914	2.39688	29.943	16	4	121.39	10.72	53.33	7.62	39.86	6.4
1	24	15.61	15.61	100	100	100	ID0006	Myelin basic protein (MBP),Myelin A1 protein, from 93	1	auto	0	97.96	PVVHFFKNIVTPR	Acetyl@N-term; iTRAQ8plex(K)@7		0.108756	1899.21	950.614	1899.1	950.559	2	10	26.1.1.3702.4	1	74.8699	42.9276	75.1857	6.68888	13.5737	3.51951	14.5001	2.23716	15.4008	1.88199	15.7844	1.48147	16.5239	1.3064	16.7403	1.51382	16.1321	61.52	7.81	411.5	19.77	216.52	15.17	137.63	12
1	24	15.61	15.61	100	100	100	ID0006	Myelin basic protein (MBP),Myelin A1 protein, from 93	1	auto	0	97.89	PVVHFFKNIVTPR	Acetyl@N-term; iTRAQ8plex(K)@7		0.233865	1899.34	634.12	1899.1	634.042	3	10	25.1.1.5377.4	1	89.0134	21.363	88.9357	12.8824	28.0136	6.74878	29.0363	3.13156	31.2748	4.13366	30.0411	2.9909	31.1289	1.72568	33.5895	4.43247	29.7176	14.29	3.87	184.09	13.19	96.44	10.1	44.75	7
1	24	15.61	15.61	100	100	100	ID0006	Myelin basic protein (MBP),Myelin A1 protein, from 93	1	auto	0	97.67	PVVHFFKNIVTPR	Acetyl@N-term; iTRAQ8plex(K)@7		0.284219	1899.39	634.137	1899.1	634.042	3	11	12.1.1.3024.2	1	78.6355	123.813	78.6295	15.6105	26.0331	8.95639	26.6801	6.10335	27.2611	4.66846	27.7921	3.63082	28.499	4.19713	27.8821	5.94743	27.1378	16.74	4.24	261.32	15.72	149.93	12.57	102.17	10.3
1	24	15.61	15.61	100	100	100	ID0006	Myelin basic protein (MBP),Myelin A1 protein, from 93	1	auto	0	97.67	PVVHFFKNIVTPR	Acetyl@N-term; iTRAQ8plex(K)@7		0.220864	1899.32	634.115	1899.1	634.042	3	10	25.1.1.5393.2	1	89.9916	17.3138	89.8291	14.6862	34.7272	7.82497	35.8105	5.89434	36.3899	4.76628	36.9201	2.43116	40.0005	2.68303	38.9518	4.04376	37.2573	9.37	3.16	137.61	11.4	73.32	8.83	55.23	7.55
1	24	15.61	15.61	100	100	100	ID0006	Myelin basic protein (MBP),Myelin A1 protein, from 93	1	auto	0	97.67	PVVHFFKNIVTPR	Acetyl@N-term; iTRAQ8plex(K)@7		0.239541	1899.34	634.122	1899.1	634.042	3	10	25.1.1.5447.4	1	93.0837	15.3778	93.13	26.6195	45.2762	13.8013	46.0416	7.64646	47.1998	10.5505	46.3465	5.85522	47.8321	5.09428	48.0373	5.94444	47.5701	5.94	2.65	158.12	12.21	81.98	9.33	45.42	7
1	24	15.61	15.61	100	100	100	ID0006	Myelin basic protein (MBP),Myelin A1 protein, from 93	1	auto	0	97.55	PVVHFFKNIVTPR	Acetyl@N-term; iTRAQ8plex(K)@7		0.218484	1899.32	634.115	1899.1	634.042	3	10	25.1.1.5402.3	1	90.5739	12.133	90.5272	9.504	28.5045	5.89527	29.4824	4.49164	30.1269	4.30982	30.1297	1.81527	34.2617	2.52509	31.8301	3.25454	30.9733	13.75	3.74	130.68	11.14	81.06	9.22	61.76	8
1	24	15.61	15.61	100	100	100	ID0006	Myelin basic protein (MBP),Myelin A1 protein, from 93	1	auto	0	97.54	PVVHFFKNIVTPR	Acetyl@N-term; iTRAQ8plex(K)@7		0.191018	1899.29	634.106	1899.1	634.042	3	11	18.1.1.3830.2	1	100.859	181.148	100.853	32.3197	31.1785	16.2242	31.6259	8.30894	32.3942	9.0416	32.1662	4.89985	33.399	5.73575	32.831	8.50539	32.1849	12.98	4	419.51	19.87	210.59	14.97	107.85	10.77
1	24	15.61	15.61	100	100	100	ID0006	Myelin basic protein (MBP),Myelin A1 protein, from 93	1	auto	0	97.39	PVVHFFKNIVTPR	Acetyl@N-term; iTRAQ8plex(K)@7		0.215737	1899.32	634.114	1899.1	634.042	3	11	18.1.1.3638.2	1	83.0696	464.95	82.183	40.5832	41.7816	24.3748	42.0873	11.4679	42.8883	13.1284	42.6017	8.00524	43.4076	7.10747	43.4972	10.4784	42.8435	7.63	3.16	309.65	17.09	185.98	13.93	87.5	9.75
1	24	15.61	15.61	100	100	100	ID0006	Myelin basic protein (MBP),Myelin A1 protein, from 93	1	auto	0	97.29	PVVHFFKNIVTPR	Acetyl@N-term; iTRAQ8plex(K)@7		0.239175	1899.34	634.122	1899.1	634.042	3	11	19.1.1.2916.2	1	81.7843	57.5022	81.8634	16.8209	25.579	10.1842	26.0931	5.64359	27.0204	5.76201	26.8646	3.52288	28.1684	4.62986	27.1951	6.24771	26.6341	17.48	4.36	294.03	16.67	178.02	13.64	98.65	10.25
1	24	15.61	15.61	100	100	100	ID0006	Myelin basic protein (MBP),Myelin A1 protein, from 93	1	auto	0	97.24	PVVHFFKNIVTPR	Acetyl@N-term; iTRAQ8plex(K)@7		0.188454	1899.29	634.105	1899.1	634.042	3	10	26.1.1.3867.3	1	81.5706	287.583	81.0333	16.7864	26.2445	10.21	26.7636	4.18708	28.5403	5.69222	27.5541	2.61436	30.0921	4.07363	28.1999	3.96258	28.3019	16.57	4.24	278.15	16.22	169.18	13.27	69.38	8.77
1	24	15.61	15.61	100	100	100	ID0006	Myelin basic protein (MBP),Myelin A1 protein, from 93	1	auto	0	96.23	PVVHFFKNIVTPR	Acetyl@N-term; iTRAQ8plex(K)@7		0.200539	1899.3	634.109	1899.1	634.042	3	10	25.1.1.5276.2	1	82.1327	316.238	82.1265	43.1845	40.6192	29.0789	40.8239	16.2985	41.2573	14.3192	41.3387	8.61772	42.0721	9.14685	41.8363	13.4454	41.3499	8.24	3.32	355.84	18.33	239.61	15.75	134.3	11.92
1	24	15.61	15.61	100	100	100	ID0006	Myelin basic protein (MBP),Myelin A1 protein, from 93	1	auto	0	96.05	PVVHFFKNIVTPR	Acetyl@N-term; iTRAQ8plex(K)@7		0.225808	1899.33	634.117	1899.1	634.042	3	10	25.1.1.5325.2	1	85.4683	66.0486	85.3969	22.5154	36.691	16.7115	36.9887	7.33865	38.307	7.47776	38.1	5.07526	39.1194	5.12771	38.8728	7.55302	37.9734	8.77	3.16	197.46	13.67	146.56	12.25	64.36	8.37
1	24	15.61	15.61	100	100	100	ID0006	Myelin basic protein (MBP),Myelin A1 protein, from 93	1	auto	0	95.66	PVVHFFKNIVTPR	Acetyl@N-term; iTRAQ8plex(K)@7		0.204201	1899.31	634.11	1899.1	634.042	3	10	25.1.1.5468.4	1	94.0798	20.6262	94.0529	25.7496	42.0771	15.3441	42.6267	10.3616	43.1563	6.14934	44.34	5.90337	44.3712	5.49341	44.4137	11.6193	42.8477	6.83	2.83	175.87	12.88	104.8	10.49	70.77	8.54
1	24	15.61	15.61	100	100	100	ID0006	Myelin basic protein (MBP),Myelin A1 protein, from 93	1	auto	0	95.66	PVVHFFKNIVTPR	Acetyl@N-term; iTRAQ8plex(K)@7		0.126307	1899.23	475.815	1899.1	475.783	4	10	25.1.1.5598.3	1	100.336	334.301	100.221	14.9406	17.8399	10.0667	18.1477	5.3126	18.8897	4.87001	18.9433	3.36213	19.6808	3.68402	19.3218	5.46286	18.7589	35.54	6.16	530.99	22.43	357.77	19.24	188.81	14.18
1	24	15.61	15.61	100	100	100	ID0006	Myelin basic protein (MBP),Myelin A1 protein, from 93	1	auto	0	95.36	PVVHFFKNIVTPR	Acetyl@N-term; iTRAQ8plex(K)@7		0.243203	1899.35	634.123	1899.1	634.042	3	10	19.1.1.2832.4	1	73.9574	135.658	74.6588	7.01044	16.7518	3.98185	17.6749	1.82994	19.911	2.67006	18.4094	1.42367	20.739	1.50845	20.1163	2.56912	18.4041	40.22	6.32	281.96	16.37	160.15	12.96	73.6	9
1	24	15.61	15.61	100	100	100	ID0006	Myelin basic protein (MBP),Myelin A1 protein, from 93	1	auto	0	95.36	PVVHFFKNIVTPR	Acetyl@N-term; iTRAQ8plex(K)@7		0.20768	1899.31	634.111	1899.1	634.042	3	10	19.1.1.2849.2	1	75.2529	431.968	75.9217	26.4828	34.4667	17.3494	34.8066	8.23749	35.8064	9.38763	35.4667	6.70756	36.0956	5.93131	36.2199	10.4799	35.26	10.19	3.46	269.86	15.97	176.79	13.53	83.94	9.54
1	24	15.61	15.61	100	100	100	ID0006	Myelin basic protein (MBP),Myelin A1 protein, from 93	1	auto	0	95	PVVHFFKNIVTPR	Acetyl@N-term; iTRAQ8plex(K)@7		0.230019	1899.33	634.119	1899.1	634.042	3	10	19.1.1.2869.2	1	77.0477	437.183	76.0755	17.3264	24.3928	10.092	24.9148	6.26611	25.5743	6.22557	25.4996	3.60031	26.7746	3.53378	26.5931	4.23909	26.1509	19.24	4.58	333.36	17.75	194.17	14.28	120.56	11.27
1	24	15.61	15.61	100	100	100	ID0006	Myelin basic protein (MBP),Myelin A1 protein, from 93	1	auto	0	93.8	PVVHFFKNIVTPR	Acetyl@N-term; iTRAQ8plex(K)@7		0.210318	1899.31	950.664	1899.1	950.559	2	9	6.1.1.6674.4	1	75.5356	10.3989	75.4028	4.08985	21.9979	1.89525	24.9026	1.61724	25.3766	1.16841	27.3282	1.11322	27.5012	0.965753	28.1203	1.48711	25.2832	24.82	4.9	101.51	9.85	47.04	7.14	40.14	6.4
1	24	15.61	15.61	100	100	100	ID0006	Myelin basic protein (MBP),Myelin A1 protein, from 93	1	auto	0	93.74	PVVHFFKNIVTPR	Acetyl@N-term; iTRAQ8plex(K)@7		0.253091	1899.36	634.126	1899.1	634.042	3	11	13.1.1.2602.3	1	74.94	43.5592	75.6238	5.9736	15.4918	2.90507	16.8591	2.17414	17.4923	1.66094	18.3192	1.24015	19.5145	1.27179	19.0866	1.78625	17.8364	47.72	6.86	285.06	16.46	138.63	12.21	103.75	10.34
1	24	15.61	15.61	100	100	100	ID0006	Myelin basic protein (MBP),Myelin A1 protein, from 93	1	auto	0	93.45	PVVHFFKNIVTPR	Acetyl@N-term; iTRAQ8plex(K)@7		0.225075	1899.33	634.117	1899.1	634.042	3	11	14.1.1.2062.3	1	75.7144	25.3383	75.1991	8.32952	19.7455	5.39583	20.4192	2.48472	22.417	2.99583	21.58	1.82708	23.4329	2.07326	22.5864	3.49167	21.0548	28.8	5.39	239.89	15.1	155.4	12.69	71.56	8.83
1	24	15.61	15.61	100	100	100	ID0006	Myelin basic protein (MBP),Myelin A1 protein, from 93	1	auto	0	93.41	PVVHFFKNIVTPR	Acetyl@N-term; iTRAQ8plex(K)@7		0.305825	1899.41	634.144	1899.1	634.042	3	9	11.1.1.5075.4	1	86.2073	29.7985	85.9806	21.2226	34.7132	10.319	35.5828	7.42872	36.0894	5.97128	36.5171	3.68718	38.1195	4.95897	36.8256	7.29333	35.9735	9.75	3.32	206.92	13.96	100.61	10.39	72.43	8.66
1	24	15.61	15.61	100	100	100	ID0006	Myelin basic protein (MBP),Myelin A1 protein, from 93	1	auto	0	93.25	PVVHFFKNIVTPR	Acetyl@N-term; iTRAQ8plex(K)@7		0.0242088	1899.13	634.05	1899.1	634.042	3	11	18.1.1.3814.2	1	100.114	416.091	100.19	18.8567	13.9109	10.9544	14.1825	5.63204	14.73	5.61629	14.6727	4.34786	14.9828	3.86176	15.0582	5.88187	14.5786	59.68	8.12	1125.37	32.6	653.76	26.17	336.12	18.97
1	24	15.61	15.61	100	100	100	ID0006	Myelin basic protein (MBP),Myelin A1 protein, from 93	1	auto	0	93	PVVHFFKNIVTPR	Acetyl@N-term; iTRAQ8plex(K)@7		0.240456	1899.34	634.122	1899.1	634.042	3	11	13.1.1.2615.2	1	75.9232	43.6939	76.1313	13.2985	22.2251	8.63828	22.7012	4.34636	23.8717	2.93284	24.8925	3.31168	24.3815	2.03819	25.9141	3.68437	24.003	22.78	4.9	302.94	16.94	196.78	14.28	99.01	10.25
1	24	15.61	15.61	100	100	100	ID0006	Myelin basic protein (MBP),Myelin A1 protein, from 93	1	auto	0	92.75	PVVHFFKNIVTPR	Acetyl@N-term; iTRAQ8plex(K)@7		0.217934	1899.32	634.115	1899.1	634.042	3	10	19.1.1.2858.2	1	76.0309	444.633	76.0755	37.1213	40.7573	21.3946	41.1277	12.6156	41.6577	10.834	41.8109	7.43678	42.5279	9.39208	41.9318	11.7995	41.6283	7.83	3.16	290.66	16.55	167.52	13.27	98.78	10.2
1	24	15.61	15.61	100	100	100	ID0006	Myelin basic protein (MBP),Myelin A1 protein, from 93	1	auto	0	92.75	PVVHFFKNIVTPR	Acetyl@N-term; iTRAQ8plex(K)@7		0.315163	1899.42	634.147	1899.1	634.042	3	10	19.1.1.2927.3	1	83.0316	50.4263	82.9745	19.3944	30.3273	12.1246	30.8088	6.31746	31.8625	6.08333	31.8114	3.64921	33.2898	3.98413	32.7357	7.97936	31.2265	12.6	3.74	244.37	15.2	152.77	12.61	79.6	9.22
1	24	15.61	15.61	100	100	100	ID0006	Myelin basic protein (MBP),Myelin A1 protein, from 93	1	auto	0	92.34	PVVHFFKNIVTPR	Acetyl@N-term; iTRAQ8plex(K)@7		0.204385	1899.31	634.11	1899.1	634.042	3	10	18.1.1.3627.2	1	82.1212	518.443	82.0363	28.3692	40.3922	19.8991	40.6924	8.5259	41.9196	8.61089	41.7348	5.05046	43.1677	6.12882	42.3517	10.0757	41.4002	7.53	3	213.62	14.21	149.84	12.41	64.2	8.37
1	24	15.61	15.61	100	100	100	ID0006	Myelin basic protein (MBP),Myelin A1 protein, from 93	1	auto	0	92.34	PVVHFFKNIVTPR	Acetyl@N-term; iTRAQ8plex(K)@7		0.351968	1899.46	634.159	1899.1	634.042	3	10	18.1.1.3797.4	1	99.508	19.6192	99.6899	10.1068	23.3296	4.67382	24.7137	2.45587	26.6755	2.56655	26.2663	1.84593	27.7543	1.83423	27.4413	3.07362	25.537	20.51	4.58	207.29	14	95.86	10.15	50.37	7.35
1	24	15.61	15.61	100	100	100	ID0006	Myelin basic protein (MBP),Myelin A1 protein, from 93	1	auto	0	91.62	PVVHFFKNIVTPR	Acetyl@N-term; iTRAQ8plex(K)@7		0.233865	1899.34	634.12	1899.1	634.042	3	10	19.1.1.2903.2	1	80.4145	146.864	79.6752	11.5512	22.4873	5.53045	23.5919	4.19035	24.0841	3.52954	24.4506	2.07262	26.4733	3.04105	24.6893	3.32882	24.4794	22.17	4.8	256.09	15.56	122.61	11.49	92.9	9.8
1	24	15.61	15.61	100	100	100	ID0006	Myelin basic protein (MBP),Myelin A1 protein, from 93	1	auto	0	91.62	PVVHFFKNIVTPR	Acetyl@N-term; iTRAQ8plex(K)@7		0.35801	1899.46	634.161	1899.1	634.042	3	10	19.1.1.2936.2	1	84.0335	26.5944	84.3462	22.0066	33.3492	14.8354	33.7258	7.33018	34.7818	6.70104	34.8597	5.36991	35.3801	4.93661	35.4275	7.45222	34.5311	10.57	3.46	232.61	14.83	156.81	12.73	77.48	9.11
1	24	15.61	15.61	100	100	100	ID0006	Myelin basic protein (MBP),Myelin A1 protein, from 93	1	auto	0	91	PVVHFFKNIVTPR	Acetyl@N-term; iTRAQ8plex(K)@7		0.230019	1899.33	634.119	1899.1	634.042	3	9	19.1.1.2846.2	1	75.0054	391.635	75.6488	17.1655	23.8197	9.11546	24.4485	5.54658	25.1848	5.3107	25.1819	3.5555	26.1496	3.41526	26.0566	5.70168	24.9651	20.18	4.69	346.4	18.08	183.95	13.96	111.93	10.86
1	24	15.61	15.61	100	100	100	ID0006	Myelin basic protein (MBP),Myelin A1 protein, from 93	1	auto	0	86.98	PVVHFFKNIVTPR	Acetyl@N-term; iTRAQ8plex(K)@7		0.200173	1899.3	634.109	1899.1	634.042	3	10	18.1.1.3603.2	1	80.4015	427.995	81.0676	19.6368	24.8025	9.23542	25.5209	5.35048	26.3575	5.28155	26.2775	3.20997	27.6468	4.29003	26.5934	6.43902	25.8388	18.86	4.58	370.35	18.68	174.18	13.67	100.91	10.34
1	24	15.61	15.61	100	100	100	ID0006	Myelin basic protein (MBP),Myelin A1 protein, from 93	1	auto	0	86.1	PVVHFFKNIVTPR	Acetyl@N-term; iTRAQ8plex(K)@7		0.255471	1899.36	634.127	1899.1	634.042	3	10	12.1.1.3080.2	1	80.2035	352.262	80.2499	24.7513	25.1643	10.4377	25.8548	7.72703	26.1564	7.09556	26.2384	5.16473	26.7896	4.45459	26.9624	7.61246	26.0777	18.94	4.69	468.79	21	197.69	14.7	146.35	12.33
1	24	15.61	15.61	100	100	100	ID0006	Myelin basic protein (MBP),Myelin A1 protein, from 93	1	auto	0	84.81	PVVHFFKNIVTPR	Acetyl@N-term; iTRAQ8plex(K)@7		0.274331	1899.38	634.133	1899.1	634.042	3	10	12.1.1.2932.4	1	75.4975	55.7165	75.5061	6.41541	15.3112	3.41006	16.3772	2.45209	17.0518	1.87533	17.7468	0.964558	20.7854	1.3198	18.7776	2.49598	16.7825	48.53	6.93	311.34	17.2	165.49	13.27	119	11.09
1	24	15.61	15.61	100	100	100	ID0006	Myelin basic protein (MBP),Myelin A1 protein, from 93	1	auto	0	83.72	PVVHFFKNIVTPR	Acetyl@N-term; iTRAQ8plex(K)@7		0.0242088	1899.13	634.05	1899.1	634.042	3	10	18.1.1.3813.3	1	100.095	416.091	100.19	16.0439	16.3405	9.10373	16.7422	5.18798	17.3447	4.1854	17.6182	3.20746	18.1138	2.98827	18.1244	4.76531	17.3414	42.61	6.78	683.63	25.42	387.91	20.2	221.06	15.26
1	24	15.61	15.61	100	100	100	ID0006	Myelin basic protein (MBP),Myelin A1 protein, from 93	1	auto	0	83.02	PVVHFFKNIVTPR	Acetyl@N-term; iTRAQ8plex(K)@7		0.276711	1899.38	634.134	1899.1	634.042	3	10	18.1.1.3670.2	1	86.2594	121.066	85.2467	13.4482	26.4145	7.94413	27.1277	4.31471	28.4097	4.22098	28.306	2.16449	31.0824	3.80137	28.4405	4.12415	28.267	16.11	4.12	216.65	14.32	127.98	11.58	69.51	8.6
1	24	15.61	15.61	100	100	100	ID0006	Myelin basic protein (MBP),Myelin A1 protein, from 93	1	auto	0	83.02	PVVHFFKNIVTPR	Acetyl@N-term; iTRAQ8plex(K)@7		0.0242088	1899.13	634.05	1899.1	634.042	3	10	18.1.1.3820.3	1	100.339	416.091	100.19	15.186	16.6063	9.24762	16.9722	4.58802	17.8268	4.93645	17.607	3.05503	18.5597	3.8617	17.9067	5.2111	17.4802	41.07	6.63	623.69	24.29	379.8	19.9	188.43	14.25
1	24	15.61	15.61	100	100	100	ID0006	Myelin basic protein (MBP),Myelin A1 protein, from 93	1	auto	0	79.43	PVVHFFKNIVTPR	Acetyl@N-term; iTRAQ8plex(K)@7		0.271401	1899.38	634.132	1899.1	634.042	3	10	4.1.1.8441.2	1	99.6295	65.4891	99.7409	9.05657	19.1329	5.78581	19.7612	3.24068	20.9215	2.13931	22.154	1.96338	22.4407	2.33159	21.579	3.77305	20.3189	30.58	5.57	276.95	16.22	176.93	13.56	99.1	10.2
1	24	15.61	15.61	100	100	100	ID0006	Myelin basic protein (MBP),Myelin A1 protein, from 93	1	auto	0	78.45	PVVHFFKNIVTPR	Acetyl@N-term; iTRAQ8plex(K)@7		0.302699	1899.41	475.859	1899.1	475.783	4	8	18.1.1.3620.3	1	81.5721	70.025	81.6161	12.916	41.0984	11.3343	41.3706	2.61169	47.6417	3.56672	44.7517	3.26237	45.1999	2.65217	46.0533	4.30735	43.9369	6.67	2.65	86.15	9.06	75.6	8.72	17.42	4.58
1	24	15.61	15.61	100	100	100	ID0006	Myelin basic protein (MBP),Myelin A1 protein, from 93	1	auto	0	78.45	PVVHFFKNIVTPR	Acetyl@N-term; iTRAQ8plex(K)@7		0.27488	1899.38	634.134	1899.1	634.042	3	9	18.1.1.3668.4	1	86.1222	120.005	85.2467	13.1379	24.9558	9.11351	25.401	3.22425	27.8797	4.73256	26.4423	3.24806	27.5204	2.71207	27.9103	3.41418	27.2177	18.06	4.36	237.27	15	164.59	13	58.23	8.12
1	24	15.61	15.61	100	100	100	ID0006	Myelin basic protein (MBP),Myelin A1 protein, from 93	1	auto	0	75.08	PVVHFFKNIVTPR	Acetyl@N-term; iTRAQ8plex(K)@7		0.125357	1899.23	950.622	1899.1	950.559	2	9	4.1.1.6751.2	1	81.1607	5.188	81.1232	2.10144	13.6382	0.992491	16.3643	0.568963	19.2748	0.617573	18.4178	0.408115	21.4214	0.399289	21.0076	0.56343	18.5321	75.91	8.49	159.52	12.45	75.34	9	43.19	6.78
1	24	15.61	15.61	100	100	100	ID0006	Myelin basic protein (MBP),Myelin A1 protein, from 93	1	auto	0	75.01	PVVHFFKNIVTPR	Acetyl@N-term; iTRAQ8plex(K)@7		0.236293	1899.34	475.842	1899.1	475.783	4	7	26.1.1.3813.2	1	79.1871	116.988	78.8923	23.2267	38.8871	12.8446	39.5583	5.85605	41.1951	6.38726	40.7349	3.46624	43.0453	4.81911	41.377	8.09045	40.239	7.85	3	182.33	13.11	100.83	10.3	45.97	7.07
1	24	15.61	15.61	100	100	100	ID0006	Myelin basic protein (MBP),Myelin A1 protein, from 93	1	auto	0	73.65	PVVHFFKNIVTPR	Acetyl@N-term; iTRAQ8plex(K)@7		0.21647	1899.32	634.114	1899.1	634.042	3	9	21.1.1.1874.2	1	76.3701	52.5246	75.546	8.09527	20.4519	5.65277	21.0373	3.4518	22.0749	2.6911	22.6715	1.33457	26.0252	2.2367	23.0723	3.03498	22.1756	26.87	5.2	217.52	14.39	151.89	12.53	92.75	9.85
1	24	15.61	15.61	100	100	100	ID0006	Myelin basic protein (MBP),Myelin A1 protein, from 93	1	auto	0	71.63	PVVHFFKNIVTPR	Acetyl@N-term; iTRAQ8plex(K)@7		0.235194	1899.34	475.842	1899.1	475.783	4	7	26.1.1.3779.4	1	77.8507	107.268	78.1537	21.4237	47.0346	18.4275	47.2466	7.629	48.9561	6.17702	49.4446	6.72693	49.1018	5.67985	49.4796	11.5518	47.838	5.31	2.45	113.76	10.39	97.85	9.95	40.51	6.63
1	24	15.61	15.61	100	100	100	ID0006	Myelin basic protein (MBP),Myelin A1 protein, from 93	1	auto	0	71.51	PVVHFFKNIVTPR	Acetyl@N-term; iTRAQ8plex(K)@7		0.315713	1899.42	634.147	1899.1	634.042	3	9	19.1.1.2946.4	1	85.263	31.9389	85.2715	13.5657	25.6931	8.87617	26.2255	5.06866	27.224	4.1473	27.631	3.10974	28.4875	2.56514	28.9642	4.18427	27.4414	17.04	4.24	231.16	14.8	151.25	12.53	86.37	9.54
1	24	15.61	15.61	100	100	100	ID0006	Myelin basic protein (MBP),Myelin A1 protein, from 93	1	auto	0	70.73	PVVHFFKNIVTPR	Acetyl@N-term; iTRAQ8plex(K)@7		0.21885	1899.32	634.115	1899.1	634.042	3	9	25.1.1.5428.4	1	92.0114	16.1847	91.9758	23.0802	44.1355	12.4845	44.9477	9.23732	45.456	10.4321	45.125	4.18494	48.053	6.55647	46.0167	7.47136	45.7386	6.11	2.65	141.02	11.53	76.28	9	56.44	7.68
1	24	15.61	15.61	100	100	100	ID0006	Myelin basic protein (MBP),Myelin A1 protein, from 93	1	auto	0	70.53	PVVHFFKNIVTPR	Acetyl@N-term; iTRAQ8plex(K)@7		0.236781	1899.34	475.842	1899.1	475.783	4	9	26.1.1.3743.4	1	76.4256	54.932	76.4342	8.76841	23.2031	5.6235	23.978	2.39624	26.6179	3.28166	25.1123	1.3221	29.7406	2.02648	26.6779	3.41261	25.0139	20.77	4.58	182.12	13.15	116.8	11	49.77	7.42
1	24	15.61	15.61	100	100	100	ID0006	Myelin basic protein (MBP),Myelin A1 protein, from 93	1	auto	0	70.45	PVVHFFKNIVTPR	Acetyl@N-term; iTRAQ8plex(K)@7		0.170741	1899.27	475.826	1899.1	475.783	4	8	18.1.1.3817.2	1	100.225	240.647	100.144	13.3585	30.2442	8.50041	30.9262	4.67397	32.2625	3.98946	32.6158	2.95783	33.6919	2.1841	34.8692	5.18978	31.9098	12.33	3.61	164.71	12.49	104.81	10.44	57.63	7.81
1	24	15.61	15.61	100	100	100	ID0006	Myelin basic protein (MBP),Myelin A1 protein, from 93	1	auto	0	69.95	PVVHFFKNIVTPR	Acetyl@N-term; iTRAQ8plex(K)@7		0.217385	1899.32	634.114	1899.1	634.042	3	9	19.1.1.2848.2	1	75.1889	419.343	75.8262	18.0439	26.4786	9.19341	27.2058	6.80537	27.597	5.03905	28.1754	4.33069	28.5304	4.66626	28.1765	6.00183	27.685	16.39	4.24	295.74	16.7	150.68	12.69	111.54	10.72
1	24	15.61	15.61	100	100	100	ID0006	Myelin basic protein (MBP),Myelin A1 protein, from 93	1	auto	0	68.53	PVVHFFKNIVTPR	Acetyl@N-term; iTRAQ8plex(K)@7		0.301614	1899.41	634.142	1899.1	634.042	3	9	11.1.1.5051.2	1	83.8595	119.361	83.032	23.789	32.5481	12.5541	33.1521	6.99202	34.0501	7.18351	33.9005	5.87766	34.3048	4.31826	34.9652	8.8945	33.461	11.28	3.61	268.34	15.91	141.61	12.25	78.87	9.17
1	24	15.61	15.61	100	100	100	ID0006	Myelin basic protein (MBP),Myelin A1 protein, from 93	1	auto	0	66.87	PVVHFFKNIVTPR	Acetyl@N-term; iTRAQ8plex(K)@7		0.177651	1899.28	634.101	1899.1	634.042	3	9	25.1.1.5552.2	1	98.285	48.8822	97.9193	13.0988	34.3528	8.38591	35.1369	5.00315	36.3993	4.23134	36.8384	3.33439	37.7188	2.28391	39.3542	4.63197	36.3389	9.51	3.16	124.57	10.86	79.75	9.11	47.58	7.07
1	24	15.61	15.61	100	100	100	ID0006	Myelin basic protein (MBP),Myelin A1 protein, from 93	1	auto	0	65.04	PVVHFFKNIVTPR	Acetyl@N-term; iTRAQ8plex(K)@7		0.334315	1899.44	475.867	1899.1	475.783	4	7	19.1.1.2854.3	1	75.6887	40.5116	76.0252	6.21983	22.6142	3.64468	23.9064	1.71646	27.0105	2.51009	24.8715	1.12517	29.5398	1.5581	26.7558	1.85509	26.2355	22.29	4.69	138.64	11.49	81.24	9.22	38.26	6.48
1	24	15.61	15.61	100	100	100	ID0006	Myelin basic protein (MBP),Myelin A1 protein, from 93	1	auto	0	65.04	PVVHFFKNIVTPR	Acetyl@N-term; iTRAQ8plex(K)@7		0.315163	1899.42	634.147	1899.1	634.042	3	8	19.1.1.2928.2	1	83.1054	50.4263	82.9745	8.94823	25.0811	5.68655	25.927	2.87507	27.9329	3.18739	27.3314	2.38154	28.5439	2.83568	27.5401	3.3641	26.9968	17.77	4.24	159.01	12.29	101.05	10.25	51.09	7.42
1	24	15.61	15.61	100	100	100	ID0006	Myelin basic protein (MBP),Myelin A1 protein, from 93	1	auto	0	63.45	PVVHFFKNIVTPR	Acetyl@N-term; iTRAQ8plex(K)@7		0.244851	1899.35	634.124	1899.1	634.042	3	9	18.1.1.3771.4	1	96.9672	44.6885	97.6289	12.0098	26.1867	8.44547	26.6854	4.37806	28.0403	3.72426	28.3721	3.02328	29.0282	2.35355	29.7973	4.72794	27.596	16.32	4.12	196	13.64	137.83	11.92	71.45	8.72
1	24	15.61	15.61	100	100	100	ID0006	Myelin basic protein (MBP),Myelin A1 protein, from 93	1	auto	0	63.08	PVVHFFKNIVTPR	Acetyl@N-term; iTRAQ8plex(K)@7		0.0859153	1899.19	634.071	1899.1	634.042	3	9	8.1.1.2233.4	1	76.2266	13.074	76.2352	3.63647	19.2237	2.13422	20.9577	1.84141	21.3433	1.02197	24.3721	0.518206	30.5154	1.01866	23.8684	0.91604	24.7833	33.23	5.66	120.84	10.77	70.92	8.66	61.19	7.87
1	24	15.61	15.61	100	100	100	ID0006	Myelin basic protein (MBP),Myelin A1 protein, from 93	1	auto	0	61.37	PVVHFFKNIVTPR	Acetyl@N-term; iTRAQ8plex(K)@7		0.244851	1899.35	634.124	1899.1	634.042	3	9	18.1.1.3587.3	1	79.4117	111.61	80.0067	7.68032	18.4571	5.21322	19.0519	2.01972	21.677	2.46133	20.6422	1.57628	22.4303	1.68001	21.8138	3.45981	19.6282	32.97	5.74	253.22	15.52	171.88	13.3	66.59	8.6
1	24	15.61	15.61	100	100	100	ID0006	Myelin basic protein (MBP),Myelin A1 protein, from 93	1	auto	0	61.06	PVVHFFKNIVTPR	Acetyl@N-term; iTRAQ8plex(K)@7		0.189187	1899.29	634.105	1899.1	634.042	3	9	26.1.1.3682.3	1	74.1682	68.853	74.4083	5.02484	14.3912	3.52679	15.0076	1.88946	16.5218	1.63804	16.8441	1.29755	17.6528	0.954223	18.7899	2.70121	15.3311	56.36	7.42	283.2	16.46	198.77	14.32	106.49	10.63
1	24	15.61	15.61	100	100	100	ID0006	Myelin basic protein (MBP),Myelin A1 protein, from 93	1	auto	0	60.31	PVVHFFKNIVTPR	Acetyl@N-term; iTRAQ8plex(K)@7		0.248879	1899.35	634.125	1899.1	634.042	3	9	18.1.1.3660.2	1	85.2557	155.294	84.2263	19.2622	31.4996	10.988	32.1239	5.46968	33.4472	5.87532	33.1101	3.84458	34.3886	4.48249	33.6424	4.71307	33.6324	11.71	3.61	225.56	14.59	128.67	11.62	64.05	8.31
1	24	15.61	15.61	100	100	100	ID0006	Myelin basic protein (MBP),Myelin A1 protein, from 93	1	auto	0	58.79	PVVHFFKNIVTPR	Acetyl@N-term; iTRAQ8plex(K)@7		0.301112	1899.4	475.858	1899.1	475.783	4	9	12.1.1.3065.2	1	79.7062	40.4698	79.6609	6.97415	21.2099	4.68536	21.9901	2.64757	23.5306	1.97892	24.5261	1.52585	25.8263	1.92243	24.3384	2.33254	23.9362	25.14	5	175.33	12.92	117.79	11.05	66.56	8.37
1	24	15.61	15.61	100	100	100	ID0006	Myelin basic protein (MBP),Myelin A1 protein, from 93	1	auto	0	56.34	PVVHFFKNIVTPR	Acetyl@N-term; iTRAQ8plex(K)@7		0.257302	1899.36	634.128	1899.1	634.042	3	8	12.1.1.3095.2	1	81.1008	226.255	80.5015	6.80145	17.4245	3.83794	18.4377	2.57929	19.3479	2.09123	19.9055	1.3378	21.7069	1.03005	22.7366	2.16099	19.6137	37.27	6.08	253.49	15.52	143.04	12.29	96.13	10
1	24	15.61	15.61	100	100	100	ID0006	Myelin basic protein (MBP),Myelin A1 protein, from 93	1	auto	0	54.76	PVVHFFKNIVTPR	Acetyl@N-term; iTRAQ8plex(K)@7		0.297951	1899.4	634.141	1899.1	634.042	3	9	20.1.1.2114.3	1	78.9275	15.089	78.9715	6.13294	21.2299	5.59566	21.4504	2.28955	24.0628	2.79684	22.9869	1.16962	27.4488	1.57515	25.0404	2.49112	23.2302	25.35	5	155.47	12.21	141.85	11.96	58.04	8
1	24	15.61	15.61	100	100	100	ID0006	Myelin basic protein (MBP),Myelin A1 protein, from 93	1	auto	0	54.76	PVVHFFKNIVTPR	Acetyl@N-term; iTRAQ8plex(K)@7		0.289346	1899.39	634.138	1899.1	634.042	3	9	20.1.1.2115.4	1	79.073	15.089	78.9715	4.73421	14.4283	3.11007	15.2208	2.11449	16.1036	1.65794	16.7543	1.0115	18.7865	0.903911	18.9791	1.56255	16.7761	56.51	7.42	267.53	16	175.75	13.53	119.49	11.14
2	12	7.29	7.29	100	100	100	ID0006	Myelin basic protein (MBP),Myelin A1 protein, from 93	1	auto	0	54.74	PVVHFFKNIVTPR	Acetyl@N-term; iTRAQ8plex(K)@7		-0.0195878	1899.08	1900.09	1899.1	1900.11	1	8	3.1.20.657.3	1	328	-1	328	100		100		100		100		100		100		100		0	5.37	530.84	5.83	246.97	8.04	148.4	5.82
1	24	15.61	15.61	100	100	100	ID0006	Myelin basic protein (MBP),Myelin A1 protein, from 93	0	auto - discordant peptide type	0	86.84	PVVHFFKNIVTPR	Acetyl@N-term; iTRAQ8plex(K)@7; Deamidated(N)@8		-0.783842	1899.3	634.109	1900.09	634.37	3	12	25.1.1.5281.2	0	82.3726	312.7	82.165	29.1725	40.6425	18.1217	41.0518	8.69519	42.1493	11.8142	41.4878	8.04278	42.1557	5.39706	42.9824	8.74733	41.9026	7.48	3	218.21	14.35	135.55	11.87	65.04	8.43
1	24	15.61	15.61	100	100	100	ID0006	Myelin basic protein (MBP),Myelin A1 protein, from 93	1	auto	0	99	PVVHFFKNIVTPRTPPPSQG	Acetyl@N-term; iTRAQ8plex(K)@7; Deamidated(N)@8; DKP@C-term		-0.786652	2770.76	924.593	2771.54	924.855	3	12	25.1.1.5070.2	1	75.1803	158.183	75.4094	1.27732	9.54884	0.430857	13.7802	0.349011	14.3353	0.198182	18.1654	0.172141	19.0792	0.155878	19.3718	0.0180697	59.2467	188.16	13.3	240.34	15.43	81.07	9.59	65.67	8.19
1	24	15.61	15.61	100	100	100	ID0006	Myelin basic protein (MBP),Myelin A1 protein, from 93	1	auto	0	99	PVVHFFKNIVTPRTPPPSQG	Acetyl@N-term; iTRAQ8plex(K)@7; Deamidated(N)@8; DKP@C-term		-0.77475	2770.77	924.597	2771.54	924.855	3	14	27.1.1.3360.2	1	74.8592	98.4857	75.2668	0.635748	10.1091	0.277833	13.9033	0.221672	14.7977	0.11751	19.7342	0.0859836	22.9313	0.129787	18.0531	0.01		252.49	15.36	160.52	12.96	70.15	8.77	55.97	7.55
1	24	15.61	15.61	100	100	100	ID0006	Myelin basic protein (MBP),Myelin A1 protein, from 93	1	auto	0	99	PVVHFFKNIVTPRTPPPSQG	Acetyl@N-term; iTRAQ8plex(K)@7; Deamidated(Q)@19; DKP@C-term		-0.723114	2770.82	924.614	2771.54	924.855	3	12	26.1.1.3819.2	1	79.4451	144.256	78.9985	0.943344	10.0623	0.342759	14.6152	0.381219	13.4241	0.248148	15.9221	0.109935	23.0572	0.105701	22.3975	0.0185997	54.6349	198.39	13.64	187.15	13.75	68	8.77	75.63	8.72
2	12	7.29	7.29	100	100	100	ID0006	Myelin basic protein (MBP),Myelin A1 protein, from 93	1	auto	2	99	PVVHFFKNIVTPRTPPPSQG	Acetyl@N-term; iTRAQ8plex(K)@7; DKP@C-term		0.0446195	2770.6	2771.61	2770.56	2771.57	1	7	2.1.6.326.2	1	162.5	2530.28	162.5	0.01		0.01		0.01		0.01		0.01		0.01		0.01		276.9	6.64	0	20.53	0	0	0	0
1	24	15.61	15.61	100	100	100	ID0006	Myelin basic protein (MBP),Myelin A1 protein, from 93	1	auto	0	99	PVVHFFKNIVTPRTPPPSQG	Acetyl@N-term; iTRAQ8plex(K)@7; DKP@C-term		0.292945	2770.85	924.625	2770.56	924.527	3	11	21.1.1.1846.3	1	73.2807	24.2887	73.4228	0.99191	15.121	0.277172	24.7106	0.323954	21.8274	0.293	22.5874	0.139759	32.0479	0.235784	24.0816	0.0187595	88.7462	85.29	8.94	84.6	9.22	23.64	5.29	27.63	5.29
1	24	15.61	15.61	100	100	100	ID0006	Myelin basic protein (MBP),Myelin A1 protein, from 93	1	auto	0	99	PVVHFFKNIVTPRTPPPSQG	Acetyl@N-term; iTRAQ8plex(K)@7; DKP@C-term		0.19004	2770.75	924.59	2770.56	924.527	3	14	25.1.1.5055.4	1	74.762	82.4295	74.9728	1.14433	10.0605	0.406755	14.4103	0.34407	14.8	0.255159	16.6895	0.228821	17.2377	0.145054	20.5926	0.0251076	50.4123	178.83	12.96	204.64	14.28	72.74	9.06	61.53	7.94
1	24	15.61	15.61	100	100	100	ID0006	Myelin basic protein (MBP),Myelin A1 protein, from 93	1	auto	0	99	PVVHFFKNIVTPRTPPPSQG	Acetyl@N-term; iTRAQ8plex(K)@7; DKP@C-term		0.197364	2770.76	924.593	2770.56	924.527	3	16	25.1.1.5070.3	1	75.1836	158.183	75.4094	1.27947	9.79427	0.355227	15.4597	0.395151	13.9771	0.255837	16.676	0.181757	19.1144	0.134218	21.2994	0.0100789	96.3847	178.59	12.96	228.5	15.03	63.44	8.66	70.57	8.43
1	24	15.61	15.61	100	100	100	ID0006	Myelin basic protein (MBP),Myelin A1 protein, from 93	1	auto	0	99	PVVHFFKNIVTPRTPPPSQG	Acetyl@N-term; iTRAQ8plex(K)@7; DKP@C-term		0.196815	2770.76	924.592	2770.56	924.527	3	13	25.1.1.5090.2	1	75.7538	241.383	75.7807	0.871656	8.5552	0.272012	13.4846	0.345814	11.491	0.110059	19.5856	0.112671	18.6401	0.113402	18.0353	0.01		287.12	16.4	250.27	15.94	78.1	9.54	99.29	9.9
1	24	15.61	15.61	100	100	100	ID0006	Myelin basic protein (MBP),Myelin A1 protein, from 93	1	auto	0	99	PVVHFFKNIVTPRTPPPSQG	Acetyl@N-term; iTRAQ8plex(K)@7; DKP@C-term		0.21421	2770.77	924.598	2770.56	924.527	3	15	25.1.1.5124.2	1	76.7608	257.793	76.8118	0.895837	8.63281	0.332132	12.5011	0.362516	11.5155	0.125068	18.6788	0.120598	18.367	0.109533	18.6635	0.01		277.45	16.12	248.55	15.87	92.15	10.2	100.58	10
1	24	15.61	15.61	100	100	100	ID0006	Myelin basic protein (MBP),Myelin A1 protein, from 93	1	auto	0	99	PVVHFFKNIVTPRTPPPSQG	Acetyl@N-term; iTRAQ8plex(K)@7; DKP@C-term		0.226478	2770.79	924.602	2770.56	924.527	3	17	25.1.1.5131.3	1	76.9839	266.512	76.9745	0.82141	7.7943	0.322789	11.059	0.283353	11.2144	0.150665	14.871	0.143419	14.9131	0.116468	15.9628	0.0164154	45.2806	358.81	18.33	294.73	17.35	115.82	11.36	101.67	10.15
1	24	15.61	15.61	100	100	100	ID0006	Myelin basic protein (MBP),Myelin A1 protein, from 93	1	auto	0	99	PVVHFFKNIVTPRTPPPSQG	Acetyl@N-term; iTRAQ8plex(K)@7; DKP@C-term		0.21659	2770.78	924.599	2770.56	924.527	3	17	25.1.1.5157.2	1	77.7876	283.695	77.7262	0.726675	8.62302	0.230626	13.7551	0.302118	11.558	0.16122	15.272	0.105815	18.2422	0.0689317	21.6918	0.01		316.4	17.2	229.92	15.39	72.97	9.22	95.59	9.75
1	24	15.61	15.61	100	100	100	ID0006	Myelin basic protein (MBP),Myelin A1 protein, from 93	1	auto	0	99	PVVHFFKNIVTPRTPPPSQG	Acetyl@N-term; iTRAQ8plex(K)@7; DKP@C-term		0.212928	2770.77	924.598	2770.56	924.527	3	18	25.1.1.5169.2	1	78.1682	303.524	78.2571	0.849839	7.86427	0.263405	12.52	0.440014	9.56509	0.124322	16.9844	0.119566	16.5582	0.11249	16.5177	0.01		344.83	17.97	293.05	17.26	90.83	10.34	151.73	12.17
1	24	15.61	15.61	100	100	100	ID0006	Myelin basic protein (MBP),Myelin A1 protein, from 93	1	auto	0	99	PVVHFFKNIVTPRTPPPSQG	Acetyl@N-term; iTRAQ8plex(K)@7; DKP@C-term		0.228492	2770.79	924.603	2770.56	924.527	3	13	25.1.1.5188.2	1	78.7907	310.577	78.8257	0.777609	8.63269	0.266678	13.1867	0.38591	10.7405	0.164908	15.6248	0.127038	17.1719	0.0966099	18.9454	0.01		302.35	16.82	235.11	15.52	80.63	9.64	116.68	10.72
1	24	15.61	15.61	100	100	100	ID0006	Myelin basic protein (MBP),Myelin A1 protein, from 93	1	auto	0	99	PVVHFFKNIVTPRTPPPSQG	Acetyl@N-term; iTRAQ8plex(K)@7; DKP@C-term		0.228858	2770.79	924.603	2770.56	924.527	3	16	25.1.1.5217.2	1	79.8224	306.94	79.696	0.766913	9.57436	0.240107	15.346	0.392634	11.7515	0.110371	21.2651	0.1351	18.4605	0.135544	17.9307	0.01		247.89	15.23	190.11	13.96	59.52	8.37	97.33	9.75
1	24	15.61	15.61	100	100	100	ID0006	Myelin basic protein (MBP),Myelin A1 protein, from 93	1	auto	0	99	PVVHFFKNIVTPRTPPPSQG	Acetyl@N-term; iTRAQ8plex(K)@7; DKP@C-term		0.234168	2770.79	924.605	2770.56	924.527	3	11	25.1.1.5244.2	1	80.8001	219.454	80.7512	0.895569	9.97265	0.348183	14.1183	0.345204	13.5909	0.151721	19.3801	0.0658401	29.0339	0.106786	21.6764	0.01		208.08	13.96	186.35	13.75	72.45	9	71.83	8.49
1	24	15.61	15.61	100	100	100	ID0006	Myelin basic protein (MBP),Myelin A1 protein, from 93	1	auto	0	99	PVVHFFKNIVTPRTPPPSQG	Acetyl@N-term; iTRAQ8plex(K)@7; DKP@C-term		0.234168	2770.79	924.605	2770.56	924.527	3	12	25.1.1.5245.2	1	80.8353	219.454	80.7512	0.807712	8.73769	0.279502	13.1921	0.305233	12.0841	0.147519	16.7709	0.128516	17.5711	0.131151	16.8567	0.01		288.37	16.43	232.92	15.43	80.6	9.59	88.02	9.38
1	24	15.61	15.61	100	100	100	ID0006	Myelin basic protein (MBP),Myelin A1 protein, from 93	1	auto	0	99	PVVHFFKNIVTPRTPPPSQG	Acetyl@N-term; iTRAQ8plex(K)@7; DKP@C-term		0.247352	2770.81	924.609	2770.56	924.527	3	14	25.1.1.5269.2	1	81.8475	103.56	81.8786	0.662523	9.31417	0.215312	14.866	0.380415	10.9979	0.112019	19.4001	0.10492	19.2431	0.10544	18.593	0.01		288.79	16.43	191.33	14.11	62.18	8.54	109.86	10.34
1	24	15.61	15.61	100	100	100	ID0006	Myelin basic protein (MBP),Myelin A1 protein, from 93	1	auto	0	99	PVVHFFKNIVTPRTPPPSQG	Acetyl@N-term; iTRAQ8plex(K)@7; DKP@C-term		0.263648	2770.82	924.615	2770.56	924.527	3	13	25.1.1.5284.4	1	82.5118	73.2607	82.6476	0.806887	9.89122	0.320509	13.9558	0.228079	15.5619	0.14621	18.8316	0.108582	21.4263	0.0927849	22.3285	0.0225417	48.6574	225.36	14.53	181.84	13.64	72.23	8.94	51.4	7.28
1	24	15.61	15.61	100	100	100	ID0006	Myelin basic protein (MBP),Myelin A1 protein, from 93	1	auto	0	99	PVVHFFKNIVTPRTPPPSQG	Acetyl@N-term; iTRAQ8plex(K)@7; DKP@C-term		0.215308	2770.77	924.599	2770.56	924.527	3	17	26.1.1.3664.3	1	73.5188	120.467	73.8596	1.11254	9.85005	0.517438	12.6431	0.327758	14.761	0.268612	15.8148	0.216588	17.2837	0.204717	17.1782	0.01		189.53	13.34	210.86	14.53	98.07	10.3	62.12	8.06
1	24	15.61	15.61	100	100	100	ID0006	Myelin basic protein (MBP),Myelin A1 protein, from 93	1	auto	0	99	PVVHFFKNIVTPRTPPPSQG	Acetyl@N-term; iTRAQ8plex(K)@7; DKP@C-term		0.242042	2770.8	924.608	2770.56	924.527	3	15	26.1.1.3687.2	1	74.3252	296.62	74.5712	1.00378	8.65202	0.277122	14.185	0.297429	12.8769	0.125357	19.2	0.131264	18.1727	0.0883329	21.3636	0.01		259.02	15.59	260	16.16	71.78	9.22	77.04	8.77
1	24	15.61	15.61	100	100	100	ID0006	Myelin basic protein (MBP),Myelin A1 protein, from 93	1	auto	0	99	PVVHFFKNIVTPRTPPPSQG	Acetyl@N-term; iTRAQ8plex(K)@7; DKP@C-term		0.230689	2770.79	924.604	2770.56	924.527	3	14	26.1.1.3693.2	1	74.5113	365.598	74.7818	0.919663	9.18894	0.257186	15.2053	0.378624	12.1212	0.162955	17.6315	0.149268	17.7986	0.0902907	21.9422	0.01		241.11	15.03	221.74	14.97	62.01	8.6	91.29	9.49
1	24	15.61	15.61	100	100	100	ID0006	Myelin basic protein (MBP),Myelin A1 protein, from 93	1	auto	0	99	PVVHFFKNIVTPRTPPPSQG	Acetyl@N-term; iTRAQ8plex(K)@7; DKP@C-term		0.245704	2770.8	924.609	2770.56	924.527	3	14	26.1.1.3720.2	1	75.5385	496.192	75.8353	0.647051	8.3449	0.237359	12.5229	0.316405	10.5195	0.102908	17.9378	0.129312	15.3556	0.0822719	18.6065	0.01		365.86	18.49	236.73	15.72	86.84	9.95	115.76	10.68
1	24	15.61	15.61	100	100	100	ID0006	Myelin basic protein (MBP),Myelin A1 protein, from 93	1	auto	0	99	PVVHFFKNIVTPRTPPPSQG	Acetyl@N-term; iTRAQ8plex(K)@7; DKP@C-term		0.230872	2770.79	924.604	2770.56	924.527	3	15	26.1.1.3727.2	1	75.7976	575.695	76.1099	0.750332	7.67245	0.311601	10.7189	0.349057	9.81875	0.127435	15.6291	0.153442	13.8668	0.149872	13.6309	0.01		392.2	19.16	294.28	17.41	122.21	11.66	136.9	11.66
1	24	15.61	15.61	100	100	100	ID0006	Myelin basic protein (MBP),Myelin A1 protein, from 93	1	auto	0	99	PVVHFFKNIVTPRTPPPSQG	Acetyl@N-term; iTRAQ8plex(K)@7; DKP@C-term		0.228492	2770.79	924.603	2770.56	924.527	3	14	26.1.1.3747.2	1	76.5667	601.883	76.4342	0.713715	7.43804	0.290277	10.5443	0.357125	9.2694	0.118817	15.3368	0.100898	16.1236	0.117308	14.4816	0.01		430.83	20.07	307.49	17.83	125.06	11.83	153.86	12.33
1	24	15.61	15.61	100	100	100	ID0006	Myelin basic protein (MBP),Myelin A1 protein, from 93	1	auto	0	99	PVVHFFKNIVTPRTPPPSQG	Acetyl@N-term; iTRAQ8plex(K)@7; DKP@C-term		0.231605	2770.79	924.604	2770.56	924.527	3	14	26.1.1.3773.2	1	77.5832	450.174	77.1615	0.795256	10.0034	0.327662	13.9627	0.356018	12.9783	0.167027	18.024	0.114592	21.0566	0.089297	22.9142	0.01		222.18	14.42	176.69	13.45	72.8	9	79.1	8.89
1	24	15.61	15.61	100	100	100	ID0006	Myelin basic protein (MBP),Myelin A1 protein, from 93	1	auto	0	99	PVVHFFKNIVTPRTPPPSQG	Acetyl@N-term; iTRAQ8plex(K)@7; DKP@C-term		0.247169	2770.81	924.609	2770.56	924.527	3	11	26.1.1.3799.2	1	78.6247	198.439	78.3465	0.701312	8.53268	0.319053	11.487	0.319385	11.0859	0.13978	16.0159	0.0962136	18.7671	0.098235	17.9129	0.01		331.45	17.61	232.45	15.52	105.75	10.77	105.86	10.3
1	24	15.61	15.61	100	100	100	ID0006	Myelin basic protein (MBP),Myelin A1 protein, from 93	1	auto	0	99	PVVHFFKNIVTPRTPPPSQG	Acetyl@N-term; iTRAQ8plex(K)@7; DKP@C-term		0.261817	2770.82	924.614	2770.56	924.527	3	13	26.1.1.3824.2	1	79.62	132.532	79.2136	0.733453	9.77772	0.257436	14.8244	0.30822	13.0379	0.139157	18.6691	0.102549	21.2382	0.111701	19.6515	0.01		244.76	15.13	179.52	13.6	63.01	8.49	75.44	8.66
1	24	15.61	15.61	100	100	100	ID0006	Myelin basic protein (MBP),Myelin A1 protein, from 93	1	auto	0	99	PVVHFFKNIVTPRTPPPSQG	Acetyl@N-term; iTRAQ8plex(K)@7; DKP@C-term		0.260535	2770.82	924.614	2770.56	924.527	3	12	26.1.1.3848.4	1	80.6643	67.6429	80.5708	0.96045	9.28829	0.320135	14.0379	0.417166	11.9869	0.16645	17.8711	0.125857	19.9513	0.136928	18.5097	0.0100287	75.1632	230.34	14.7	221.23	14.93	73.74	9.22	96.09	9.75
1	24	15.61	15.61	100	100	100	ID0006	Myelin basic protein (MBP),Myelin A1 protein, from 93	1	auto	0	99	PVVHFFKNIVTPRTPPPSQG	Acetyl@N-term; iTRAQ8plex(K)@7; DKP@C-term		0.244056	2770.8	924.608	2770.56	924.527	3	14	27.1.1.3347.2	1	73.7966	50.458	74.5253	1.05983	9.72817	0.51039	12.3902	0.419034	13.0025	0.242345	16.3031	0.272663	15.1714	0.166499	18.3916	0.0165646	60.9933	199.22	13.67	211.14	14.56	101.68	10.49	83.48	9.22
1	24	15.61	15.61	100	100	100	ID0006	Myelin basic protein (MBP),Myelin A1 protein, from 93	1	auto	0	99	PVVHFFKNIVTPRTPPPSQG	Acetyl@N-term; iTRAQ8plex(K)@7; DKP@C-term		0.209266	2770.77	924.597	2770.56	924.527	3	17	27.1.1.3372.2	1	75.9218	98.4857	75.2668	0.781372	10.2067	0.323911	14.1695	0.233689	15.7406	0.155653	18.8142	0.157183	18.4057	0.110982	21.0958	0.01		215.8	14.21	168.62	13.15	69.9	8.77	50.43	7.21
1	24	15.61	15.61	100	100	100	ID0006	Myelin basic protein (MBP),Myelin A1 protein, from 93	1	auto	0	99	PVVHFFKNIVTPRTPPPSQG	Acetyl@N-term; iTRAQ8plex(K)@7; DKP@C-term		0.226478	2770.79	924.602	2770.56	924.527	3	14	27.1.1.3380.3	1	76.6085	57.5658	75.7462	1.24841	11.0737	0.399873	16.42	0.39061	15.8059	0.269976	18.2643	0.170485	22.2834	0.170697	21.4906	0.028921	55.3713	141.42	11.53	176.55	13.23	56.55	8.06	55.24	7.48
1	24	15.61	15.61	100	100	100	ID0006	Myelin basic protein (MBP),Myelin A1 protein, from 93	1	auto	0	99	PVVHFFKNIVTPRTPPPSQG	Acetyl@N-term; iTRAQ8plex(K)@7; DKP@C-term		0.192237	2770.75	924.591	2770.56	924.527	3	10	28.1.1.3937.2	1	72.3157	21.3753	72.6674	0.966382	10.4293	0.454974	13.5024	0.368433	14.2221	0.146485	21.4168	0.155917	20.2706	0.161292	19.3647	0.0131074	83.9889	182.34	13.08	176.21	13.34	82.96	9.49	67.18	8.25
1	24	15.61	15.61	100	100	100	ID0006	Myelin basic protein (MBP),Myelin A1 protein, from 93	1	auto	0	99	PVVHFFKNIVTPRTPPPSQG	Acetyl@N-term; iTRAQ8plex(K)@7; DKP@C-term		0.232263	2770.79	693.705	2770.56	693.647	4	10	28.1.1.3940.2	1	72.4636	26.129	72.7919	0.993225	12.0681	0.662597	13.6783	0.503425	14.8594	0.271516	18.8433	0.18858	22.1634	0.299136	17.459	0.051221	41.9733	134.32	11.22	133.41	11.62	89	9.64	67.62	8.31
1	24	15.61	15.61	100	100	100	ID0006	Myelin basic protein (MBP),Myelin A1 protein, from 93	1	auto	0	99	PVVHFFKNIVTPRTPPPSQG	Acetyl@N-term; iTRAQ8plex(K)@7; DKP@C-term		0.201575	2770.76	924.594	2770.56	924.527	3	14	28.1.1.3941.3	1	72.5417	21.0586	72.4722	0.979509	10.8377	0.313758	16.6483	0.423084	13.9898	0.179043	20.3149	0.150726	21.5555	0.163331	20.0998	0.01		167.39	12.53	163.96	12.85	52.52	7.81	70.82	8.37
1	24	15.61	15.61	100	100	100	ID0006	Myelin basic protein (MBP),Myelin A1 protein, from 93	1	auto	0	99	PVVHFFKNIVTPRTPPPSQG	Acetyl@N-term; iTRAQ8plex(K)@7; DKP@C-term		0.206702	2770.77	924.596	2770.56	924.527	3	13	28.1.1.3956.2	1	73.2977	56.8252	73.2746	0.983117	10.5602	0.314063	16.2177	0.384607	14.1378	0.138927	22.4955	0.179002	19.137	0.0876535	26.1386	0.01		175.92	12.85	172.95	13.19	55.25	8	67.66	8.19
1	24	15.61	15.61	100	100	100	ID0006	Myelin basic protein (MBP),Myelin A1 protein, from 93	1	auto	0	99	PVVHFFKNIVTPRTPPPSQG	Acetyl@N-term; iTRAQ8plex(K)@7; DKP@C-term		0.201575	2770.76	924.594	2770.56	924.527	3	12	28.1.1.3978.2	1	74.3282	22.8025	74.2264	0.739251	10.9162	0.287796	15.7104	0.284115	15.134	0.161358	19.4587	0.141112	20.3768	0.117644	21.5243	0.01		195.59	13.53	144.59	12.21	56.29	7.94	55.57	7.48
1	24	15.61	15.61	100	100	100	ID0006	Myelin basic protein (MBP),Myelin A1 protein, from 93	1	auto	0	99	PVVHFFKNIVTPRTPPPSQG	Acetyl@N-term; iTRAQ8plex(K)@7; DKP@C-term		0.253503	2770.81	693.71	2770.56	693.647	4	10	28.1.1.3991.3	1	74.9052	12.8523	74.5945	1.28202	11.0629	0.773573	12.8015	0.490414	14.8086	0.417718	15.5534	0.375027	16.077	0.274321	17.7928	0.196422	20.5684	140.31	11.49	179.88	13.38	108.54	10.68	68.81	8.49
1	24	15.61	15.61	100	100	100	ID0006	Myelin basic protein (MBP),Myelin A1 protein, from 93	1	auto	0	99	PVVHFFKNIVTPRTPPPSQG	Acetyl@N-term; iTRAQ8plex(K)@7; DKP@C-term		0.203956	2770.76	924.595	2770.56	924.527	3	13	28.1.1.3995.2	1	75.1615	14.6262	74.507	1.14104	14.9703	0.378492	22.1354	0.366131	21.4119	0.241286	25.3095	0.15513	30.7181	0.155624	29.5203	0.0381953	57.0152	80.9	8.72	92.31	9.59	30.62	5.92	29.62	5.48
1	24	15.61	15.61	100	100	100	ID0006	Myelin basic protein (MBP),Myelin A1 protein, from 93	1	auto	2	99	PVVHFFKNIVTPRTPPPSQG	Acetyl@N-term; iTRAQ8plex(K)@7; DKP@C-term		0.139686	2770.7	924.573	2770.56	924.527	3	16	5.1.1.6435.2	1	79.4885	977.847	79.5191	0.787467	4.8287	0.360559	6.41104	0.241386	7.37516	0.152285	9.14423	0.265523	6.93104	0.124004	9.56721	0.01		960.37	29.98	756.26	27.86	346.27	19.39	231.82	15.49
1	24	15.61	15.61	100	100	100	ID0006	Myelin basic protein (MBP),Myelin A1 protein, from 93	1	auto	0	98.87	PVVHFFKNIVTPRTPPPSQG	Acetyl@N-term; iTRAQ8plex(K)@7; DKP@C-term		0.259803	2770.82	924.614	2770.56	924.527	3	10	26.1.1.3798.2	1	78.5941	206.941	78.1964	0.782618	9.98404	0.332683	13.7525	0.344838	13.0613	0.184153	17.0675	0.107005	21.7088	0.0975999	21.7933	0.01		225.41	14.53	176.41	13.45	74.99	9.11	77.73	8.83
1	24	15.61	15.61	100	100	100	ID0006	Myelin basic protein (MBP),Myelin A1 protein, from 93	1	auto	0	98.57	PVVHFFKNIVTPRTPPPSQG	Acetyl@N-term; iTRAQ8plex(K)@7; DKP@C-term		0.135583	2770.69	693.681	2770.56	693.647	4	10	25.1.1.5585.2	1	100.053	337.272	100.069	0.779846	3.84514	0.27889	5.74435	0.34438	5.01106	0.164248	6.9557	0.133901	7.49585	0.11903	7.66873	0.01		1522.39	37.75	1187.23	34.89	424.58	22	524.28	22.83
1	24	15.61	15.61	100	100	100	ID0006	Myelin basic protein (MBP),Myelin A1 protein, from 93	0	auto - discordant peptide type	0	67.61	PVVHFFKNIVTPRTPPPSQG	Acetyl@N-term; iTRAQ8plex(K)@7; Oxidation(P)@12; DKP@C-term		0.457637	2787.01	930.011	2786.55	929.859	3	11	6.1.1.6718.2	0	76.3236	11.2987	76.1806	0.970636	11.3202	0.612962	13.0719	0.345062	16.0381	0.229351	19.0373	0.373391	15.117	0.123925	24.0513	0.0469569	39.751	154.61	12.04	150.07	12.33	94.77	9.95	53.35	7.48
1	24	15.61	15.61	100	100	100	ID0006	Myelin basic protein (MBP),Myelin A1 protein, from 93	1	auto	1.85387	99	RTPPPSQG	iTRAQ8plex@N-term; DKP@C-term		0.0352314	1349.81	675.911	1349.77	675.893	2	11	10.1.1.3564.4	1	46.43	44.0255	46.4586	8.1201	23.7309	3.6201	25.5889	2.32764	27.0728	2.68191	26.2797	1.37588	29.8679	1.67739	28.1437	6.09749	24.0833	19.9	4.47	161.59	12.37	72.04	8.83	46.32	7
1	24	15.61	15.61	100	100	100	ID0006	Myelin basic protein (MBP),Myelin A1 protein, from 93	1	auto	0	87.12	RTPPPSQG	iTRAQ8plex@N-term; DKP@C-term		0.0326679	1349.8	675.91	1349.77	675.893	2	10	24.1.1.4041.4	1	42.6759	51.7448	42.7242	5.40503	22.2045	3.07624	23.7415	1.76491	25.9593	1.81516	25.5895	1.36329	27.1931	1.41908	26.5794	4.60434	22.4192	23.48	4.8	126.91	11	72.23	8.72	41.44	6.63
1	24	15.61	15.61	100	100	100	ID0006	Myelin basic protein (MBP),Myelin A1 protein, from 93	1	auto	0	99	TPPPSQG	iTRAQ8plex@N-term; DKP@C-term		-0.0290628	1193.64	597.828	1193.67	597.843	2	10	16.1.1.3476.3	1	44.5593	3020.96	44.7176	7.45234	13.8065	4.08228	14.5967	3.14661	14.9881	2.74725	15.223	2.14982	15.7817	1.7139	16.2388	0.548502	21.3333	59.07	7.68	440.21	20.45	241.14	16	185.87	13.86
1	24	15.61	15.61	100	100	100	ID0006	Myelin basic protein (MBP),Myelin A1 protein, from 93	1	auto	0	99	TPPPSQG	iTRAQ8plex@N-term; DKP@C-term		-0.0318704	1193.64	597.827	1193.67	597.843	2	10	16.1.1.3484.2	1	44.7219	3185.14	44.7371	83.1857	19.6912	47.5489	19.7523	22.2609	19.9044	25.7119	19.8475	15.1098	20.0176	15.558	19.9741	0.358091	31.2549	44.43	8.72	3695.94	58.99	2112.6	47.05	989.05	32.79
1	24	15.61	15.61	100	100	100	ID0006	Myelin basic protein (MBP),Myelin A1 protein, from 93	1	auto	2	99	TPPPSQG	iTRAQ8plex@N-term; DKP@C-term		-0.029307	1193.64	597.828	1193.67	597.843	2	11	16.1.1.3500.2	1	45.0411	3165.42	44.9771	100		70.344	20.9741	32.576	21.0694	34.3113	21.0494	26.2842	21.0978	22.6872	21.1147	0.711251	26.9241	46.13	9.64	5336.36	70.9	3244.97	58.14	1502.73	40.36
1	24	15.61	15.61	100	100	100	ID0006	Myelin basic protein (MBP),Myelin A1 protein, from 93	1	auto	0	99	TPPPSQG	iTRAQ8plex@N-term; DKP@C-term		0.026113	1193.7	597.856	1193.67	597.843	2	11	23.1.1.4401.2	1	43.9925	2491.16	44.0078	100		100		100		100		100		100				2.27	6.63	4456.96	64.69	2121.04	47.62	1037.13	33.48
1	24	15.61	15.61	100	100	100	ID0006	Myelin basic protein (MBP),Myelin A1 protein, from 93	1	auto	0	97.5	TPPPSQG	iTRAQ8plex@N-term; DKP@C-term		0.0878805	1193.76	597.887	1193.67	597.843	2	8	2.1.1.9576.2	1	99.4534	86.2142	99.4478	100		100		84.3881	149.56	72.791	149.602	53.2388	149.733	46.8881	149.763			1.34	2	293.63	16.61	150.8	12.69	113.08	10.82
2	12	7.29	7.29	100	100	100	ID0006	Myelin basic protein (MBP),Myelin A1 protein, from 93	1	auto	1.29243	96.53	TPPPSQG	iTRAQ8plex@N-term; DKP@C-term		-0.0319182	1193.64	1194.65	1193.67	1194.68	1	8	1.1.5.38.3	1	18.5	13793.1	18.5	5.73251	3.79081	3.74197	3.84052	2.28201	4.19156	2.47024	4.12681	1.89615	4.09814	0.831023	5.09442	0.497855	8.31109	181.8	6.75	1042.17	7.97	680.29	6.68	414.87	8.07
1	24	15.61	15.61	100	100	100	ID0006	Myelin basic protein (MBP),Myelin A1 protein, from 93	1	auto	0	95.68	TPPPSQG	iTRAQ8plex@N-term; DKP@C-term		-0.00928744	1193.66	597.838	1193.67	597.843	2	11	9.1.1.2699.2	1	36.3213	6052.5	36.3572	100		100		100		100		100		100				0	10.74	5615.47	72.77	3893.13	63.44	2377.37	50.04
1	24	15.61	15.61	100	100	100	ID0006	Myelin basic protein (MBP),Myelin A1 protein, from 93	1	auto	0	92.6	TPPPSQG	iTRAQ8plex@N-term; DKP@C-term		0.00475065	1193.68	597.845	1193.67	597.843	2	10	9.1.1.2711.2	1	36.5619	5881.62	36.3967	100		100		100		100		100		98.6704	112.05	3.01473	114.439	5.43	6.08	3399.81	56.52	1691.44	42.41	809.61	29.58
1	24	15.61	15.61	100	100	100	ID0006	Myelin basic protein (MBP),Myelin A1 protein, from 93	1	auto	0	90.05	TPPPSQG	iTRAQ8plex@N-term; DKP@C-term		0.0129294	1193.68	597.849	1193.67	597.843	2	8	2.1.1.5054.4	1	45.6002	354.845	45.7161	7.80864	18.7702	4.86752	19.5379	3.79956	19.9785	3.17163	20.3879	3.01691	20.464	2.28563	21.1129	0.509552	29.6648	31.93	5.66	249.33	15.39	155.42	12.77	121.32	11.18
1	24	15.61	15.61	100	100	100	ID0006	Myelin basic protein (MBP),Myelin A1 protein, from 93	1	auto	0	89.28	TPPPSQG	iTRAQ8plex@N-term; DKP@C-term		0.0386862	1193.71	597.862	1193.67	597.843	2	8	22.1.1.4391.2	1	42.4443	20.2443	42.3996	3.55543	21.7857	2.6659	22.7714	1.32833	26.0919	1.30216	25.8336	0.812548	29.3936	0.890685	27.9496	0.0311778	124.948	25.98	5	92.37	9.43	69.26	8.43	34.51	6.08
1	24	15.61	15.61	100	100	100	ID0006	Myelin basic protein (MBP),Myelin A1 protein, from 93	1	auto	0	82.72	TPPPSQG	iTRAQ8plex@N-term; DKP@C-term		0.0248923	1193.7	597.855	1193.67	597.843	2	9	9.1.1.2737.2	1	37.0912	423.181	36.8822	12.645	16.7315	7.67797	17.1823	4.63258	17.8441	5.23297	17.5644	2.42679	19.2381	2.67423	18.7086	0.763782	23.6587	40.09	6.48	506.94	21.91	307.81	17.94	185.72	14.04
1	24	15.61	15.61	100	100	100	ID0006	Myelin basic protein (MBP),Myelin A1 protein, from 93	1	auto	0	76.58	TPPPSQG	iTRAQ8plex@N-term; DKP@C-term		0.0148825	1193.69	597.85	1193.67	597.843	2	8	8.1.1.1618.2	1	33.1074	809.876	32.6711	100		82.5	139.889	59.7016	140.018	56.3226	140.03	30.9435	140.485	30.4677	140.417			1.24	1.73	196.77	13.6	102.3	10.44	74.03	8.77
1	24	15.61	15.61	100	100	100	ID0006	Myelin basic protein (MBP),Myelin A1 protein, from 93	1	auto	0	75.04	TPPPSQG	iTRAQ8plex@N-term; DKP@C-term		0.145132	1193.82	597.915	1193.67	597.843	2	8	6.1.1.5004.3	1	45.8542	16.2676	45.7505	12.27	27.9102	7.51287	28.6746	4.90953	29.5615	4.84064	29.497	3.21921	30.8172	3.43285	30.3096	1.89909	32.5725	14.37	3.87	176.32	12.92	107.96	10.63	70.55	8.6
1	24	15.61	15.61	100	100	100	ID0006	Myelin basic protein (MBP),Myelin A1 protein, from 93	1	auto	0	74.93	TPPPSQG	iTRAQ8plex@N-term; DKP@C-term		0.0389303	1193.71	597.862	1193.67	597.843	2	7	22.1.1.4345.2	1	41.4193	166.516	41.1112	34.7908	51.8061	22.387	52.193	11.1423	53.1794	9.99372	53.3088	9.74477	53.3291	7.87029	53.6793			4.78	2.45	166.3	12.53	107.01	10.54	53.26	7.55
1	24	15.61	15.61	100	100	100	ID0006	Myelin basic protein (MBP),Myelin A1 protein, from 93	1	auto	0	74.66	TPPPSQG	iTRAQ8plex@N-term; DKP@C-term		-0.00330599	1193.67	597.841	1193.67	597.843	2	9	17.1.1.2994.4	1	45.8121	73.0728	45.9214	7.82034	16.7671	3.98321	17.8341	3.00576	18.3746	3.20972	18.1306	1.90028	19.6552	1.53971	20.1734	1.85743	19.3552	39.91	6.32	312.11	17.2	158.97	13.04	119.96	11.18
1	24	15.61	15.61	100	100	100	ID0006	Myelin basic protein (MBP),Myelin A1 protein, from 93	1	auto	0	69.41	TPPPSQG	iTRAQ8plex@N-term; DKP@C-term		0.00487272	1193.68	597.845	1193.67	597.843	2	9	9.1.1.2687.2	1	36.0837	5210.24	36.2176	23.3242	19.1946	14.2994	19.4564	9.0664	19.7943	8.75954	19.7925	6.91406	20.04	5.90723	20.1512	0.575861	29.1312	32.23	6.08	751.74	26.65	460.87	21.95	292.21	17.52
1	24	15.61	15.61	100	100	100	ID0006	Myelin basic protein (MBP),Myelin A1 protein, from 93	1	auto	0	65.94	TPPPSQG	iTRAQ8plex@N-term; DKP@C-term		0.0148825	1193.69	597.85	1193.67	597.843	2	8	8.1.1.1610.4	1	32.6626	809.876	32.6711	100		100		67.9927	146.372	61.6131	146.393	37.1387	146.685	39.1241	146.592			1.37	2	290.36	16.52	152.69	12.73	93.15	9.9
1	24	15.61	15.61	100	100	100	ID0006	Myelin basic protein (MBP),Myelin A1 protein, from 93	1	auto	0	65.21	TPPPSQG	iTRAQ8plex@N-term; DKP@C-term		0.0357565	1193.71	597.861	1193.67	597.843	2	8	23.1.1.4450.2	1	44.9997	58.5146	45.0178	7.28504	17.6743	4.31524	18.5321	2.24266	20.2249	2.52604	19.6389	1.50055	21.6082	1.36371	21.689	0.24349	36.2326	36.1	6	262.99	15.81	155.78	12.77	80.96	9.33
1	24	15.61	15.61	100	100	100	ID0006	Myelin basic protein (MBP),Myelin A1 protein, from 93	1	auto	0	62.56	TPPPSQG	iTRAQ8plex@N-term; DKP@C-term		-0.000620443	1193.67	597.842	1193.67	597.843	2	9	16.1.1.3450.3	1	44.043	56.1389	44.0949	4.73501	12.428	2.74119	13.3539	1.59955	14.6208	0.968175	16.4262	0.924382	16.4228	0.515518	19.3611	0.356128	21.6524	76.04	8.6	360.05	18.55	208.44	14.8	121.63	11.27
1	24	15.61	15.61	100	100	100	ID0006	Myelin basic protein (MBP),Myelin A1 protein, from 93	1	auto	0	57.31	TPPPSQG	iTRAQ8plex@N-term; DKP@C-term		0.0283102	1193.7	597.857	1193.67	597.843	2	9	23.1.1.4421.2	1	44.4268	915.882	44.2077	63.1499	34.1846	33.9741	34.3638	16.6476	34.7354	17.7002	34.6452	11.0312	35.059	12.0038	34.8935	0.570015	49.0818	13.14	4.47	829.79	27.95	446.42	21.7	218.75	15.36
1	24	15.61	15.61	100	100	100	ID0006	Myelin basic protein (MBP),Myelin A1 protein, from 93	1	auto	0	56.49	TPPPSQG	iTRAQ8plex@N-term; DKP@C-term		0.026113	1193.7	597.856	1193.67	597.843	2	8	23.1.1.4391.4	1	43.7822	2176.75	43.9887	7.07054	15.8094	4.16143	16.6087	2.13711	18.2094	2.40867	17.69	2.03472	18.1646	1.54556	18.9078	0.141973	40.9453	45.22	6.71	319.73	17.44	188.18	14.04	96.64	10.2
1	24	15.61	15.61	100	100	100	ID0006	Myelin basic protein (MBP),Myelin A1 protein, from 93	1	auto	0	56.09	TPPPSQG	iTRAQ8plex@N-term; DKP@C-term		0.0347799	1193.71	597.86	1193.67	597.843	2	8	23.1.1.4436.2	1	44.7237	189.209	44.531	22.0284	27.2523	14.0826	27.6073	7.6877	28.3396	8.12871	28.1664	4.97918	29.11	5.10221	28.8654	0.411987	46.0792	15.85	4.24	349.15	18.17	223.21	15.23	121.85	11.4
1	24	15.61	15.61	100	100	100	ID0006	Myelin basic protein (MBP),Myelin A1 protein, from 93	0	auto - discordant peptide type	2	99	TPRTPPPSQ	iTRAQ8plex@N-term; Dehydrated(S)@8		0.0510012	1265.75	633.885	1265.7	633.859	2	12	10.1.1.3622.4	0	47.598	170.19	47.7468	4.61573	8.51641	2.31697	9.38437	1.2013	10.7322	1.50369	10.0246	0.886551	11.4924	0.912575	11.1918	6.40452	8.28186	162.54	12.57	750.24	26.76	376.6	20.02	195.26	14.53
1	24	15.61	15.61	100	100	100	ID0006	Myelin basic protein (MBP),Myelin A1 protein, from 93	0	auto - discordant peptide type	0	99	TPRTPPPSQ	iTRAQ8plex@N-term; Dehydrated(S)@8		0.0256105	1265.73	633.872	1265.7	633.859	2	12	24.1.1.4100.2	0	43.856	128.969	43.9711	11.3586	13.2421	6.08566	13.7694	3.77377	14.354	3.53938	14.3844	2.18826	15.3883	2.27706	15.1385	16.7156	13.0717	63.74	8.12	724	26.17	387.9	20.27	240.54	15.91
1	24	15.61	15.61	100	100	100	ID0006	Myelin basic protein (MBP),Myelin A1 protein, from 93	1	auto	0	99	TPRTPPPSQG	iTRAQ8plex@N-term; DKP@C-term		-0.0526377	1547.82	774.917	1547.87	774.944	2	15	17.1.1.2981.2	1	45.5458	1324.23	45.5812	100		100		100		100		100		100		100		0	14.16	3660.53	58.62	1735.4	43.16	1080.86	33.69
1	24	15.61	15.61	100	100	100	ID0006	Myelin basic protein (MBP),Myelin A1 protein, from 93	1	auto	0	99	TPRTPPPSQG	iTRAQ8plex@N-term; DKP@C-term		0.0251211	1547.9	774.956	1547.87	774.944	2	14	24.1.1.4142.2	1	44.7041	274.692	44.5567	37.3464	33.3446	18.7474	33.7467	10.4676	34.3141	11.529	34.1294	8.75768	34.4834	6.43259	34.9354	53.0051	33.2426	11.72	3.87	437.7	20.3	219.72	15.3	122.68	11.45
1	24	15.61	15.61	100	100	100	ID0006	Myelin basic protein (MBP),Myelin A1 protein, from 93	1	auto	2	99	TPRTPPPSQG	iTRAQ8plex@N-term; DKP@C-term		-0.0178476	1547.85	774.935	1547.87	774.944	2	14	3.1.1.4549.3	1	42.0406	195.683	42.1705	12.2361	21.2198	8.15215	21.6815	3.9731	22.9853	4.51064	22.5539	3.41228	23.2305	3.12084	23.3081	12.1574	21.1982	24.91	5.1	304.8	17	203.07	14.49	98.97	10.34
1	24	15.61	15.61	100	100	100	ID0006	Myelin basic protein (MBP),Myelin A1 protein, from 93	1	auto	0	99	TPRTPPPSQG	iTRAQ8plex@N-term; DKP@C-term		0.0124258	1547.89	774.95	1547.87	774.944	2	14	4.1.1.4427.3	1	41.9101	81.2773	42.0838	28.7324	40.4912	19.8575	40.8043	10.9933	41.531	11.779	41.3447	8.53928	41.9054	8.39547	41.8232	45.8575	40.2779	7.51	3	215.78	14.28	149.13	12.41	82.56	9.38
1	24	15.61	15.61	100	100	100	ID0006	Myelin basic protein (MBP),Myelin A1 protein, from 93	1	auto	0	98.75	TPRTPPPSQG	iTRAQ8plex@N-term; DKP@C-term		0.0227274	1547.9	516.972	1547.87	516.965	3	11	10.1.1.3630.2	1	47.7515	1035.16	47.6267	100		74.9263	26.6457	43.1095	26.707	46.1201	26.6899	29.697	26.7661	28.9216	26.7576	100		32.15	8.54	4589.78	65.7	2408.88	50.54	1385.97	38.39
1	24	15.61	15.61	100	100	100	ID0006	Myelin basic protein (MBP),Myelin A1 protein, from 93	1	auto	0	94.19	TPRTPPPSQG	iTRAQ8plex@N-term; DKP@C-term		-0.0415426	1547.83	516.951	1547.87	516.965	3	11	17.1.1.2972.3	1	45.3698	942.231	45.4217	37.6621	13.0166	13.3643	13.3052	8.91837	13.4709	8.8554	13.4527	6.58344	13.6479	5.45348	13.7621	40.6382	13.0046	77.18	9.95	2906.76	52.23	1031.46	33.94	688.32	26.89
1	24	15.61	15.61	100	100	100	ID0006	Myelin basic protein (MBP),Myelin A1 protein, from 93	1	auto	0	57.88	TPRTPPPSQG	iTRAQ8plex@N-term; DKP@C-term		-0.00455528	1547.87	516.963	1547.87	516.965	3	9	17.1.1.3016.2	1	46.2501	112.007	46.2654	13.6038	13.0425	7.44392	13.461	6.52528	13.5415	6.11245	13.5758	3.07607	14.5215	2.91306	14.4841	16.6996	12.957	66.25	8.37	901.25	29.19	493.16	22.91	432.3	21.07
1	76	3.98	3.98	100	80	80	ID0007	troponin T2, cardiac, from 71	1	auto	0.696804	95.47	VEDTKPKPSRLF	Acetyl@N-term; iTRAQ8plex(K)@5; iTRAQ8plex(K)@7		-0.0155912	2066.18	1034.1	2066.2	1034.11	2	11	4.1.1.5054.4	1	54.8716	183.701	55.0456	10.0598	13.9185	5.15123	14.5987	2.42872	15.9823	3.1599	15.239	2.24471	16.0239	2.11759	16.0162	10.095	13.8976	57.66	7.68	580.05	23.43	297.02	17.75	140.04	12.37
1	76	3.98	3.98	100	80	80	ID0007	troponin T2, cardiac, from 71	1	auto	0	89.97	VEDTKPKPSRLF	Acetyl@N-term; iTRAQ8plex(K)@5; iTRAQ8plex(K)@7		-0.0135903	2066.19	689.736	2066.2	689.74	3	10	11.1.1.4279.2	1	57.2416	375.13	57.2356	23.4298	9.13271	32.3846	9.09259	14.9166	9.25605	20.4871	9.16037	9.94515	9.38155	11.8788	9.28315	29.5821	9.09464	142.74	12.81	3344.37	56.63	4622.58	67.56	2129.19	48.25
1	76	3.98	3.98	100	80	80	ID0007	troponin T2, cardiac, from 71	1	auto	1.27572	98.96	VEDTKPKPSRLFMPN	Acetyl@N-term; iTRAQ8plex(K)@5; iTRAQ8plex(K)@7		0.194655	2408.53	803.85	2408.33	803.786	3	10	27.1.1.3178.2	1	63.1219	104.688	63.2666	7.38268	13.1518	4.41692	13.7688	2.47144	14.807	2.45147	14.7099	1.74232	15.6249	1.74893	15.402	3.0688	14.1247	65.12	8.06	480.76	21.38	287.63	17.35	160.94	13.08
1	76	3.98	3.98	100	80	80	ID0007	troponin T2, cardiac, from 71	0	auto - discordant peptide type	0	79.72	VEDTKPKPSRLFMPN	Acetyl@N-term; iTRAQ8plex(K)@5; iTRAQ8plex(K)@7; Oxidation(M)@13		0.119296	2424.45	809.157	2424.33	809.117	3	10	25.1.1.4226.3	0	53.711	130.69	53.5906	5.82126	8.12311	2.96049	8.79023	1.70405	9.60372	1.48994	9.80183	1.34052	10.0006	1.10605	10.3244	2.25103	8.94853	173.88	13.08	1012.2	31.03	514.77	23.41	296.3	17.69
1	76	3.98	3.98	100	80	80	ID0007	troponin T2, cardiac, from 71	1	auto	0	99	VEDTKPKPSRLFMPNL	Acetyl@N-term; iTRAQ8plex(K)@5; iTRAQ8plex(K)@7		0.142146	2521.56	841.528	2521.42	841.48	3	12	25.1.1.4605.2	1	62.5426	564.423	62.6943	15.178	10.7077	6.77016	11.1586	3.99737	11.6282	4.26966	11.4878	2.24085	12.4899	2.62907	12.0373	0.01		98.94	10.3	1501.71	37.63	669.84	26.91	395.5	20.49
1	76	3.98	3.98	100	80	80	ID0007	troponin T2, cardiac, from 71	1	auto	0	99	VEDTKPKPSRLFMPNL	Acetyl@N-term; iTRAQ8plex(K)@5; iTRAQ8plex(K)@7		0.159541	2521.58	841.533	2521.42	841.48	3	11	25.1.1.4643.2	1	63.5671	157.911	63.2947	7.79476	11.1232	3.73618	11.9105	1.91907	13.1232	2.24257	12.6211	1.32438	14.0483	1.51817	13.3904	0.0788373	43.1961	90.82	9.54	707.92	25.9	339.32	19.05	174.29	13.71
1	76	3.98	3.98	100	80	80	ID0007	troponin T2, cardiac, from 71	1	auto	2	99	VEDTKPKPSRLFMPNL	Acetyl@N-term; iTRAQ8plex(K)@5; iTRAQ8plex(K)@7		0.180965	2521.6	841.54	2521.42	841.48	3	12	25.1.1.4887.3	1	70.1468	67.6264	70.1355	4.71554	9.30828	2.24444	10.3439	1.37999	11.3234	1.45511	11.0698	0.950538	12.3161	0.89658	12.2532	0.0423854	49.9408	135.66	11.49	639.71	24.7	304.48	18.08	187.21	14.07
1	76	3.98	3.98	100	80	80	ID0007	troponin T2, cardiac, from 71	1	auto	0	96.38	VEDTKPKPSRLFMPNL	Acetyl@N-term; iTRAQ8plex(K)@5; iTRAQ8plex(K)@7		0.145992	2521.56	841.529	2521.42	841.48	3	10	26.1.1.3456.3	1	66.909	165.811	67.0058	10.0267	11.0319	5.10088	11.5805	2.62314	12.4896	2.80999	12.2581	1.84786	13.1342	1.92088	12.8585	0.0758516	48.7884	91.89	9.7	921.35	29.53	468.72	22.32	241.04	16.09
1	76	3.98	3.98	100	80	80	ID0007	troponin T2, cardiac, from 71	1	auto	0	93.09	VEDTKPKPSRLFMPNL	Acetyl@N-term; iTRAQ8plex(K)@5; iTRAQ8plex(K)@7		0.175471	2521.59	841.539	2521.42	841.48	3	10	25.1.1.5062.3	1	74.9608	69.0691	74.832	6.68009	11.6386	3.93274	12.262	2.59742	12.9025	2.27977	13.0924	1.50878	14.1844	1.79919	13.472	0.0938956	41.6505	83.71	9.11	559.19	23.07	329.21	18.6	217.43	15.07
1	76	3.98	3.98	100	80	80	ID0007	troponin T2, cardiac, from 71	1	auto	0	92.43	VEDTKPKPSRLFMPNL	Acetyl@N-term; iTRAQ8plex(K)@5; iTRAQ8plex(K)@7		0.174922	2521.59	841.538	2521.42	841.48	3	10	25.1.1.5039.2	1	74.2876	80.7805	74.2803	13.4775	10.2946	4.29768	11.1452	2.17518	12.0958	2.52836	11.6711	1.00575	14.1853	1.42301	12.7328	0.0985677	33.2689	106.12	10.58	1430.23	36.69	456.07	22.72	230.83	15.81
1	76	3.98	3.98	100	80	80	ID0007	troponin T2, cardiac, from 71	1	auto	0	86.13	VEDTKPKPSRLFMPNL	Acetyl@N-term; iTRAQ8plex(K)@5; iTRAQ8plex(K)@7		0.291927	2521.71	841.577	2521.42	841.48	3	10	14.1.1.1963.4	1	66.5084	24.4366	66.517	19.4886	18.4107	9.57812	18.9067	5.85898	19.4279	5.52692	19.4425	3.37654	20.3874	4.00556	19.8528	0.157109	52.5362	34.18	6.16	666.12	25.06	327.38	18.71	200.26	14.53
1	76	3.98	3.98	100	80	80	ID0007	troponin T2, cardiac, from 71	1	auto	0	80.09	VEDTKPKPSRLFMPNL	Acetyl@N-term; iTRAQ8plex(K)@5; iTRAQ8plex(K)@7		0.214839	2521.63	841.552	2521.42	841.48	3	9	27.1.1.3268.3	1	68.3581	30.171	68.4402	8.33444	12.1886	4.1064	12.9596	2.34702	13.9198	2.66967	13.529	1.58725	14.8528	1.71353	14.389	0.0760567	53.5267	75.47	8.72	629	24.41	309.91	18.19	177.13	13.75
1	56	7.73	7.73	100	95	95	ID0008	protein kinase C, alpha, from 316	1	auto	2	99	AKLGPAGNKVISPSEDRKQ	Acetyl@N-term; iTRAQ8plex(K)@2; iTRAQ8plex(K)@9; iTRAQ8plex(K)@18; DKP@C-term		0.116201	3155.97	790	3155.85	789.971	4	15	26.1.1.2897.2	1	53.8236	239.691	53.9262	3.54939	4.20123	1.19514	5.23183	1.00267	5.33633	0.798684	5.66212	0.569366	6.29801	0.532131	6.28301	0.015284	29.8752	697.46	25.9	2475.56	48.64	833.56	30.72	699.32	26.8
1	56	7.73	7.73	100	95	95	ID0008	protein kinase C, alpha, from 316	1	auto	0	99	AKLGPAGNKVISPSEDRKQ	Acetyl@N-term; iTRAQ8plex(K)@2; iTRAQ8plex(K)@9; iTRAQ8plex(K)@18; DKP@C-term		0.116201	3155.97	790	3155.85	789.971	4	12	26.1.1.2898.2	1	53.8453	239.691	53.9262	3.07459	4.07894	1.22954	4.92897	0.942911	5.18861	0.833803	5.3265	0.491492	6.34482	0.489592	6.16759	0.0127985	30.9099	763.37	27.04	2347.05	47.47	938.59	32.17	719.79	27.29
1	56	7.73	7.73	100	95	95	ID0008	protein kinase C, alpha, from 316	1	auto	0	98.87	AKLGPAGNKVISPSEDRKQ	Acetyl@N-term; iTRAQ8plex(K)@2; iTRAQ8plex(K)@9; iTRAQ8plex(K)@18; DKP@C-term		0.116201	3155.97	790	3155.85	789.971	4	10	26.1.1.2898.3	1	53.8487	239.691	53.9262	3.33923	3.62286	1.15476	4.51462	0.922151	4.67551	0.73388	4.96771	0.486783	5.69351	0.463739	5.63413	0.0166226	24.7145	949.91	30.2	3171.97	55.1	1096.92	35.16	875.96	30.03
1	56	7.73	7.73	100	95	95	ID0008	protein kinase C, alpha, from 316	1	auto	0	77.29	AKLGPAGNKVISPSEDRKQ	Acetyl@N-term; iTRAQ8plex(K)@2; iTRAQ8plex(K)@9; iTRAQ8plex(K)@18; DKP@C-term		0.15995	3156.01	632.21	3155.85	632.178	5	9	26.1.1.2898.4	1	53.8521	143.983	53.9478	3.30583	4.85953	1.43453	5.69585	0.885035	6.36821	0.754974	6.60974	0.6323	6.97087	0.56572	7.07306	0.106029	13.6533	529.29	22.54	1749.74	40.96	759.28	28.72	468.44	22.18
2	65	1.92	1.92	100	95	95	ID0008	protein kinase C, alpha, from 316	1	auto	2	99	AKLGPAGNKVISPSEDRKQ	iTRAQ8plex@N-term; iTRAQ8plex(K)@2; iTRAQ8plex(K)@9; iTRAQ8plex(K)@18; DKP@C-term		-0.028932	3418.02	3419.03	3418.05	3419.06	1	12	3.1.12.404.2	1	201.5	51099.4	201.5	3.18128	3.38456	0.976255	4.50525	1.25504	3.72084	0.561867	5.36723	0.566836	4.55516	0.244981	6.74493	0.01		253.53	8.32	806.55	6.68	247.51	7.64	318.19	5.58
1	56	7.73	7.73	100	95	95	ID0008	protein kinase C, alpha, from 316	1	auto	0.164944	62.28	KVISPSEDRKQ	iTRAQ8plex@N-term; iTRAQ8plex(K)@1; iTRAQ8plex(K)@10; DKP@C-term		0.109948	2405.56	602.398	2405.45	602.37	4	9	26.1.1.2652.3	1	48.5464	79.3258	48.6236	3.15871	4.40623	1.2787	5.28865	0.924683	5.65808	0.791924	5.86608	0.520329	6.75307	0.6036	6.24206	0.192631	9.38259	650.05	24.96	2053.32	44.38	831.22	30.23	601.09	24.98
1	56	7.73	7.73	100	95	95	ID0008	protein kinase C, alpha, from 316	1	auto	1.67778	99	NKVISPSEDRKQ	Acetyl@N-term; iTRAQ8plex(K)@2; iTRAQ8plex(K)@11; DKP@C-term		0.0631592	2257.36	753.462	2257.3	753.441	3	11	25.1.1.3748.4	1	43.3786	235.317	43.535	2.70925	4.39203	1.10232	5.36302	0.859541	5.62376	0.585808	6.3155	0.43619	6.9796	0.410481	6.94874	0.0902478	12.7671	679.13	25.46	1839.93	42.1	748.62	28.71	583.74	24.47
1	56	7.73	7.73	100	95	95	ID0008	protein kinase C, alpha, from 316	1	auto	0	99	PAGNKVISPSEDRKQ	Acetyl@N-term; iTRAQ8plex(K)@5; iTRAQ8plex(K)@14; DKP@C-term		0.0900625	2482.5	828.508	2482.41	828.478	3	13	25.1.1.3842.4	1	45.3891	120.615	45.44	2.67915	6.04353	1.0789	7.41416	0.880722	7.66323	0.524807	9.04879	0.472162	9.30146	0.440152	9.31803	0.0426887	24.9032	359.58	18.52	963.37	30.46	387.95	20.69	316.69	17.97
1	56	7.73	7.73	100	95	95	ID0008	protein kinase C, alpha, from 316	1	auto	2	99	PAGNKVISPSEDRKQ	Acetyl@N-term; iTRAQ8plex(K)@5; iTRAQ8plex(K)@14; DKP@C-term		0.0594838	2482.47	828.498	2482.41	828.478	3	14	4.1.1.4688.4	1	47.1816	50.0563	47.3736	2.17034	6.79511	1.02341	8.14557	0.852674	8.42354	0.557823	9.59988	0.357816	11.3094	0.410496	10.3887	0.0966963	18.6453	302.39	16.94	656.29	25.24	309.47	18.3	257.84	16.22
1	56	7.73	7.73	100	95	95	ID0008	protein kinase C, alpha, from 316	1	auto	0	98.09	PAGNKVISPSEDRKQ	Acetyl@N-term; iTRAQ8plex(K)@5; iTRAQ8plex(K)@14; DKP@C-term		0.149497	2482.56	621.648	2482.41	621.61	4	11	11.1.1.4001.4	1	51.199	134.143	51.2076	2.28007	5.34736	1.09898	6.33367	0.790453	6.85684	0.64835	7.23449	0.459635	8.14913	0.45949	7.93601	0.391505	8.27784	480.99	21.38	1096.69	32.6	528.6	23.85	380.2	19.85
1	56	7.73	7.73	100	95	95	ID0008	protein kinase C, alpha, from 316	0	auto - discordant peptide type	0	70.29	PAGNKVISPSEDRKQ	iTRAQ8plex@N-term; Oxidation(P)@1; iTRAQ8plex(K)@5; iTRAQ8plex(K)@14; DKP@C-term		0.173167	2760.77	691.201	2760.6	691.158	4	11	26.1.1.2705.2	0	49.6947	185.283	49.6885	2.87865	3.07897	1.44713	3.5286	0.979298	3.84935	0.760318	4.10736	0.537907	4.59644	0.547516	4.4506	0.118151	7.98821	1361.22	36.07	3918.47	61.44	1969.86	45.9	1333.04	37.22
1	56	7.73	7.73	100	95	95	ID0008	protein kinase C, alpha, from 316	0	auto - discordant peptide type	0	99	PAGNKVISPSEDRKQ	No iTRAQ8plex@N-term; iTRAQ8plex(K)@5; iTRAQ8plex(K)@14; DKP@C-term		0.0502731	2440.45	814.491	2440.4	814.474	3	13	26.1.1.2834.3	0	52.4651	95.784	52.625	3.81692	3.66067	1.12665	4.68671	0.88968	4.84538	0.779569	4.99524	0.512079	5.75185	0.570021	5.38994	0.039996	16.1713	906.09	29.56	3458.47	57.43	1020.85	34.35	806.13	28.88
1	56	7.73	7.73	100	95	95	ID0008	protein kinase C, alpha, from 316	1	auto	1.88606	99	VISPSEDRKQ	iTRAQ8plex@N-term; iTRAQ8plex(K)@9; DKP@C-term		0.0485895	1973.2	658.741	1973.15	658.725	3	11	25.1.1.3739.3	1	43.1851	1051.34	43.3873	4.95308	11.2529	2.6334	12.2177	1.32499	13.9087	1.23873	13.9473	0.973992	14.819	0.914283	15.4253	54.3514	10.3722	92.28	9.49	457.07	20.88	243.01	16.03	122.27	11.45
1	56	7.73	7.73	100	95	95	ID0008	protein kinase C, alpha, from 316	1	auto	0	97.87	VISPSEDRKQ	iTRAQ8plex@N-term; iTRAQ8plex(K)@9; DKP@C-term		-0.00634219	1973.15	658.722	1973.15	658.725	3	11	4.1.1.4623.2	1	45.7919	678.148	45.81	3.60189	10.8789	2.47541	11.5207	1.07017	13.8036	1.04534	13.6365	0.778612	15.1753	1.92685	12.0226	69.9625	9.69069	103.89	10	374.2	18.97	257.17	16.28	111.18	11
1	56	7.73	7.73	100	95	95	ID0008	protein kinase C, alpha, from 316	1	auto	0	97.17	VISPSEDRKQ	iTRAQ8plex@N-term; iTRAQ8plex(K)@9; DKP@C-term		0.0485895	1973.2	658.741	1973.15	658.725	3	10	25.1.1.3756.4	1	43.5476	1104.84	43.3873	3.43044	9.57531	1.60999	10.9798	1.15161	11.7381	1.03408	11.9842	0.788217	12.9892	0.965257	12.4235	49.5334	8.50755	135.28	11.4	464.07	21.1	217.8	15.33	155.79	12.73
1	56	7.73	7.73	100	95	95	ID0008	protein kinase C, alpha, from 316	1	auto	0	94.32	VISPSEDRKQ	iTRAQ8plex@N-term; iTRAQ8plex(K)@9; DKP@C-term		0.0194757	1973.17	658.731	1973.15	658.725	3	11	18.1.1.2632.4	1	47.8037	879.352	47.9382	4.70104	10.3382	2.70549	11.1237	1.62839	12.1383	1.58247	12.0904	0.999182	13.5483	1.18022	13.0514	49.6956	9.49028	109.98	10.34	517.02	22.23	297.55	17.69	179.09	13.75
1	56	7.73	7.73	100	95	95	ID0008	protein kinase C, alpha, from 316	1	auto	0	88.62	VISPSEDRKQ	iTRAQ8plex@N-term; iTRAQ8plex(K)@9; DKP@C-term		0.0344903	1973.19	658.736	1973.15	658.725	3	10	11.1.1.3938.4	1	49.8665	766.496	50.0021	3.0517	8.46811	1.73903	9.38184	0.988568	10.6914	0.938391	10.6968	0.625612	12.1263	0.640592	12.2409	32.7847	7.44976	177.57	13.04	541.89	22.85	308.8	18.03	175.54	13.64
1	56	7.73	7.73	100	95	95	ID0008	protein kinase C, alpha, from 316	1	auto	0	83.72	VISPSEDRKQ	iTRAQ8plex@N-term; iTRAQ8plex(K)@9; DKP@C-term		0.0194757	1973.17	658.731	1973.15	658.725	3	10	18.1.1.2638.2	1	47.9229	879.352	47.9382	4.46552	11.0083	3.15531	11.5096	1.21304	13.8659	1.20262	13.6076	0.859712	15.2364	2.17227	12.1616	75.5825	10.0241	97.87	9.75	437.04	20.47	308.81	17.8	118.72	11.45
1	56	7.73	7.73	100	95	95	ID0008	protein kinase C, alpha, from 316	1	auto	0	80.42	VISPSEDRKQ	iTRAQ8plex@N-term; iTRAQ8plex(K)@9; DKP@C-term		-0.0900691	1973.06	987.538	1973.15	987.583	2	10	4.1.1.4619.4	1	45.71	54.4496	45.81	3.0534	16.4578	1.46596	18.9636	0.933191	21.0423	0.839362	21.4586	0.62617	23.4636	0.519362	26.9167	60.32	14.3891	47	6.71	143.51	11.75	68.9	8.6	43.86	6.78
1	56	7.73	7.73	100	95	95	ID0008	protein kinase C, alpha, from 316	1	auto	0	77.24	VISPSEDRKQ	iTRAQ8plex@N-term; iTRAQ8plex(K)@9; DKP@C-term		0.229864	1973.38	658.801	1973.15	658.725	3	9	14.1.1.1735.2	1	50.6284	37.2732	50.6655	4.2582	21.0831	1.70268	24.5029	0.82228	29.2231	0.960507	27.7112	1.58905	24.3289	0.956408	28.3186	58.3007	19.1547	26.84	5.1	114.29	10.44	45.7	7.07	22.07	4.9
1	56	7.73	7.73	100	95	95	ID0008	protein kinase C, alpha, from 316	1	auto	0	65.73	VISPSEDRKQ	iTRAQ8plex@N-term; iTRAQ8plex(K)@9; DKP@C-term		0.214849	1973.37	658.796	1973.15	658.725	3	9	13.1.1.2194.4	1	50.5426	67.3757	50.6531	4.1725	18.4658	3.42926	18.9616	1.07202	24.0589	1.30487	22.23	0.969542	24.0315	0.945631	24.5281	45.7632	16.766	35.13	5.83	146.58	11.87	120.47	11.05	37.66	6.56
1	56	7.73	7.73	100	95	95	ID0008	protein kinase C, alpha, from 316	1	auto	0	57.82	VISPSEDRKQ	iTRAQ8plex@N-term; iTRAQ8plex(K)@9; DKP@C-term		-0.00634219	1973.15	658.722	1973.15	658.725	3	9	4.1.1.4618.2	1	45.6813	678.148	45.81	4.2476	10.9752	1.96438	12.376	1.27757	13.4208	0.991827	14.1867	0.642317	16.376	1.19241	13.8139	69.0712	9.9553	99.11	9.8	420.98	20.05	194.69	14.49	126.62	11.49
1	37	12.42	12.42	100	100	100	ID0009	protein kinase C, gamma, from 321	1	auto	0.187087	54.34	GPSSSP	iTRAQ8plex@N-term		0.0858749	834.525	418.27	834.439	418.227	2	7	23.1.1.4320.3	1	42.2405	12.4934	42.3646	1.50312	10.8889	0.561693	14.7274	0.330661	17.5277	0.277728	18.6608	0.348552	16.9668	0.405568	15.6265	0.314774	16.929	134.7	11.27	202.47	14.11	75.66	9.17	44.54	6.86
1	37	12.42	12.42	100	100	100	ID0009	protein kinase C, gamma, from 321	1	auto	2	99	MGPSSSPIPSPSPSP	iTRAQ8plex@N-term; DKP@C-term		0.0459541	1935.05	968.534	1935.01	968.511	2	13	2.1.1.6061.2	1	56.5245	18.6055	56.5858	21.0442	31.8969	10.8388	32.6124	6.5104	33.4692	7.83276	32.9973	4.70191	34.1853	4.17418	34.3031			11.54	3.61	242.85	15.13	125.08	11.53	75.13	8.94
1	37	12.42	12.42	100	100	100	ID0009	protein kinase C, gamma, from 321	1	auto	0	99	MGPSSSPIPSPSPSP	iTRAQ8plex@N-term; DKP@C-term		0.172284	1935.18	646.067	1935.01	646.01	3	12	2.1.1.6064.2	1	56.561	14.0056	56.5533	4.03691	14.5511	2.29613	15.8193	0.998243	19.117	1.51265	16.8761	0.851669	19.6758	1.01599	18.2974	0.797539	19.4684	56.9	7.42	229.7	14.83	130.65	11.7	56.8	7.94
1	37	12.42	12.42	100	100	100	ID0009	protein kinase C, gamma, from 321	1	auto	0	82.42	MGPSSSPIPSPSPSP	iTRAQ8plex@N-term; DKP@C-term		0.155987	1935.16	646.062	1935.01	646.01	3	8	2.1.1.6066.2	1	56.5918	20.374	56.6562	3.68493	15.6729	1.92434	17.4458	1.21955	19.1498	1.24403	18.8306	0.700181	22.2954	0.930765	19.9439	0.375677	27.1268	49.83	6.93	183.62	13.27	95.89	10.1	60.77	8
1	37	12.42	12.42	100	100	100	ID0009	protein kinase C, gamma, from 321	1	auto	2	99	SPIPSPSPSP	iTRAQ8plex@N-term; DKP@C-term		0.0341714	1475.86	738.939	1475.83	738.922	2	12	1.1.1.5499.2	1	52.7241	58.6678	52.819	7.62974	28.3586	6.7248	28.6719	2.62116	31.9262	3.79056	30.0522	2.99714	30.879	1.6812	33.6328	6.54039	28.5501	13.99	3.74	106.74	10.1	94.08	9.75	36.67	6.4
2	43	2.47	2.47	100	100	50	ID0009	protein kinase C, gamma, from 321	1	auto	0	99	SPIPSPSPSP	iTRAQ8plex@N-term; DKP@C-term		-0.114924	1475.71	1476.72	1475.83	1476.84	1	9	1.1.13.61.11	1	30	5207.98	30	8.16259	3.81226	4.53225	4.06704	2.61417	4.65614	1.59959	5.0883	2.35768	4.4887	0.553753	10.2227	4.32704	3.99964	183.71	6.91	1499.55	9.31	832.62	12.88	480.25	13.18
2	43	2.47	2.47	100	100	50	ID0009	protein kinase C, gamma, from 321	1	auto	2	99	SPIPSPSPSP	iTRAQ8plex@N-term; DKP@C-term		-0.114924	1475.71	1476.72	1475.83	1476.84	1	11	1.1.5.61.11	1	30	5207.98	30	5.7754	2.19913	6.46389	2.20253	1.36691	2.88487	2.37257	2.38376	0.871583	5.80369	1.1379	4.051	5.41151	2.21409	222.4	4.78	1284.45	5.98	1437.57	6.92	304	5.85
1	37	12.42	12.42	100	100	100	ID0009	protein kinase C, gamma, from 321	1	auto	0	99	SPIPSPSPSP	iTRAQ8plex@N-term; DKP@C-term		0.0313638	1475.86	738.938	1475.83	738.922	2	10	15.1.1.3989.2	1	53.5899	115.824	53.0059	15.2113	41.7403	9.55896	42.5867	5.29862	44.223	6.14242	43.5335	3.67994	45.6052	3.79786	45.1362	22.4319	41.3448	6.53	2.65	99.33	9.7	62.42	8.06	34.6	6.08
1	37	12.42	12.42	100	100	100	ID0009	protein kinase C, gamma, from 321	1	auto	0	99	SPIPSPSPSP	iTRAQ8plex@N-term; DKP@C-term		0.033561	1475.86	738.939	1475.83	738.922	2	10	15.1.1.4001.3	1	54.7416	39.3726	53.7589	15.7754	41.8856	9.76154	42.7306	4.52	45.0917	5.36308	44.1648	4.03077	45.3436	4.15692	44.9265	15.8815	41.849	6.5	2.65	102.54	9.85	63.45	8.12	29.38	5.66
1	37	12.42	12.42	100	100	100	ID0009	protein kinase C, gamma, from 321	1	auto	0	99	SPIPSPSPSP	iTRAQ8plex@N-term; DKP@C-term		-0.0546958	1475.77	738.894	1475.83	738.922	2	10	16.1.1.4068.3	1	53.0536	93.8907	53.2606	8.88597	19.4386	5.40418	20.1714	2.59514	21.9988	3.55128	20.8962	2.55297	21.8208	1.98212	22.5161	9.03239	19.3907	29.64	5.48	263.38	15.81	160.18	12.92	76.92	9.17
1	37	12.42	12.42	100	100	100	ID0009	protein kinase C, gamma, from 321	1	auto	0	99	SPIPSPSPSP	iTRAQ8plex@N-term; DKP@C-term		0.00414208	1475.83	738.924	1475.83	738.922	2	12	16.1.1.4078.3	1	53.2678	158.123	53.4022	100		78.5533	72.0596	39.703	72.3036	41.6523	72.2529	28.7132	72.4614	29.7183	72.3989	100		3.94	2.83	462.27	20.88	309.5	17.89	156.43	12.96
1	37	12.42	12.42	100	100	100	ID0009	protein kinase C, gamma, from 321	1	auto	0	99	SPIPSPSPSP	iTRAQ8plex@N-term; DKP@C-term		-0.0651939	1475.76	738.889	1475.83	738.922	2	12	16.1.1.4116.2	1	54.0383	24.3483	54.0343	33.1613	39.653	18.9864	40.0679	7.33251	41.5437	9.66749	40.8108	7.33623	41.3388	5.58685	41.8795	38.6675	39.5783	8.06	3.16	267.28	15.87	153.03	12.65	59.1	8.12
1	37	12.42	12.42	100	100	100	ID0009	protein kinase C, gamma, from 321	1	auto	0	99	SPIPSPSPSP	iTRAQ8plex@N-term; DKP@C-term		-0.0910728	1475.74	738.876	1475.83	738.922	2	11	16.1.1.4117.2	1	54.0572	38.5459	53.8091	24.9547	37.3393	17.4163	37.6668	7.36628	39.0474	9.94535	38.2928	6.23953	39.2599	5.00465	39.7091	34.8174	37.1576	8.6	3.16	214.61	14.25	149.78	12.41	63.35	8.37
1	37	12.42	12.42	100	100	100	ID0009	protein kinase C, gamma, from 321	1	auto	0	99	SPIPSPSPSP	iTRAQ8plex@N-term; DKP@C-term		-0.0902183	1475.74	738.877	1475.83	738.922	2	10	16.1.1.4120.4	1	54.1247	31.473	53.8726	13.9682	30.3692	8.20962	31.1567	3.21044	33.9229	4.47308	32.4052	3.7398	32.9499	2.33034	34.7832	13.9192	30.3413	12.26	3.61	171.25	12.73	100.65	10.25	39.36	6.63
1	37	12.42	12.42	100	100	100	ID0009	protein kinase C, gamma, from 321	1	auto	0	99	SPIPSPSPSP	iTRAQ8plex@N-term; DKP@C-term		0.0432046	1475.87	738.943	1475.83	738.922	2	10	22.1.1.4767.2	1	52.2834	61.498	52.4086	56.4015	103.511	40.4963	103.816	19.5839	104.862	21.8759	104.531	14.0365	105.512	15.1606	105.146	67.7299	103.398	1.37	1.41	77.27	8.54	55.48	7.55	26.83	5.39
1	37	12.42	12.42	100	100	100	ID0009	protein kinase C, gamma, from 321	1	auto	0	99	SPIPSPSPSP	iTRAQ8plex@N-term; DKP@C-term		0.0507729	1475.88	738.947	1475.83	738.922	2	11	23.1.1.4965.3	1	52.7336	1007.51	52.7503	38.689	23.4362	26.9804	23.5569	9.26094	24.292	12.7637	23.9064	7.7328	24.4021	8.81367	24.1803	48.2359	23.3876	23.99	5.57	928.15	29.61	647.26	25.77	222.17	15.87
1	37	12.42	12.42	100	100	100	ID0009	protein kinase C, gamma, from 321	1	auto	0	99	SPIPSPSPSP	iTRAQ8plex@N-term; DKP@C-term		0.0100015	1475.84	738.927	1475.83	738.922	2	11	8.1.1.1846.4	1	47.7887	68.6897	48.2537	12.583	41.0103	9.9701	41.4976	4.74439	43.6628	3.92526	44.2852	3.73244	44.3849	2.43797	46.5889	16.6188	40.6397	6.69	2.65	84.18	8.94	66.7	8.25	31.74	5.83
1	37	12.42	12.42	100	100	100	ID0009	protein kinase C, gamma, from 321	1	auto	0	99	SPIPSPSPSP	iTRAQ8plex@N-term; DKP@C-term		0.0316079	1475.86	738.938	1475.83	738.922	2	11	8.1.1.1874.2	1	49.9367	20.4265	49.7174	17.3127	45.6468	10.3127	46.5579	3.42364	51.0359	7.22909	47.2293	4.15273	49.4424	4.91636	48.3739	21.8255	45.3945	5.5	2.45	95.22	9.49	56.72	7.68	18.83	4.69
1	37	12.42	12.42	100	100	100	ID0009	protein kinase C, gamma, from 321	1	auto	0	99	SPIPSPSPSP	iTRAQ8plex@N-term; DKP@C-term		-0.0372398	1475.79	738.903	1475.83	738.922	2	12	9.1.1.3379.4	1	45.8245	44.2196	46.0105	13.5073	25.6806	8.24868	26.3096	2.84927	29.184	3.77243	27.805	2.35484	29.6463	2.75249	28.6853	9.35073	25.9967	17.05	4.24	230.3	14.76	140.64	12.08	48.58	7.42
1	37	12.42	12.42	100	100	100	ID0009	protein kinase C, gamma, from 321	1	auto	0	98.36	SPIPSPSPSP	iTRAQ8plex@N-term; DKP@C-term		0.0451577	1475.87	738.944	1475.83	738.922	2	12	9.1.1.3422.2	1	46.9662	54.2083	46.8974	62.0605	62.0217	34.7733	62.3261	16.466	63.0647	25.733	62.492	15.7053	63.0326	12.6474	63.268	88.6726	61.9229	3.97	2.45	246.38	15.23	138.05	12.04	65.37	8.49
1	37	12.42	12.42	100	100	100	ID0009	protein kinase C, gamma, from 321	1	auto	0	98.25	SPIPSPSPSP	iTRAQ8plex@N-term; DKP@C-term		0.0338052	1475.86	738.939	1475.83	738.922	2	12	9.1.1.3386.2	1	45.9426	263.873	46.2064	56.3848	65.6776	29.5598	66.0976	11.6531	67.4293	18.6589	66.4917	15.9709	66.696	10.4111	67.3774	67.93	65.6056	3.43	2.24	193.4	13.49	101.39	10.34	39.97	6.71
1	37	12.42	12.42	100	100	100	ID0009	protein kinase C, gamma, from 321	1	auto	0	98.04	SPIPSPSPSP	iTRAQ8plex@N-term; DKP@C-term		-0.0970542	1475.73	738.873	1475.83	738.922	2	10	16.1.1.4102.2	1	53.7016	118.547	53.5239	31.2298	39.1056	18.5856	39.5112	9.89609	40.3135	11.8154	39.9394	6.31051	41.2184	8.65159	40.3514	43.8521	38.9593	8.18	3.16	255.46	15.52	152.03	12.61	80.95	9.33
1	37	12.42	12.42	100	100	100	ID0009	protein kinase C, gamma, from 321	1	auto	0	97.63	SPIPSPSPSP	iTRAQ8plex@N-term; DKP@C-term		-0.00660011	1475.82	738.918	1475.83	738.922	2	10	2.1.1.5837.3	1	53.608	15.03	53.6449	28.5368	45.9207	21.3248	46.1975	11.5812	47.0202	15.4974	46.4928	9.30769	47.3738	10.7128	46.9568	29.9077	45.8725	5.85	2.65	166.94	12.57	124.75	11.31	67.75	8.54
1	37	12.42	12.42	100	100	100	ID0009	protein kinase C, gamma, from 321	1	auto	0	97.27	SPIPSPSPSP	iTRAQ8plex@N-term; DKP@C-term		0.0101235	1475.84	738.927	1475.83	738.922	2	11	9.1.1.3443.3	1	47.5812	25.1507	47.4427	29.3699	38.5775	17.4699	39.0044	6.52771	40.7098	9.46024	39.6984	6.2012	40.6147	5.71205	40.6695	34.5193	38.4894	8.3	3.16	243.77	15.17	145	12.29	54.18	7.81
1	37	12.42	12.42	100	100	100	ID0009	protein kinase C, gamma, from 321	1	auto	0	96.65	SPIPSPSPSP	iTRAQ8plex@N-term; DKP@C-term		0.0128091	1475.84	738.928	1475.83	738.922	2	11	9.1.1.3456.3	1	47.9414	9.8885	47.9288	15.6698	27.6425	8.1419	28.4757	3.43712	30.6233	3.60525	30.1922	2.58305	31.5331	3.07397	30.5611	15.1345	27.6452	14.87	4	233.01	14.83	121.07	11.31	51.11	7.48
1	37	12.42	12.42	100	100	100	ID0009	protein kinase C, gamma, from 321	1	auto	0	96.38	SPIPSPSPSP	iTRAQ8plex@N-term; DKP@C-term		0.0511391	1475.88	738.947	1475.83	738.922	2	9	22.1.1.4804.2	1	53.2845	26.194	52.9467	25.7602	59.3867	12.962	60.4924	5.10526	63.838	10.8889	60.6584			3.31579	65.3987	21.9532	59.5177	3.42	2	88.1	9.11	44.33	6.86	17.46	4.47
1	37	12.42	12.42	100	100	100	ID0009	protein kinase C, gamma, from 321	1	auto	0	95.76	SPIPSPSPSP	iTRAQ8plex@N-term; DKP@C-term		-0.0169761	1475.81	738.913	1475.83	738.922	2	10	9.1.1.3461.4	1	48.0929	9.3876	48.1016	9.12814	24.44	4.85318	25.6535	2.26535	28.2349	2.41591	27.6001	1.1212	32.624	1.95729	28.331	7.59317	24.6196	18.73	4.36	170.97	12.73	90.9	9.8	42.43	6.78
1	37	12.42	12.42	100	100	100	ID0009	protein kinase C, gamma, from 321	1	auto	0	93.11	SPIPSPSPSP	iTRAQ8plex@N-term; DKP@C-term		0.0100015	1475.84	738.927	1475.83	738.922	2	10	8.1.1.1861.2	1	48.901	68.6897	48.2537	57.7843	85.274	32.152	85.7451	16.1618	86.7346	24.1422	85.9634			11.75	87.1362	65.4216	85.2071	2.04	1.73	117.88	10.54	65.59	8.31	32.97	6
1	37	12.42	12.42	100	100	100	ID0009	protein kinase C, gamma, from 321	1	auto	0	92.86	SPIPSPSPSP	iTRAQ8plex@N-term; DKP@C-term		0.0565102	1475.89	738.95	1475.83	738.922	2	10	9.1.1.3412.2	1	46.6906	264.679	46.3833	49.7779	44.4327	30.0461	44.6793	12.6327	45.4978	16.7374	45.0632	9.80028	45.8272	14.8575	45.1437	71.1844	44.3369	7.16	3.16	356.41	18.33	215.13	14.97	90.45	10
2	43	2.47	2.47	100	100	50	ID0009	protein kinase C, gamma, from 321	1	auto	0	89.79	SPIPSPSPSP	iTRAQ8plex@N-term; DKP@C-term		-0.00921132	1475.82	1476.83	1475.83	1476.84	1	6	2.1.6.69.3	1	34	2679.74	34	100		100						100				100		0	4.47	441.98	11.62	386.56	21.48	0	20.84
1	37	12.42	12.42	100	100	100	ID0009	protein kinase C, gamma, from 321	1	auto	0	89.47	SPIPSPSPSP	iTRAQ8plex@N-term; DKP@C-term		0.144876	1475.97	492.999	1475.83	492.95	3	9	9.1.1.3400.3	1	46.3372	11.1829	46.3226	8.80058	23.2129	6.80058	23.6424	2.82707	25.9869	3.8868	24.6875	2.23844	26.799	3.64451	24.7514	8.82563	23.1679	20.76	4.58	182.7	13.19	141.18	12	58.69	8.06
1	37	12.42	12.42	100	100	100	ID0009	protein kinase C, gamma, from 321	1	auto	0	82.18	SPIPSPSPSP	iTRAQ8plex@N-term; DKP@C-term		0.0313638	1475.86	738.938	1475.83	738.922	2	9	15.1.1.3978.2	1	52.5832	115.824	53.0059	9.65153	32.2185	6.93049	32.9285	3.85913	34.6448	3.29194	35.101	2.2215	37.1734	2.60426	35.9053	11.0139	31.9988	10.79	3.32	104.14	9.95	74.78	8.77	41.64	6.63
1	37	12.42	12.42	100	100	100	ID0009	protein kinase C, gamma, from 321	1	auto	0	64.7	SPIPSPSPSP	iTRAQ8plex@N-term; DKP@C-term		0.0319741	1475.86	738.938	1475.83	738.922	2	9	23.1.1.5009.2	1	53.8092	5.5571	53.7774	5.5	22.6769	3.9639	23.4914	1.28565	28.856	1.81863	26.0124	0.642157	34.747	1.07308	28.8819	4.09091	23.1646	22.44	4.69	123.42	10.86	88.95	9.54	28.85	5.74
1	37	12.42	12.42	100	100	100	ID0009	protein kinase C, gamma, from 321	1	auto	0	59.91	SPIPSPSPSP	iTRAQ8plex@N-term; DKP@C-term		0.0505288	1475.88	738.947	1475.83	738.922	2	9	23.1.1.4955.3	1	52.4662	916.73	52.725	6.89669	19.3623	3.90894	20.4528	1.94735	22.6784	2.63874	21.3335	2.22914	21.8963	1.67616	22.8144	5.73013	19.5542	30.2	5.48	208.28	14.07	118.05	11.14	58.81	8
1	37	12.42	12.42	100	100	100	ID0009	protein kinase C, gamma, from 321	1	auto	1.88606	99	SSPIPSPSPSP	iTRAQ8plex@N-term; DKP@C-term		-0.0316705	1562.83	782.422	1562.86	782.438	2	13	9.1.1.3352.2	1	45.3694	3.2726	45.4198	10.3333	25.2179	6.46895	25.9844	3.01994	28.1139	4.10029	26.85	1.95612	29.9557	2.88148	27.7755	3.1812	27.3357	17.55	4.24	181.35	13.11	113.53	10.86	53	7.62
1	37	12.42	12.42	100	100	100	ID0009	protein kinase C, gamma, from 321	0	auto - no iTRAQ	0.625252	87.7	YERVRMGPS	Acetyl@N-term		0.0359901	1135.58	568.798	1135.54	568.779	2	10	24.1.1.4364.2	0	49.2548	82.2719	49.2083	4.26774	12.4924	1.79733	14.3667	1.2498	15.379	1.28633	15.1439	0.951951	16.2705	0.525268	19.363	5.66326	12.1631	76.38	8.6	325.97	17.64	137.28	12.25	95.46	10
1	37	12.42	12.42	100	100	100	ID0009	protein kinase C, gamma, from 321	0	auto - no iTRAQ	0	81.37	YERVRMGPS	Acetyl@N-term		0.0359901	1135.58	568.798	1135.54	568.779	2	10	24.1.1.4361.3	0	49.1963	82.2719	49.2083	3.51371	11.2492	2.65326	11.7493	1.43033	13.2013	1.18038	13.6784	0.989871	14.2547	0.781461	15.0089	3.28453	11.2708	97.74	9.7	343.43	18.19	259.33	16.31	139.8	12.17
1	37	12.42	12.42	100	100	100	ID0009	protein kinase C, gamma, from 321	0	auto - no iTRAQ	0	77.59	YERVRMGPS	Acetyl@N-term		0.0634559	1135.61	568.811	1135.54	568.779	2	9	10.1.1.3866.3	0	52.6029	97.5612	52.5941	5.21468	12.8284	2.93482	13.7742	2.0931	14.4655	2.07454	14.3788	1.00808	16.9366	1.07879	16.3179	8.31671	12.4197	70.57	8.31	368	18.73	207.11	14.8	147.71	12.41
1	37	12.42	12.42	100	100	100	ID0009	protein kinase C, gamma, from 321	0	auto - no iTRAQ	0	99	YERVRMGPSS	Acetyl@N-term		0.0327703	1222.61	612.312	1222.58	612.296	2	13	10.1.1.3833.4	0	51.9189	972.86	52.0082	4.06911	11.0708	3.47664	11.3195	1.45109	13.2188	1.25751	13.4299	0.806616	15.1385	0.793181	14.8986	2.85354	11.453	98.25	9.75	399.79	19.62	341.58	18.6	142.57	12.45
1	37	12.42	12.42	100	100	100	ID0009	protein kinase C, gamma, from 321	0	auto - no iTRAQ	0	99	YERVRMGPSS	Acetyl@N-term		-0.030218	1222.55	612.28	1222.58	612.296	2	14	17.1.1.3200.2	0	49.9854	438.075	50.1029	5.16194	11.6333	3.35284	12.2389	1.71417	13.6423	1.45986	13.9653	1.18183	14.6159	0.927524	15.323	2.77234	12.3354	85.96	9.17	443.72	20.59	288.21	17.29	147.35	12.53
1	37	12.42	12.42	100	100	100	ID0009	protein kinase C, gamma, from 321	0	auto - no iTRAQ	0	99	YERVRMGPSS	Acetyl@N-term		0.00603691	1222.58	612.298	1222.58	612.296	2	13	24.1.1.4330.2	0	48.5465	684.99	48.6643	6.10319	12.601	3.9675	13.1658	1.87958	14.7229	1.87556	14.5303	0.983194	16.9334	1.22056	15.6834	3.22153	13.2849	72	8.43	439.43	20.47	285.66	17.2	135.33	12.08
1	37	12.42	12.42	100	100	100	ID0009	protein kinase C, gamma, from 321	0	auto - no iTRAQ	2	99	YERVRMGPSS	Acetyl@N-term		-0.0368098	1222.54	612.277	1222.58	612.296	2	12	3.1.1.4804.2	0	46.5897	391.225	46.6259	3.96886	12.4078	4.87035	12.1903	1.14427	15.9624	1.26656	14.9528	0.831448	16.7223	0.684505	17.3818	2.32999	13.1473	78.67	8.72	312.23	17.41	383.15	19.44	90.02	10.34
1	37	12.42	12.42	100	100	100	ID0009	protein kinase C, gamma, from 321	0	auto - no iTRAQ	0	96.51	YERVRMGPSS	Acetyl@N-term		0.0327703	1222.61	612.312	1222.58	612.296	2	10	10.1.1.3836.2	0	51.9727	972.86	52.0082	4.48357	12.1469	4.2833	12.2441	1.34491	15.0128	1.2472	14.9131	1.02751	15.5751	0.66592	17.3901	2.25056	13.0974	80.34	8.83	360.21	18.63	344.12	18.57	108.05	11.05
1	37	12.42	12.42	100	100	100	ID0009	protein kinase C, gamma, from 321	0	auto - no iTRAQ	0	89.89	YERVRMGPSS	Acetyl@N-term		0.0233709	1222.6	612.307	1222.58	612.296	2	10	17.1.1.3250.4	0	51.0282	25.2913	51.0146	4.82908	14.4168	3.34042	15.0832	1.93996	16.4134	1.95785	16.2367	1.24548	17.8942	1.29384	17.4355	3.17287	14.9615	56.46	7.42	272.65	16.16	188.6	13.96	109.53	10.77
1	37	12.42	12.42	100	100	100	ID0009	protein kinase C, gamma, from 321	0	auto - no iTRAQ	0	84.4	YERVRMGPSS	Acetyl@N-term		0.107355	1222.68	612.349	1222.58	612.296	2	9	6.1.1.5377.2	0	53.3734	26.1027	53.3993	5.56028	21.7068	3.87168	22.5871	2.40621	24.0756	2.42624	23.8394	1.01185	29.0181	1.55129	25.5111	1.51287	25.4752	24.47	4.9	136.06	11.4	94.74	9.9	58.88	7.87
1	37	12.42	12.42	100	100	100	ID0009	protein kinase C, gamma, from 321	0	auto - no iTRAQ	0	61.42	YERVRMGPSS	Acetyl@N-term		0.141779	1222.72	612.366	1222.58	612.296	2	8	14.1.1.1757.3	0	52.2426	25.8726	52.3141	3.36159	20.3381	2.64603	21.1444	1.76093	22.6543	1.17119	24.6232	0.564569	31.1843	1.19139	24.1058	1.14669	24.2007	30.2	5.39	101.52	9.9	79.91	9.06	53.18	7.42
1	37	12.42	12.42	100	100	100	ID0009	protein kinase C, gamma, from 321	0	auto - no iTRAQ	0	55.41	YERVRMGPSS	Acetyl@N-term		0.147761	1222.72	612.369	1222.58	612.296	2	8	7.1.1.5446.2	0	51.4129	9.9343	51.4215	5.23895	22.23	4.04422	22.8851	1.61607	26.592	1.88308	25.4169	1.85757	25.4318	1.46046	26.3767	1.71769	25.3571	23.52	4.8	123.22	10.86	95.12	9.85	38.01	6.48
1	37	12.42	12.42	100	100	100	ID0009	protein kinase C, gamma, from 321	0	auto - discordant peptide type	2	99	YERVRMGPSSSPIPSPSPS	Acetyl@N-term; Dehydrated(S)@19		0.0119477	2054	1028.01	2053.99	1028	2	12	3.1.1.5187.2	0	54.3657	99.8898	54.5303	1.21073	31.6244	4.11228	25.4525	0.837389	36.105	0.308075	49.538	0.16427	62.5479	0.0553097	102.564	0.231195	52.9962	18.08	4.12	21.89	4.8	74.35	8.43	15.14	4.24
1	37	12.42	12.42	100	100	100	ID0009	protein kinase C, gamma, from 321	0	auto - discordant peptide type	0	91.48	YERVRMGPSSSPIPSPSPS	Acetyl@N-term; Dehydrated(S)@19		0.0695648	2054.06	1028.04	2053.99	1028	2	12	23.1.1.5165.4	0	58.2317	47.9495	58.1541	1.17718	34.8481	2.36644	30.0571	0.216779	73.7526	0.406711	47.5873	0.262416	56.9777	0.210067	60.7041	0.140268	71.9823	14.9	3.74	17.54	4.24	35.26	5.83	3.23	2.24
1	37	12.42	12.42	100	100	100	ID0009	protein kinase C, gamma, from 321	0	auto - discordant peptide type	0	67.74	YERVRMGPSSSPIPSPSPS	Acetyl@N-term; Dehydrated(S)@19		0.0639496	2054.05	1028.03	2053.99	1028	2	11	23.1.1.5130.3	0	57.1598	56.7477	57.2898			11.5319	49.2819											4.23	2	7.3	2.83	48.78	6.78	4.9	2.65
1	37	12.42	12.42	100	100	100	ID0009	protein kinase C, gamma, from 321	0	auto - discordant peptide type	0	65.23	YERVRMGPSSSPIPSPSPSP	Acetyl@N-term; Dehydrated(S)@19; DKP@C-term		0.111681	2358.29	787.104	2358.18	787.067	3	11	23.1.1.5094.4	0	56.1749	50.8646	56.3009	4.13871	44.0592	6.10645	42.6547	1.20484	56.3418			1.33548	52.2466					6.2	2.45	25.66	5	37.86	6.08	7.47	3
1	37	12.42	12.42	100	100	100	ID0009	protein kinase C, gamma, from 321	0	auto - discordant peptide type	0	62.93	YERVRMGPSSSPIPSPSPSP	Acetyl@N-term; Dehydrated(S)@19; DKP@C-term		0.113512	2358.29	787.105	2358.18	787.067	3	11	23.1.1.5132.2	0	57.2073	47.8553	57.3275	2.66333	25.1174	4.09013	23.8471	1.29375	29.5955	1.77492	26.8556	1.1197	29.831	0.84454	31.5528	0.460658	37.6676	20.97	4.47	55.85	7.42	85.77	9.17	27.13	5.57
1	37	12.42	12.42	100	100	100	ID0009	protein kinase C, gamma, from 321	0	auto - no iTRAQ	0	99	YERVRMGPSSSPIPSPSPSP	Acetyl@N-term; DKP@C-term		0.0507625	2376.24	793.087	2376.19	793.07	3	11	10.1.1.4170.2	0	59.1361	1096.4	58.9052	2.24135	13.4184	1.72365	14.1559	0.58483	19.2573	0.448868	20.6377	0.523159	19.2483	0.337236	22.2613	0.205829	27.6181	76.86	8.54	172.27	12.96	132.48	11.62	44.95	7.07
1	37	12.42	12.42	100	100	100	ID0009	protein kinase C, gamma, from 321	0	auto - no iTRAQ	0	99	YERVRMGPSSSPIPSPSPSP	Acetyl@N-term; DKP@C-term		0.159344	2376.35	793.124	2376.19	793.07	3	11	10.1.1.5290.2	0	99.8781	151.453	99.8947	1.77065	14.341	1.29785	15.4188	0.469105	21.2905	0.439649	21.2031	0.462803	20.6757	0.372243	21.9536	0.01		72.99	8.31	129.24	11.27	94.73	9.85	34.24	6.16
1	37	12.42	12.42	100	100	100	ID0009	protein kinase C, gamma, from 321	0	auto - no iTRAQ	0	99	YERVRMGPSSSPIPSPSPSP	Acetyl@N-term; DKP@C-term		0.0756648	2376.27	793.096	2376.19	793.07	3	11	16.1.1.4301.2	0	59.1219	1252.3	59.1686	21.6581	23.0764	11.4216	23.5536	6.14719	24.3096	5.14266	24.5511	4.24864	24.9161	3.29982	25.3922	3.56476	25.0827	22.08	5	478.21	21.24	252.19	16.34	135.73	12
1	37	12.42	12.42	100	100	100	ID0009	protein kinase C, gamma, from 321	0	no quant - weak signal	0	99	YERVRMGPSSSPIPSPSPSP	Acetyl@N-term; DKP@C-term		0.0280097	2376.22	1189.12	2376.19	1189.1	2	12	16.1.1.4343.2	0	60.396	323.316	60.6307															1.06	1	1.84	1.41	11.65	3.32	1.53	1.41
1	37	12.42	12.42	100	100	100	ID0009	protein kinase C, gamma, from 321	0	auto - no iTRAQ	0	99	YERVRMGPSSSPIPSPSPSP	Acetyl@N-term; DKP@C-term		0.034283	2376.22	793.082	2376.19	793.07	3	17	16.1.1.4375.2	0	61.4144	1334.95	61.2996	4.55663	43.8696	11.9612	41.2517	2.80744	47.2802			1.8576	49.0714			1.02913	55.2774	6.18	2.45	28.16	5.29	73.92	8.43	17.35	4.47
1	37	12.42	12.42	100	100	100	ID0009	protein kinase C, gamma, from 321	0	auto - no iTRAQ	0	99	YERVRMGPSSSPIPSPSPSP	Acetyl@N-term; DKP@C-term		0.0339168	2376.22	793.082	2376.19	793.07	3	11	16.1.1.4406.2	0	62.4361	1072.54	62.3528	3.69464	41.2733	11.1073	38.0348			1.34388	48.7321	1.51857	47.2551	1	51.5497			7.27	2.65	26.86	5.2	80.75	8.77	7.1	3.32
1	37	12.42	12.42	100	100	100	ID0009	protein kinase C, gamma, from 321	0	auto - no iTRAQ	0	99	YERVRMGPSSSPIPSPSPSP	Acetyl@N-term; DKP@C-term		0.049847	2376.24	793.087	2376.19	793.07	3	12	16.1.1.4431.2	0	63.294	885.934	62.9541	4.01934	41.0219	10.5566	38.2697					0.84116	54.389					7.24	2.65	29.1	5.39	76.43	8.54	3.24	2.65
1	37	12.42	12.42	100	100	100	ID0009	protein kinase C, gamma, from 321	0	auto - no iTRAQ	0	99	YERVRMGPSSSPIPSPSPSP	Acetyl@N-term; DKP@C-term		0.0184882	2376.21	1189.11	2376.19	1189.1	2	12	16.1.1.4432.2	0	63.3239	292.864	63.0606			14.1333	98.5162											1.05	1	2.85	1.73	14.84	3.74	0.25	1
1	37	12.42	12.42	100	100	100	ID0009	protein kinase C, gamma, from 321	0	auto - no iTRAQ	0	99	YERVRMGPSSSPIPSPSPSP	Acetyl@N-term; DKP@C-term		0.0503963	2376.24	793.087	2376.19	793.07	3	14	16.1.1.4462.2	0	64.3272	655.006	63.9739	1.59691	36.865	4.01715	31.874	0.781304	46.2478	0.395369	56.3181	0.528302	48.9143					11.66	3.32	18.62	4.36	46.84	6.71	9.11	3.32
1	37	12.42	12.42	100	100	100	ID0009	protein kinase C, gamma, from 321	0	auto - no iTRAQ	0	99	YERVRMGPSSSPIPSPSPSP	Acetyl@N-term; DKP@C-term		0.0670722	2376.26	1189.14	2376.19	1189.1	2	10	16.1.1.4464.2	0	64.4078	199.172	64.1182			20.5534	99.3569											1.03	1	4.87	2.24	21.17	4.47	0	1
1	37	12.42	12.42	100	100	100	ID0009	protein kinase C, gamma, from 321	0	auto - no iTRAQ	0	99	YERVRMGPSSSPIPSPSPSP	Acetyl@N-term; DKP@C-term		0.0643123	2376.25	793.092	2376.19	793.07	3	13	16.1.1.4468.3	0	64.5354	620.484	64.1605	1.83215	42.249	6.33097	36.01	0.8026	55.4176									8.46	2.83	15.5	4	53.56	7.14	6.79	3
1	37	12.42	12.42	100	100	100	ID0009	protein kinase C, gamma, from 321	0	auto - no iTRAQ	0	99	YERVRMGPSSSPIPSPSPSP	Acetyl@N-term; DKP@C-term		-0.0454767	2376.14	1189.08	2376.19	1189.1	2	12	16.1.1.4495.3	0	65.4314	107.179	65.4145	1.50566	55.1718	2.13396	51.4582											5.3	2.24	7.98	2.83	11.31	3.32	0	0.65
1	37	12.42	12.42	100	100	100	ID0009	protein kinase C, gamma, from 321	0	auto - no iTRAQ	0	99	YERVRMGPSSSPIPSPSPSP	Acetyl@N-term; DKP@C-term		0.0897639	2376.28	793.1	2376.19	793.07	3	12	16.1.1.4510.2	0	65.9105	324.454	65.5928	2.29753	36.2392	4.01996	33.6349	0.557034	56.8731	1.05513	42.3897	0.73384	47.393	0.798479	45.1368	0.511407	51.3402	10.52	3.16	24.17	4.9	42.29	6.4	5.86	2.83
1	37	12.42	12.42	100	100	100	ID0009	protein kinase C, gamma, from 321	0	auto - no iTRAQ	0	99	YERVRMGPSSSPIPSPSPSP	Acetyl@N-term; DKP@C-term		0.102398	2376.29	793.105	2376.19	793.07	3	14	16.1.1.4544.2	0	66.9919	181.531	66.8488	2.7158	37.3264	2.99894	36.9052	0.490986	61.7428	0.704136	51.0379	1.33722	42.0115					9.43	3	25.61	5	28.28	5.29	4.63	2.45
1	37	12.42	12.42	100	100	100	ID0009	protein kinase C, gamma, from 321	0	auto - no iTRAQ	0	99	YERVRMGPSSSPIPSPSPSP	Acetyl@N-term; DKP@C-term		0.152752	2376.34	793.121	2376.19	793.07	3	12	16.1.1.5252.2	0	99.6231	263.105	99.6437	4.33657	62.1315	5.58576	60.8633											3.09	1.73	13.4	3.61	17.26	4.12	4.44	2.24
1	37	12.42	12.42	100	100	100	ID0009	protein kinase C, gamma, from 321	0	no quant - weak signal	0	99	YERVRMGPSSSPIPSPSPSP	Acetyl@N-term; DKP@C-term		0.0048163	2376.19	1189.1	2376.19	1189.1	2	14	16.1.1.5253.2	0	99.6812	65.7523	99.6437															1.07	1	0.91	1	4.24	2	0	0.27
1	37	12.42	12.42	100	100	100	ID0009	protein kinase C, gamma, from 321	0	auto - no iTRAQ	0	99	YERVRMGPSSSPIPSPSPSP	Acetyl@N-term; DKP@C-term		-0.178045	2376.01	1189.01	2376.19	1189.1	2	12	17.1.1.3609.2	0	58.8585	611.166	59.0639	4.6948	61.8378	5.92208	60.7889											3.08	1.73	14.46	3.74	18.24	4.24	5.29	2.45
1	37	12.42	12.42	100	100	100	ID0009	protein kinase C, gamma, from 321	0	auto - no iTRAQ	0	99	YERVRMGPSSSPIPSPSPSP	Acetyl@N-term; DKP@C-term		0.000910052	2376.19	1189.1	2376.19	1189.1	2	16	23.1.1.5099.2	0	56.3059	1641.01	56.2712			15.7283	48.3074											4.27	2	3.7	2.24	67.16	7.94	8.15	3.32
1	37	12.42	12.42	100	100	100	ID0009	protein kinase C, gamma, from 321	0	auto - no iTRAQ	0	99	YERVRMGPSSSPIPSPSPSP	Acetyl@N-term; DKP@C-term		0.000910052	2376.19	1189.1	2376.19	1189.1	2	19	23.1.1.5104.2	0	56.4337	1641.01	56.2712			14.4505	39.2206											6.46	2.45	0	1.43	93.35	9.33	2.57	2.65
1	37	12.42	12.42	100	100	100	ID0009	protein kinase C, gamma, from 321	0	auto - no iTRAQ	0	99	YERVRMGPSSSPIPSPSPSP	Acetyl@N-term; DKP@C-term		0.011164	2376.2	1189.11	2376.19	1189.1	2	17	23.1.1.5110.4	0	56.5979	1522.89	56.3225			10.7876	39.7115											6.45	2.45	1.34	1.73	69.58	8.06	3.86	2.65
1	37	12.42	12.42	100	100	100	ID0009	protein kinase C, gamma, from 321	0	auto - no iTRAQ	0	99	YERVRMGPSSSPIPSPSPSP	Acetyl@N-term; DKP@C-term		0.0438045	2376.23	793.085	2376.19	793.07	3	15	23.1.1.5136.2	0	57.3327	2535.86	57.0337	9.46395	30.7888	15.4275	30.2441	2.99322	34.7388	2.24003	35.34	1.42154	38.2823	0.87447	42.4341	1.67091	36.3933	11.79	3.46	111.58	10.39	181.89	13.3	35.29	6.56
1	37	12.42	12.42	100	100	100	ID0009	protein kinase C, gamma, from 321	0	auto - no iTRAQ	0	99	YERVRMGPSSSPIPSPSPSP	Acetyl@N-term; DKP@C-term		0.0751155	2376.26	793.096	2376.19	793.07	3	15	23.1.1.5170.2	0	58.3628	1695.37	58.1211	3.54418	32.971	7.16798	31.0069	0.888014	46.9192	1.05424	40.8432	0.507437	51.2643	0.36308	56.2693	0.383202	54.1176	11.43	3.32	40.51	6.32	81.93	8.89	10.15	3.74
1	37	12.42	12.42	100	100	100	ID0009	protein kinase C, gamma, from 321	0	auto - no iTRAQ	0	99	YERVRMGPSSSPIPSPSPSP	Acetyl@N-term; DKP@C-term		0.108074	2376.3	793.106	2376.19	793.07	3	14	23.1.1.5202.2	0	59.3969	1301.37	59.4557	2.13686	31.0498	5.95732	27.4009	0.530488	50.9384	0.611789	41.7827	0.249323	59.9645	0.356369	49.5538	0.49187	44.4342	14.76	3.74	31.54	5.66	87.93	9.17	7.83	3.46
1	37	12.42	12.42	100	100	100	ID0009	protein kinase C, gamma, from 321	0	auto - no iTRAQ	0	99	YERVRMGPSSSPIPSPSPSP	Acetyl@N-term; DKP@C-term		0.108624	2376.3	793.107	2376.19	793.07	3	14	23.1.1.5234.2	0	60.4137	871.492	60.1202	2.22595	29.7199	4.0443	27.4158	0.853164	38.4768	0.411392	47.5612	0.458228	44.0416	0.0582278	111.421	0.125949	74.9684	15.8	3.87	35.17	5.92	63.9	7.87	13.48	4
1	37	12.42	12.42	100	100	100	ID0009	protein kinase C, gamma, from 321	0	auto - no iTRAQ	0	99	YERVRMGPSSSPIPSPSPSP	Acetyl@N-term; DKP@C-term		0.0976375	2376.29	793.103	2376.19	793.07	3	12	23.1.1.5268.2	0	61.427	451.372	61.3175	1.27362	27.2111	1.55408	25.9713	0.495083	37.0662	0.42283	37.722	0.253527	45.924	0.13168	59.6405	0.208209	50.1765	23.39	4.69	29.79	5.48	36.35	6	11.58	3.61
1	37	12.42	12.42	100	100	100	ID0009	protein kinase C, gamma, from 321	0	auto - no iTRAQ	0	99	YERVRMGPSSSPIPSPSPSP	Acetyl@N-term; DKP@C-term		0.110455	2376.3	793.107	2376.19	793.07	3	11	23.1.1.5302.2	0	62.4391	300.879	62.1231	1.79978	28.827	1.96107	28.407	0.4099	46.712	0.510011	39.942	0.126808	79.2617	0.592325	37.4894	0.337597	46.4133	17.98	4.12	32.36	5.66	35.26	5.92	7.37	3
1	37	12.42	12.42	100	100	100	ID0009	protein kinase C, gamma, from 321	0	auto - no iTRAQ	0	99	YERVRMGPSSSPIPSPSPSP	Acetyl@N-term; DKP@C-term		0.122723	2376.31	793.111	2376.19	793.07	3	11	23.1.1.5336.2	0	63.469	228.633	63.3237	2.66104	31.1111	1.30448	36.0946	0.702861	42.3028	0.261188	62.1101	0.425532	49.8581	0.619956	42.6983	0.146002	75.6427	13.63	3.61	36.27	5.92	17.78	4.36	9.58	3.16
1	37	12.42	12.42	100	100	100	ID0009	protein kinase C, gamma, from 321	0	auto - no iTRAQ	0	99	YERVRMGPSSSPIPSPSPSP	Acetyl@N-term; DKP@C-term		0.127484	2376.32	793.113	2376.19	793.07	3	12	23.1.1.5401.2	0	65.5196	95.1249	65.513	2.3682	21.1326	1.27213	24.174	0.611475	29.7785	0.506557	31.3464	0.562951	29.8007	0.303934	36.8732	0.205574	42.8854	30.5	5.39	72.23	8.37	38.8	6.4	18.65	4.47
1	37	12.42	12.42	100	100	100	ID0009	protein kinase C, gamma, from 321	0	auto - no iTRAQ	0	99	YERVRMGPSSSPIPSPSPSP	Acetyl@N-term; DKP@C-term		0.146527	2376.34	793.119	2376.19	793.07	3	12	23.1.1.5432.3	0	66.5387	100.399	66.5584	2.35091	24.2874	1.8643	25.4358	0.8414	31.0506	0.733362	31.6262	0.331029	42.1395	0.270095	44.1297	0.313742	41.7509	23.14	4.69	54.4	7.28	43.14	6.63	19.47	4.58
1	37	12.42	12.42	100	100	100	ID0009	protein kinase C, gamma, from 321	0	auto - no iTRAQ	0	99	YERVRMGPSSSPIPSPSPSP	Acetyl@N-term; DKP@C-term		0.141583	2376.33	793.118	2376.19	793.07	3	11	23.1.1.5462.3	0	67.5733	92.7331	67.5896	2.97959	20.2116	1.59981	22.7138	0.770727	27.3969	0.718112	27.5619	0.656569	28.2868	0.634885	28.0161	0.257334	39.1808	31.36	5.48	93.44	9.49	50.17	7.28	24.17	5.1
1	37	12.42	12.42	100	100	100	ID0009	protein kinase C, gamma, from 321	0	auto - no iTRAQ	0	99	YERVRMGPSSSPIPSPSPSP	Acetyl@N-term; DKP@C-term		0.159344	2376.35	793.124	2376.19	793.07	3	15	23.1.1.5766.3	0	79.5461	45.8043	79.3529	2.22522	22.9491	1.41777	25.2988	0.943411	27.9669	0.917585	27.784	0.35131	39.0853	0.438663	34.4509	0.630459	31.2507	26.33	5	58.59	7.55	37.33	6.24	24.84	5.1
1	37	12.42	12.42	100	100	100	ID0009	protein kinase C, gamma, from 321	0	auto - no iTRAQ	0	99	YERVRMGPSSSPIPSPSPSP	Acetyl@N-term; DKP@C-term		0.0765803	2376.27	793.096	2376.19	793.07	3	15	24.1.1.4740.3	0	57.3946	884.704	57.5679	2.4973	12.4004	1.54984	13.6534	0.857864	15.8288	0.69439	16.6813	0.591259	17.4618	0.429506	19.1322	0.298841	22.5319	87.17	9.11	217.69	14.53	135.1	11.87	74.78	8.89
1	37	12.42	12.42	100	100	100	ID0009	protein kinase C, gamma, from 321	0	auto - no iTRAQ	0	99	YERVRMGPSSSPIPSPSPSP	Acetyl@N-term; DKP@C-term		0.193219	2376.38	793.135	2376.19	793.07	3	10	28.1.1.3767.2	0	60.7357	26.5876	60.8596	1.91756	15.4273	1.32974	16.7763	0.60888	21.0193	0.44907	22.9018	0.271792	27.6952	0.186418	31.6211	0.115247	39.5428	61.26	7.62	117.47	10.72	81.46	9.17	37.3	6.32
1	37	12.42	12.42	100	100	100	ID0009	protein kinase C, gamma, from 321	0	auto - no iTRAQ	2	99	YERVRMGPSSSPIPSPSPSP	Acetyl@N-term; DKP@C-term		-0.0186212	2376.17	1189.09	2376.19	1189.1	2	10	3.1.1.5175.3	0	54.0729	411.529	54.3136	1.43768	34.5243	2.29203	31.5345	0.852174	40.3316	0.849275	39.4446	0.863768	39.0752	0.678261	41.3715	0.922464	37.7235	13.8	3.61	19.84	4.47	31.63	5.57	11.76	3.61
1	37	12.42	12.42	100	100	100	ID0009	protein kinase C, gamma, from 321	0	auto - no iTRAQ	0	99	YERVRMGPSSSPIPSPSPSP	Acetyl@N-term; DKP@C-term		-0.0310724	2376.16	1189.09	2376.19	1189.1	2	10	3.1.1.5177.3	0	54.1137	717.131	54.3595	3.63485	32.8173	2.83275	34.0588	1.21891	40.2257	0.87303	43.0087			0.650613	46.0136	0.740806	44.319	11.42	3.32	41.51	6.32	32.35	5.74	13.92	3.87
1	37	12.42	12.42	100	100	100	ID0009	protein kinase C, gamma, from 321	0	auto - no iTRAQ	0	99	YERVRMGPSSSPIPSPSPSP	Acetyl@N-term; DKP@C-term		0.246319	2376.44	793.153	2376.19	793.07	3	14	9.1.1.3675.2	0	54.5721	413.505	54.5337	2.25734	34.6789	4.11313	32.0094			0.506045	50.6947	0.680484	45.954	0.724525	44.2689	0.618307	46.8167	11.58	3.32	26.14	5.1	47.63	6.78	2.57	2.24
1	37	12.42	12.42	100	100	100	ID0009	protein kinase C, gamma, from 321	0	auto - no iTRAQ	0	98.85	YERVRMGPSSSPIPSPSPSP	Acetyl@N-term; DKP@C-term		0.21629	2376.41	793.143	2376.19	793.07	3	13	9.1.1.3707.2	0	55.5802	272.015	55.2454	3.53526	36.3299	3.2906	36.8012	1.26282	44.2726	1.18269	43.8947					0.690171	49.6552	9.36	3	33.09	5.66	30.8	5.57	11.82	3.61
1	37	12.42	12.42	100	100	100	ID0009	protein kinase C, gamma, from 321	0	auto - no iTRAQ	0	98.72	YERVRMGPSSSPIPSPSPSP	Acetyl@N-term; DKP@C-term		0.201092	2376.39	793.138	2376.19	793.07	3	13	9.1.1.3574.3	0	51.5072	265.953	51.688	1.79445	30.6742	1.48487	32.0676	0.773014	38.2418	0.612863	40.6488	0.569357	41.2208	0.323455	50.0202	0.821564	36.0629	15.86	3.87	28.46	5.29	23.55	4.9	12.26	3.61
1	37	12.42	12.42	100	100	100	ID0009	protein kinase C, gamma, from 321	0	auto - no iTRAQ	0	98.64	YERVRMGPSSSPIPSPSPSP	Acetyl@N-term; DKP@C-term		0.142498	2376.33	793.118	2376.19	793.07	3	10	25.1.1.4371.3	0	56.9302	137.488	56.987	1.80306	8.01796	1.08036	9.09458	0.575975	10.9557	0.419664	12.1122	0.346086	12.9852	0.330498	12.8581	0.0483181	31.574	231.59	14.8	417.57	20.22	250.2	16.19	133.39	11.87
1	37	12.42	12.42	100	100	100	ID0009	protein kinase C, gamma, from 321	0	auto - no iTRAQ	0	98.43	YERVRMGPSSSPIPSPSPSP	Acetyl@N-term; DKP@C-term		0.218121	2376.41	793.143	2376.19	793.07	3	9	27.1.1.3169.2	0	62.6652	83.0422	62.747	1.51458	12.3812	0.740498	15.1941	0.605119	15.8919	0.340325	19.6526	0.29414	20.5602	0.241124	21.75	0.0833253	35.9278	103.93	9.9	157.41	12.45	76.96	9.11	62.89	8
1	37	12.42	12.42	100	100	100	ID0009	protein kinase C, gamma, from 321	0	auto - no iTRAQ	0	98.04	YERVRMGPSSSPIPSPSPSP	Acetyl@N-term; DKP@C-term		0.0593684	2376.25	793.09	2376.19	793.07	3	10	16.1.1.4281.2	0	58.5733	1010.16	58.534	7.19768	43.4224	20.2143	41.6489			2.39701	48.2499			1.04651	56.2907	1.09136	55.1987	6.02	2.45	43.33	6.56	121.69	10.77	3.67	3.16
1	37	12.42	12.42	100	100	100	ID0009	protein kinase C, gamma, from 321	0	auto - no iTRAQ	0	98.04	YERVRMGPSSSPIPSPSPSP	Acetyl@N-term; DKP@C-term		0.0903133	2376.28	793.101	2376.19	793.07	3	10	16.1.1.4505.2	0	65.7355	325.026	65.5928	1.79412	39.6851	2.57878	37.3017			0.409664	60.1905	0.410714	60.0788	0.440126	57.1966	0.553571	52.9122	9.52	3	17.08	4.12	24.55	4.9	3.88	2.24
1	37	12.42	12.42	100	100	100	ID0009	protein kinase C, gamma, from 321	0	auto - no iTRAQ	0	98.04	YERVRMGPSSSPIPSPSPSP	Acetyl@N-term; DKP@C-term		0.0893977	2376.28	793.1	2376.19	793.07	3	10	16.1.1.4589.3	0	68.317	114.052	68.2677	1.41723	33.2624	1.40848	33.3509	0.537012	45.241	0.886272	37.2128	0.537012	43.4869	0.205249	62.0544			14.86	3.74	21.06	4.58	20.93	4.58	7.98	3
1	37	12.42	12.42	100	100	100	ID0009	protein kinase C, gamma, from 321	0	auto - no iTRAQ	0	98.04	YERVRMGPSSSPIPSPSPSP	Acetyl@N-term; DKP@C-term		0.196331	2376.39	793.136	2376.19	793.07	3	12	9.1.1.3610.2	0	52.5367	650.363	52.7776	14.6628	23.954	8.49873	24.5674	3.68918	26.2837	3.5033	26.1951	1.7034	29.344	2.39969	27.2529	4.8903	25.218	19.69	4.58	288.71	16.52	167.34	13.23	72.64	8.89
1	37	12.42	12.42	100	100	100	ID0009	protein kinase C, gamma, from 321	0	auto - no iTRAQ	0	98.04	YERVRMGPSSSPIPSPSPSP	Acetyl@N-term; DKP@C-term		0.0465643	2376.24	1189.12	2376.19	1189.1	2	12	9.1.1.3642.3	0	53.5222	46.1313	53.4707			4.23975	60.826											3.17	1.73	5.95	2.45	13.44	3.61	4.53	2.24
1	37	12.42	12.42	100	100	100	ID0009	protein kinase C, gamma, from 321	0	auto - no iTRAQ	0	98.04	YERVRMGPSSSPIPSPSPSP	Acetyl@N-term; DKP@C-term		0.19743	2376.39	793.136	2376.19	793.07	3	12	9.1.1.3643.2	0	53.544	655.146	53.3659	7.645	37.5376	10.4413	37.0005	2.59875	42.5075	1.38375	47.2049	2.0375	43.0534	1.025	49.4215	1.815	43.7589	8	2.83	61.16	7.68	83.53	9.06	20.79	4.9
1	37	12.42	12.42	100	100	100	ID0009	protein kinase C, gamma, from 321	0	auto - no iTRAQ	0	96.68	YERVRMGPSSSPIPSPSPSP	Acetyl@N-term; DKP@C-term		-0.0398747	2376.15	793.057	2376.19	793.07	3	11	17.1.1.3620.2	0	59.1365	1118.22	59.0191	3.41219	20.352	5.5497	19.4189	1.0169	26.867	0.887343	26.3818	0.444003	33.1354	0.415838	32.8489	0.421803	32.5224	30.18	5.39	102.98	10.05	167.49	12.77	30.69	6.16
1	37	12.42	12.42	100	100	100	ID0009	protein kinase C, gamma, from 321	0	auto - no iTRAQ	0	95.6	YERVRMGPSSSPIPSPSPSP	Acetyl@N-term; DKP@C-term		0.228924	2376.42	793.147	2376.19	793.07	3	11	9.1.1.3695.2	0	55.1789	362.856	54.851	3.50962	36.3889	4.56303	35.4609	1.0032	47.722			0.550214	54.0288			0.425214	59.6026	9.36	3	32.85	5.66	42.71	6.48	9.39	3.32
1	37	12.42	12.42	100	100	100	ID0009	protein kinase C, gamma, from 321	0	auto - no iTRAQ	0	94.25	YERVRMGPSSSPIPSPSPSP	Acetyl@N-term; DKP@C-term		0.290081	2376.48	793.167	2376.19	793.07	3	9	21.1.1.1711.3	0	59.6326	101.512	59.7307	2.10732	19.574	1.64742	20.6154	0.678862	26.2355	0.387805	31.4447	0.342818	32.7381	0.369648	30.9492	0.261789	34.9551	36.9	5.92	77.76	8.72	60.79	7.87	25.05	5.2
1	37	12.42	12.42	100	100	100	ID0009	protein kinase C, gamma, from 321	0	auto - no iTRAQ	0	92.05	YERVRMGPSSSPIPSPSPSP	Acetyl@N-term; DKP@C-term		0.0387518	2376.23	1189.12	2376.19	1189.1	2	10	9.1.1.3606.3	0	52.4224	31.224	52.3977			6.3913	73.378											2.07	1.41	8.18	2.83	13.23	3.61	6.77	2.65
1	37	12.42	12.42	100	100	100	ID0009	protein kinase C, gamma, from 321	0	auto - no iTRAQ	0	92.05	YERVRMGPSSSPIPSPSPSP	Acetyl@N-term; DKP@C-term		0.19743	2376.39	793.136	2376.19	793.07	3	10	9.1.1.3638.2	0	53.3715	655.146	53.3659	9.91699	37.8019	8.49042	38.1849	2.17752	44.6503	2.42401	42.8254	1.48531	46.8126	1.33078	47.1805	2.49042	42.1794	7.83	2.83	77.65	8.6	66.48	8.19	17.05	4.47
1	37	12.42	12.42	100	100	100	ID0009	protein kinase C, gamma, from 321	0	auto - no iTRAQ	0	91.72	YERVRMGPSSSPIPSPSPSP	Acetyl@N-term; DKP@C-term		0.289898	2376.48	793.167	2376.19	793.07	3	10	6.1.1.5729.2	0	61.4569	131.101	61.5797	1.27186	16.3002	0.680493	19.6643	0.47926	21.833	0.292367	26.4738	0.339707	24.4595	0.240864	27.5479	0.0323824	68.2144	64.85	7.81	82.48	9.06	44.13	6.86	31.08	5.66
1	37	12.42	12.42	100	100	100	ID0009	protein kinase C, gamma, from 321	0	auto - no iTRAQ	0	90.3	YERVRMGPSSSPIPSPSPSP	Acetyl@N-term; DKP@C-term		0.260784	2376.45	793.157	2376.19	793.07	3	10	14.1.1.1889.4	0	60.7044	204.984	60.826	1.78973	18.335	1.19901	20.1718	0.472085	27.1432	0.419181	27.5881	0.355696	29.2187	0.281855	31.2497	0.114363	46.445	44.42	6.48	79.5	8.83	53.26	7.42	20.97	4.8
2	43	2.47	2.47	100	100	50	ID0009	protein kinase C, gamma, from 321	0	auto - no iTRAQ	0.458421	88.61	YERVRMGPSSSPIPSPSPSP	Acetyl@N-term; DKP@C-term		-0.163688	2376.03	2377.03	2376.19	2377.2	1	7	1.1.13.73.6	0	36	9532.87	36	10.4822	8.72976	4.1665	8.97566	1.1434	13.429	3.4	8.95758	1.40611	11.7039	0.01		1.42805	10.1361	60.6	5.26	635.22	5.92	252.49	5.77	69.29	7.1
1	37	12.42	12.42	100	100	100	ID0009	protein kinase C, gamma, from 321	0	auto - no iTRAQ	0	88.13	YERVRMGPSSSPIPSPSPSP	Acetyl@N-term; DKP@C-term		0.158428	2376.35	793.123	2376.19	793.07	3	10	4.1.1.5191.2	0	57.4289	169.241	57.4492	1.85994	14.017	1.44003	14.8775	0.914579	16.6458	0.527185	19.6959	0.357543	22.6926	0.420442	20.6856	0.210954	26.9048	75.04	8.43	139.57	11.7	108.06	10.54	68.63	8.43
1	37	12.42	12.42	100	100	100	ID0009	protein kinase C, gamma, from 321	0	auto - no iTRAQ	0	80.02	YERVRMGPSSSPIPSPSPSP	Acetyl@N-term; DKP@C-term		0.000910052	2376.19	1189.1	2376.19	1189.1	2	10	23.1.1.5106.2	0	56.4842	1641.01	56.2712	0.199225	82.3135	2.97907	31.0349									0.169767	69.747	12.9	3.46	2.57	2	38.43	6	1.2	1.73
1	37	12.42	12.42	100	100	100	ID0009	protein kinase C, gamma, from 321	0	auto - no iTRAQ	0	78.07	YERVRMGPSSSPIPSPSPSP	Acetyl@N-term; DKP@C-term		-0.00958799	2376.18	1189.1	2376.19	1189.1	2	9	10.1.1.4131.3	0	58.277	1209.15	58.4387	0.998828	48.3792	3.06331	38.2997	0.588511	59.0137									8.53	2.83	8.52	3	26.13	5	5.02	2.45
1	37	12.42	12.42	100	100	100	ID0009	protein kinase C, gamma, from 321	0	auto - no iTRAQ	0	77.68	YERVRMGPSSSPIPSPSPSP	Acetyl@N-term; DKP@C-term		0.265179	2376.45	793.159	2376.19	793.07	3	9	13.1.1.2394.2	0	60.4839	179.887	60.5786	1.50902	16.2549	0.87957	18.8123	0.558478	21.5287	0.341108	25.4822	0.12622	41.2545	0.369396	24.014	0.0989247	42.8314	60.45	7.55	91.22	9.49	53.17	7.48	33.76	5.92
1	37	12.42	12.42	100	100	100	ID0009	protein kinase C, gamma, from 321	0	auto - no iTRAQ	0	74.83	YERVRMGPSSSPIPSPSPSP	Acetyl@N-term; DKP@C-term		0.126568	2376.32	793.113	2376.19	793.07	3	10	23.1.1.5370.2	0	64.5021	157.561	64.3486	2.09573	20.4824	1.44635	22.1654	0.307943	38.5827	0.628334	27.3521	0.473918	30.1197	0.243924	38.2601	0.120925	51.8106	33.74	5.66	70.71	8.31	48.8	7.07	10.39	3.61
1	37	12.42	12.42	100	100	100	ID0009	protein kinase C, gamma, from 321	0	auto - no iTRAQ	0	74.21	YERVRMGPSSSPIPSPSPSP	Acetyl@N-term; DKP@C-term		0.139019	2376.33	793.117	2376.19	793.07	3	10	23.1.1.5550.4	0	70.6504	51.9014	70.5688	1.89627	16.9857	1.13035	19.224	0.563794	23.7975	0.714652	21.4678	0.413528	26.21	0.477026	24.0936	0.200158	35.4494	50.71	6.93	96.16	9.7	57.32	7.75	28.59	5.57
1	37	12.42	12.42	100	100	100	ID0009	protein kinase C, gamma, from 321	0	auto - no iTRAQ	0	74.21	YERVRMGPSSSPIPSPSPSP	Acetyl@N-term; DKP@C-term		0.15971	2376.35	793.124	2376.19	793.07	3	10	23.1.1.5723.4	0	77.3865	41.308	77.2898	3.06903	22.5246	1.57861	25.5075	0.790104	30.2883	0.505587	34.5564	0.303272	42.0583	0.376696	37.3131	0.706305	30.3996	25.06	4.9	76.91	8.6	39.56	6.48	19.8	4.58
1	37	12.42	12.42	100	100	100	ID0009	protein kinase C, gamma, from 321	0	auto - no iTRAQ	0	74.21	YERVRMGPSSSPIPSPSPSP	Acetyl@N-term; DKP@C-term		0.143231	2376.33	793.118	2376.19	793.07	3	10	23.1.1.6216.3	0	99.7291	279.052	99.8107			17.3298	109.18											0.94	1	13.58	3.61	16.29	4	0.88	1.41
1	37	12.42	12.42	100	100	100	ID0009	protein kinase C, gamma, from 321	0	auto - no iTRAQ	0	70.93	YERVRMGPSSSPIPSPSPSP	Acetyl@N-term; DKP@C-term		0.0635799	2376.25	793.092	2376.19	793.07	3	9	10.1.1.4124.4	0	58.1288	1201.17	58.3312	2.13585	11.3225	1.32242	12.5891	0.616093	15.7011	0.612353	15.4167	0.489645	16.6653	0.476234	16.4328	0.872001	13.5623	109.61	10.2	234.11	15.1	144.95	12.29	67.53	8.54
1	37	12.42	12.42	100	100	100	ID0009	protein kinase C, gamma, from 321	0	auto - no iTRAQ	0	66.6	YERVRMGPSSSPIPSPSPSP	Acetyl@N-term; DKP@C-term		0.159344	2376.35	793.124	2376.19	793.07	3	9	10.1.1.5292.4	0	99.9308	151.453	99.8947	1.21227	12.1611	0.658889	14.6737	0.616082	14.7017	0.328269	18.6184	0.274635	19.6624	0.192127	22.331	0.0391976	57.4358	119.14	10.58	144.43	12	78.5	9.17	73.4	8.6
1	37	12.42	12.42	100	100	100	ID0009	protein kinase C, gamma, from 321	0	auto - no iTRAQ	0	60.45	YERVRMGPSSSPIPSPSPSP	Acetyl@N-term; DKP@C-term		0.171612	2376.36	793.128	2376.19	793.07	3	9	9.1.1.3802.4	0	58.646	48.0167	58.462	1.08514	24.6368	1.20266	23.9231	0.401101	34.866	0.49304	30.8246	0.182583	46.8132	0.168987	46.3238	0.266753	40.3732	30.89	5.39	33.52	5.83	37.15	6.08	12.39	3.74
1	37	12.42	12.42	100	100	100	ID0009	protein kinase C, gamma, from 321	0	auto - no iTRAQ	0	58.11	YERVRMGPSSSPIPSPSPSP	Acetyl@N-term; DKP@C-term		0.0174373	2376.21	793.076	2376.19	793.07	3	9	3.1.1.5177.2	0	54.1091	1082.32	54.3136	2.41775	15.308	1.86871	16.0944	0.612351	21.9881	0.672029	20.5602	0.449749	23.7643	0.489881	22.4029	0.486594	23.0627	57.81	7.42	139.77	11.66	108.03	10.49	35.4	6.32
1	37	12.42	12.42	100	100	100	ID0009	protein kinase C, gamma, from 321	0	auto - no iTRAQ	0	58.11	YERVRMGPSSSPIPSPSPSP	Acetyl@N-term; DKP@C-term		0.242474	2376.43	793.151	2376.19	793.07	3	9	3.1.1.8669.3	0	99.4801	58.4058	99.4706	1.52282	17.3324	1.26462	18.144	0.438702	25.6625	0.442286	24.7878	0.450962	24.4499	0.333271	26.8601	0.339683	26.4789	53.02	7.07	80.74	8.94	67.05	8.25	23.26	5.1
1	37	12.42	12.42	100	100	100	ID0009	protein kinase C, gamma, from 321	0	auto - no iTRAQ	0	57.31	YERVRMGPSSSPIPSPSPSP	Acetyl@N-term; DKP@C-term		0.154034	2376.34	793.122	2376.19	793.07	3	9	23.1.1.5820.3	0	82.6055	28.8895	81.9979	1.58726	35.0724	1.46541	35.8751	1.16431	37.7192	0.507075	49.2738	0.632862	44.45	0.408019	51.0165	0.148585	79.4074	12.72	3.46	20.19	4.47	18.64	4.36	14.81	3.87
1	37	12.42	12.42	100	100	100	ID0009	protein kinase C, gamma, from 321	0	auto - no iTRAQ	0	55.3	YERVRMGPSSSPIPSPSPSP	Acetyl@N-term; DKP@C-term		0.171612	2376.36	793.128	2376.19	793.07	3	9	23.1.1.5784.4	0	80.5749	41.3579	80.5835	0.524402	20.5574	0.490593	20.5753	0.168199	33.4868	0.420852	21.7083	0.517753	20.0173	0.246569	26.2807	0.17598	30.0921	70.69	8.12	37.07	6.32	34.68	5.92	11.89	3.74
1	37	12.42	12.42	100	100	100	ID0009	protein kinase C, gamma, from 321	0	auto - discordant peptide type	0	99	YERVRMGPSSSPIPSPSPSP	Acetyl@N-term; iTRAQ8plex(S)@11; DKP@C-term		0.0333912	2680.43	894.483	2680.4	894.472	3	13	25.1.1.4256.2	0	54.3662	1637.06	54.2949	1.12916	3.80987	0.981832	3.95763	0.56224	4.74084	0.662584	4.39394	0.327325	5.78609	0.478907	4.80821	0.0709518	10.4831	1261.56	34.42	1424.51	37.88	1238.64	35.51	709.3	27.5
1	37	12.42	12.42	100	100	100	ID0009	protein kinase C, gamma, from 321	0	auto - discordant peptide type	0	98.89	YERVRMGPSSSPIPSPSPSP	Acetyl@N-term; iTRAQ8plex(S)@11; DKP@C-term		0.0564625	2680.45	894.491	2680.4	894.472	3	12	4.1.1.5062.2	0	55.0519	721.1	55.0456	1.09331	5.1156	1.08086	5.12839	0.645267	6.00693	0.603877	6.05726	0.430567	6.85313	0.473627	6.43308	0.102852	11.7513	712.48	25.87	778.96	28.07	770.09	27.89	459.74	22
1	37	12.42	12.42	100	100	100	ID0009	protein kinase C, gamma, from 321	0	auto - discordant peptide type	0	97.17	YERVRMGPSSSPIPSPSPSP	Acetyl@N-term; iTRAQ8plex(S)@11; DKP@C-term		0.105352	2680.5	894.507	2680.4	894.472	3	11	25.1.1.4304.3	0	55.4225	108.949	55.3914	1.19144	7.92848	0.734956	9.14156	0.460478	10.6426	0.350164	11.6644	0.235221	13.8311	0.309141	11.9011	0.0982651	19.2229	283.01	16.31	337.19	18.36	208	14.76	130.32	11.66
1	37	12.42	12.42	100	100	100	ID0009	protein kinase C, gamma, from 321	0	auto - discordant peptide type	0	72.88	YERVRMGPSSSPIPSPSPSP	Acetyl@N-term; iTRAQ8plex(S)@11; DKP@C-term		0.255132	2680.65	894.557	2680.4	894.472	3	10	14.1.1.1870.4	0	59.4732	38.0899	59.4237	0.901265	11.7843	0.886137	11.7995	0.566638	13.6197	0.41636	15.1041	0.347212	16.2326	0.444407	14.3437	0.122163	23.9239	149.39	11.83	134.64	11.75	132.38	11.58	84.65	9.38
1	37	12.42	12.42	100	100	100	ID0009	protein kinase C, gamma, from 321	0	auto - discordant peptide type	0	66.78	YERVRMGPSSSPIPSPSPSP	Acetyl@N-term; iTRAQ8plex(S)@19		0.0841277	2473.34	825.455	2473.26	825.427	3	11	23.1.1.5131.4	0	57.1924	38.5763	57.1755	2.25043	24.4489	2.13946	24.7723	1.10881	28.6376	0.626511	33.4879	0.368739	40.5477	0.452936	36.2978	0.699914	31.3058	23.16	4.69	52.12	7.14	49.55	7.07	25.68	5.2
1	37	12.42	12.42	100	100	100	ID0009	protein kinase C, gamma, from 321	0	auto - no iTRAQ	0	63.28	YERVRMGPSSSPIPSPSPSP	Acetyl@N-term; Oxidation(M)@6; DKP@C-term		0.0332648	2392.22	798.413	2392.18	798.402	3	10	16.1.1.4166.2	0	55.2847	44.9095	55.3105	2.55357	39.8868	2.99762	39.1069	1.10714	47.8496					1.1381	46.0413	1.43333	43.5364	8.4	2.83	21.45	4.58	25.18	5	9.3	3.16
1	37	12.42	12.42	100	100	100	ID0009	protein kinase C, gamma, from 321	0	auto - discordant peptide type	0	99	YERVRMGPSSSPIPSPSPSP	Acetyl@N-term; Oxidation(P)@12; DKP@C-term		0.0530402	2392.24	798.42	2392.18	798.402	3	12	16.1.1.4438.4	0	63.5166	84.4144	63.3793	1.20642	26.3708	1.24794	26.153	0.624363	32.1938	0.540932	33.1934	0.372503	38.373	0.495495	33.414	0.121034	59.1855	25.53	4.9	30.8	5.57	31.86	5.66	15.94	4.12
1	37	12.42	12.42	100	100	100	ID0009	protein kinase C, gamma, from 321	0	auto - discordant peptide type	0	99	YERVRMGPSSSPIPSPSPSP	Acetyl@N-term; Oxidation(P)@16; DKP@C-term		0.0301521	2392.21	798.412	2392.18	798.402	3	13	16.1.1.4272.2	0	58.3264	82.9364	58.3215	3.06699	45.1765	5.77672	42.3556			1.12121	54.2937							6.27	2.45	19.23	4.36	36.22	5.92	4.21	2.45
1	37	12.42	12.42	100	100	100	ID0009	protein kinase C, gamma, from 321	0	auto - discordant peptide type	0	99	YERVRMGPSSSPIPSPSPSP	Acetyl@N-term; Oxidation(P)@16; DKP@C-term		0.00451729	2392.19	798.404	2392.18	798.402	3	14	16.1.1.4321.3	0	59.7265	112.578	59.6879	1.42722	41.7102	3.71937	35.4431			0.521466	54.8635	0.412565	59.6954			0.91623	45.0874	9.55	3	13.63	3.74	35.52	5.83	3.27	2.24
1	37	12.42	12.42	100	100	100	ID0009	protein kinase C, gamma, from 321	0	auto - discordant peptide type	0	99	YERVRMGPSSSPIPSPSPSP	Acetyl@N-term; Oxidation(P)@16; DKP@C-term		0.153565	2392.34	798.453	2392.18	798.402	3	13	23.1.1.5224.3	0	60.1056	118.722	60.1202	1.37673	30.4277	1.9036	28.4411	0.962327	33.4192	0.11579	85.8646	0.386704	44.2989	0.406648	42.7138	0.347368	45.2532	18.05	4.12	24.85	5	34.36	5.83	17.37	4.24
1	37	12.42	12.42	100	100	100	ID0009	protein kinase C, gamma, from 321	0	auto - discordant peptide type	0	89.2	YERVRMGPSSSPIPSPSPSP	Acetyl@N-term; Oxidation(P)@16; DKP@C-term		-0.869079	2391.32	798.112	2392.18	798.402	3	12	23.1.1.5161.2	0	58.0934	133.319	58.0334	2.7201	28.9088	3.88486	27.6967	1.26272	34.1219	0.729008	38.9566	0.613868	40.9679	0.735369	37.827	0.538168	41.5339	15.72	3.87	42.76	6.48	61.07	7.75	19.85	4.69
1	37	12.42	12.42	100	100	100	ID0009	protein kinase C, gamma, from 321	0	auto - discordant peptide type	0	99	YERVRMGPSSSPIPSPSPSP	Acetyl@N-term; Oxidation(P)@18; DKP@C-term		1.13757	2393.32	798.781	2392.18	798.402	3	12	10.1.1.4137.4	0	58.4081	99.2572	58.5022	1.99479	18.5102	3.47963	17.0398	0.92847	22.7394	0.695642	23.9211	0.444576	28.1285	0.674562	23.6103	0.502132	25.8583	42.22	6.32	84.22	9.17	146.91	11.96	39.2	6.71
1	37	12.42	12.42	100	100	100	ID0009	protein kinase C, gamma, from 321	0	auto - discordant peptide type	0	99	YERVRMGPSSSPIPSPSPSP	Acetyl@N-term; Oxidation(P)@18; DKP@C-term		1.10516	2393.29	798.77	2392.18	798.402	3	16	23.1.1.5126.2	0	57.0389	473.736	56.7559	1.89022	30.5078	3.51798	27.7473	0.60694	43.4714	0.411356	47.4142	0.639117	39.6138	0.391798	46.3968	0.338801	48.3338	15.85	3.87	29.96	5.48	55.76	7.35	9.62	3.46
1	37	12.42	12.42	100	100	100	ID0009	protein kinase C, gamma, from 321	0	auto - discordant peptide type	0	99	YERVRMGPSSSPIPSPSPSP	Acetyl@N-term; Oxidation(P)@18; DKP@C-term		0.161622	2392.35	798.456	2392.18	798.402	3	13	23.1.1.5189.2	0	59.0055	165.942	59.023	0.799758	26.117	1.75929	21.1637	0.120205	68.6752	0.308064	35.2532	0.167321	47.3154	0.287526	35.7218	0.0664452	66.262	33.11	5.57	26.48	5.29	58.25	7.48	3.98	2.65
1	37	12.42	12.42	100	100	100	ID0009	protein kinase C, gamma, from 321	0	auto - discordant peptide type	0	99	YERVRMGPSSSPIPSPSPSP	Acetyl@N-term; Oxidation(P)@18; DKP@C-term		1.11835	2393.3	798.775	2392.18	798.402	3	14	24.1.1.4747.2	0	57.5497	109.343	57.6355	3.86397	16.8855	1.739	19.32	1.15768	20.918	0.780419	23.1513	0.519181	26.4636	0.593787	24.5777	0.274182	32.2336	42.49	6.4	164.18	12.53	73.89	8.94	49.19	7.14
1	37	12.42	12.42	100	100	100	ID0009	protein kinase C, gamma, from 321	0	auto - discordant peptide type	0	99	YERVRMGPSSSPIPSPSPSP	Acetyl@N-term; Oxidation(P)@18; DKP@C-term		1.13245	2393.32	798.78	2392.18	798.402	3	13	3.1.1.5185.2	0	54.3199	169.29	54.4838	1.82324	20.1385	3.89297	17.9721	0.753243	26.336	0.601892	26.8433	0.552973	27.5154	0.595946	26.2189	0.28	34.4437	37	5.92	67.46	8.25	144.04	11.79	27.87	5.83
1	37	12.42	12.42	100	100	100	ID0009	protein kinase C, gamma, from 321	0	auto - discordant peptide type	0	98.75	YERVRMGPSSSPIPSPSPSP	Acetyl@N-term; Oxidation(P)@18; DKP@C-term		1.10278	2393.29	798.77	2392.18	798.402	3	13	23.1.1.5088.3	0	56.03	445.761	56.2108	1.3971	34.9549	4.32391	29.0588	0.667391	45.7784	0.877536	38.7381	0.424638	49.3183	0.223913	61.797	0.158696	69.495	13.8	3.61	19.28	4.47	59.67	7.55	9.21	3.46
1	37	12.42	12.42	100	100	100	ID0009	protein kinase C, gamma, from 321	0	auto - discordant peptide type	0	98.75	YERVRMGPSSSPIPSPSPSP	Acetyl@N-term; Oxidation(P)@18; DKP@C-term		1.1037	2393.29	798.77	2392.18	798.402	3	13	23.1.1.5099.4	0	56.3138	500.159	56.4287	1.51246	33.3205	7.47811	26.8233	0.533333	52.0759	0.22963	63.8297	0.56229	42.2253	0.13064	76.9203	0.656566	39.7623	14.85	3.74	22.46	4.9	111.05	10.25	7.92	3.61
1	37	12.42	12.42	100	100	100	ID0009	protein kinase C, gamma, from 321	0	auto - discordant peptide type	0	98.75	YERVRMGPSSSPIPSPSPSP	Acetyl@N-term; Oxidation(P)@18; DKP@C-term		1.1297	2393.31	798.779	2392.18	798.402	3	13	23.1.1.5139.4	0	57.4354	317.726	57.4204	1.06241	30.14	3.69733	23.6813	0.400751	45.6232	0.166119	60.2655	0.272173	47.1628	0.396058	39.5514	0.191459	53.319	21.31	4.47	22.64	4.9	78.79	8.66	8.54	3.46
1	37	12.42	12.42	100	100	100	ID0009	protein kinase C, gamma, from 321	0	auto - discordant peptide type	0	98.75	YERVRMGPSSSPIPSPSPSP	Acetyl@N-term; Oxidation(P)@18; DKP@C-term		1.13153	2393.32	798.779	2392.18	798.402	3	13	23.1.1.5155.3	0	57.9347	295.351	57.9803	0.879251	27.3251	2.67314	21.2171	0.848369	27.8904	0.351145	37.4407	0.380292	35.2584	0.289035	38.4676	0.241499	42.1335	28.82	5.2	25.34	5.2	77.04	8.6	24.45	5.2
1	37	12.42	12.42	100	100	100	ID0009	protein kinase C, gamma, from 321	0	auto - discordant peptide type	0	89.2	YERVRMGPSSSPIPSPSPSP	Acetyl@N-term; Oxidation(P)@18; DKP@C-term		1.1037	2393.29	798.77	2392.18	798.402	3	12	23.1.1.5103.3	0	56.4154	500.159	56.4287	2.26346	29.7075	5.63394	26.6105			0.183661	64.4937	0.237492	58.6953	0.469284	43.355	0.271058	52.7664	15.79	3.87	35.74	6	88.96	9.22	0.51	2.24
1	37	12.42	12.42	100	100	100	ID0009	protein kinase C, gamma, from 321	0	auto - discordant peptide type	0	89.2	YERVRMGPSSSPIPSPSPSP	Acetyl@N-term; Oxidation(P)@18; DKP@C-term		1.13153	2393.32	798.779	2392.18	798.402	3	12	23.1.1.5163.2	0	58.1595	295.351	57.9803	1.5186	28.9654	2.00838	27.4126	1.00681	32.159	0.215296	58.8531	0.404924	42.8211	0.608172	36.2083	0.333682	44.414	19.09	4.24	28.99	5.39	38.34	6.16	19.22	4.47
1	37	12.42	12.42	100	100	100	ID0009	protein kinase C, gamma, from 321	0	auto - discordant peptide type	0	99	YERVRMGPSSSPIPSPSPSP	Acetyl@N-term; Oxidation(P)@8; DKP@C-term		0.0662982	2392.25	1197.13	2392.18	1197.1	2	12	23.1.1.5007.4	0	53.7688	13.1801	53.7774			4.92698	60.3163											3.15	1.73	8.06	2.83	15.52	3.87	2.31	1.73
1	37	12.42	12.42	100	100	100	ID0009	protein kinase C, gamma, from 321	0	auto - discordant peptide type	0	99	YERVRMGPSSSPIPSPSPSP	Acetyl@N-term; Pro->pyro-Glu(P)@12; DKP@C-term		0.155055	2390.32	797.782	2390.17	797.73	3	14	23.1.1.5182.2	0	58.779	104.01	58.7985	1.52644	23.1662	1.44426	23.4842	0.374537	37.0321	0.405861	33.7926	0.204109	44.1811	0.01		0.0266083	127.83	29.69	5.29	45.32	6.71	42.88	6.56	11.12	3.61
1	19	17.21	17.21	100	100	95	ID0010	protein kinase C, beta, from 311	1	auto	1.92082	99	AKIGQGTKAPEEKT	Acetyl@N-term; iTRAQ8plex(K)@2; iTRAQ8plex(K)@8; iTRAQ8plex(K)@13; DKP@C-term		0.108229	2618.66	655.672	2618.55	655.645	4	11	25.1.1.3779.2	1	44.0282	469.314	44.1287	2.58968	4.52262	1.36074	5.17259	0.894317	5.72793	0.906053	5.64324	0.653744	6.21559	0.468471	6.80787	0.221066	8.85985	648.45	24.86	1679.28	40.29	882.37	30.64	579.92	24.68
1	19	17.21	17.21	100	100	95	ID0010	protein kinase C, beta, from 311	1	auto	2	99	ERAKIGQGTKAPEEKT	Acetyl@N-term; iTRAQ8plex(K)@4; iTRAQ8plex(K)@10; iTRAQ8plex(K)@15; DKP@C-term		0.131517	2903.83	726.964	2903.7	726.931	4	11	26.1.1.2675.3	1	49.0469	229.587	49.1019	3.07172	3.25107	1.30242	3.86497	0.854118	4.26033	0.726872	4.4212	0.469035	5.13004	0.458203	5.02706	0.0639185	11.3296	1202	33.93	3692.21	59.55	1565.51	41.33	1026.65	32.76
1	19	17.21	17.21	100	100	95	ID0010	protein kinase C, beta, from 311	1	auto	2	99	FERAKIGQGTKAPEEKT	Acetyl@N-term; iTRAQ8plex(K)@5; iTRAQ8plex(K)@11; iTRAQ8plex(K)@16; DKP@C-term		0.127312	3050.89	763.73	3050.76	763.698	4	11	26.1.1.2914.4	1	54.2028	419.726	54.2983	2.45196	2.88038	1.17728	3.39356	0.945688	3.54237	0.693382	3.8628	0.442704	4.50838	0.463157	4.30475	0.01		1622.28	39.29	3977.76	62.02	1909.88	45.4	1534.17	39.66
1	19	17.21	17.21	100	100	95	ID0010	protein kinase C, beta, from 311	1	auto	0	98.79	FERAKIGQGTKAPEEKT	Acetyl@N-term; iTRAQ8plex(K)@5; iTRAQ8plex(K)@11; iTRAQ8plex(K)@16; DKP@C-term		0.208366	3050.97	763.75	3050.76	763.698	4	10	26.1.1.2730.2	1	50.2287	366.317	50.244	2.94632	2.86385	1.77531	3.14356	1.10518	3.48344	0.784009	3.80132	0.539428	4.28079	0.527839	4.20151	0.184616	6.14269	1565.25	38.69	4611.73	66.7	2778.81	53.97	1729.89	42.46
2	10	8.04	8.04	100	100	100	ID0010	protein kinase C, beta, from 311	1	auto	0	99	FERAKIGQGTKAPEEKT	iTRAQ8plex@N-term; iTRAQ8plex(K)@5; iTRAQ8plex(K)@11; iTRAQ8plex(K)@16; DKP@C-term		0.132813	3313.09	3314.1	3312.96	3313.97	1	11	2.1.6.401.1	1	200	27375.7	200	8.90651	0.965803	6.05051	0.979267	2.30758	1.0517	3.64356	0.999937	1.14123	1.13624	2.47257	1.05179	0.01		820.02	7.86	7303.52	8.65	4961.54	9.95	1892.26	8.19
2	10	8.04	8.04	100	100	100	ID0010	protein kinase C, beta, from 311	1	auto	2	99	FERAKIGQGTKAPEEKT	iTRAQ8plex@N-term; iTRAQ8plex(K)@5; iTRAQ8plex(K)@11; iTRAQ8plex(K)@16; DKP@C-term		0.123536	3313.08	3314.09	3312.96	3313.97	1	15	2.1.6.460.3	1	229.5	44074.5	229.5	5.19457	0.542028	3.46373	0.551643	1.99046	0.598652	2.08985	0.58713	1.23274	0.662301	1.37036	0.657613	0.01		2677.9	14.26	13910.5	14.07	9275.52	13.36	5330.26	14.58
1	19	17.21	17.21	100	100	95	ID0010	protein kinase C, beta, from 311	0	auto - discordant peptide type	2	99	GQGTKAPEEKT	Acetyl@N-term; Deamidated(Q)@2; iTRAQ8plex(K)@5; iTRAQ8plex(K)@10; DKP@C-term		0.0395011	2003.15	668.725	2003.11	668.712	3	11	3.1.1.4654.2	0	43.8722	203.173	43.867	5.23816	6.74842	2.31482	7.53885	1.61774	7.98503	1.54949	7.98265	0.7446	9.74178	1.00479	8.76853	13.9641	6.4016	254.62	15.78	1333.74	35.62	589.4	25.3	411.91	20.74
1	19	17.21	17.21	100	100	95	ID0010	protein kinase C, beta, from 311	0	auto - discordant peptide type	0	97.6	GQGTKAPEEKT	Acetyl@N-term; Deamidated(Q)@2; iTRAQ8plex(K)@5; iTRAQ8plex(K)@10; DKP@C-term		0.0407828	2003.16	668.726	2003.11	668.712	3	12	24.1.1.4180.2	0	45.4754	345.028	45.5517	2.48975	7.92941	1.15464	9.4194	0.967215	9.72211	0.839079	10.0762	0.664791	10.7643	0.453215	12.3629	14.0788	6.90768	213.21	14.25	530.84	22.65	246.18	16.34	206.22	14.56
1	19	17.21	17.21	100	100	95	ID0010	protein kinase C, beta, from 311	0	auto - discordant peptide type	0	88.36	GQGTKAPEEKT	Acetyl@N-term; Deamidated(Q)@2; iTRAQ8plex(K)@5; iTRAQ8plex(K)@10; DKP@C-term		-0.0244027	2003.09	668.704	2003.11	668.712	3	11	17.1.1.3061.3	0	47.1642	398.805	47.2165	3.49706	6.17101	1.86606	6.86977	1.34052	7.30457	0.970444	7.88621	0.744229	8.48537	0.672728	8.66958	9.88991	5.69849	324.47	17.66	1134.69	33	605.48	25.38	434.96	21.19
1	19	17.21	17.21	100	100	95	ID0010	protein kinase C, beta, from 311	0	auto - discordant peptide type	0	67.14	GQGTKAPEEKT	Acetyl@N-term; Deamidated(Q)@2; iTRAQ8plex(K)@5; iTRAQ8plex(K)@10; DKP@C-term		0.075756	2003.19	668.737	2003.11	668.712	3	10	10.1.1.3704.2	0	49.2567	351.386	49.3539	2.72978	6.91612	1.33776	8.01661	0.971369	8.59478	0.785907	9.08435	0.665716	9.5074	0.502669	10.4389	11.137	6.15779	273.48	16.16	746.54	26.83	365.85	19.82	265.65	16.58
1	19	17.21	17.21	100	100	95	ID0010	protein kinase C, beta, from 311	1	auto	0	90.99	GQGTKAPEEKT	Acetyl@N-term; iTRAQ8plex(K)@5; iTRAQ8plex(K)@10; DKP@C-term		0.0290709	2002.16	668.394	2002.13	668.384	3	11	24.1.1.4171.4	1	45.2981	55.4851	45.3483	2.53525	8.59043	1.12311	10.3187	0.907072	10.7568	0.819627	10.9898	0.495486	12.9924	0.504846	12.5484	0.429418	13.0732	180.57	13.11	457.79	21.02	202.8	14.87	163.79	13
1	19	17.21	17.21	100	100	95	ID0010	protein kinase C, beta, from 311	1	auto	0	99	GTKAPEEKT	Acetyl@N-term; iTRAQ8plex(K)@3; iTRAQ8plex(K)@8; DKP@C-term		-0.0944268	1816.96	909.486	1817.05	909.533	2	12	17.1.1.3067.4	1	47.289	316.933	47.1963	2.55687	4.32626	0.998269	5.3862	0.761311	5.70406	0.664026	5.90521	0.466471	6.6525	0.392969	6.90287	0.0307069	20.8105	710.59	26.02	1816.89	41.86	709.36	28.02	540.98	23.66
1	19	17.21	17.21	100	100	95	ID0010	protein kinase C, beta, from 311	1	auto	2	99	GTKAPEEKT	Acetyl@N-term; iTRAQ8plex(K)@3; iTRAQ8plex(K)@8; DKP@C-term		-0.0599553	1816.99	606.671	1817.05	606.691	3	11	3.1.1.4649.2	1	43.7723	587.718	43.867	1.41907	2.0514	1.07397	2.20731	0.678761	2.53217	0.812681	2.35141	0.341654	3.22861	0.391476	2.93859	0.0206762	10.8483	3901.11	60.62	5535.96	74.14	4189.69	65.68	2647.92	52.94
1	19	17.21	17.21	100	100	95	ID0010	protein kinase C, beta, from 311	1	auto	0	93.48	GTKAPEEKT	Acetyl@N-term; iTRAQ8plex(K)@3; iTRAQ8plex(K)@8; DKP@C-term		-0.102619	1816.95	606.657	1817.05	606.691	3	11	17.1.1.3056.2	1	47.0595	434.925	47.1558	2.12755	3.13257	1.18626	3.58465	0.811887	3.94383	0.652242	4.18353	0.451577	4.74509	0.416938	4.75329	0.0570685	10.9013	1432.49	36.86	3047.69	54.45	1699.3	42.41	1163.02	34.76
1	19	17.21	17.21	100	100	95	ID0010	protein kinase C, beta, from 311	1	auto	0	93.37	GTKAPEEKT	Acetyl@N-term; iTRAQ8plex(K)@3; iTRAQ8plex(K)@8; DKP@C-term		0.00870929	1817.06	606.694	1817.05	606.691	3	10	10.1.1.3701.2	1	49.1954	508.14	49.2924	2.33717	4.26406	1.26004	4.88576	0.807323	5.46584	0.646575	5.80417	0.506677	6.28148	0.437188	6.46384	0.13846	10.0282	751.05	26.72	1755.33	41.26	946.35	31.69	606.34	25.16
1	19	17.21	17.21	100	100	95	ID0010	protein kinase C, beta, from 311	1	auto	0	92.78	GTKAPEEKT	Acetyl@N-term; iTRAQ8plex(K)@3; iTRAQ8plex(K)@8; DKP@C-term		-0.0114323	1817.04	606.687	1817.05	606.691	3	11	24.1.1.4188.2	1	45.6387	953.245	45.5313	3.45388	2.833	2.26696	3.03256	1.5321	3.25888	1.30968	3.34981	0.847618	3.75811	0.839036	3.68386	0.0339353	13.451	1545	38.54	5336.24	71.66	3502.46	60.4	2367.1	49.64
1	19	17.21	17.21	100	100	95	ID0010	protein kinase C, beta, from 311	1	auto	0	91.17	GTKAPEEKT	Acetyl@N-term; iTRAQ8plex(K)@3; iTRAQ8plex(K)@8; DKP@C-term		0.0942195	1817.15	606.722	1817.05	606.691	3	10	11.1.1.3879.4	1	48.6413	86.9985	48.6707	3.39629	8.28521	1.88323	9.16275	1.08315	10.3357	0.922266	10.6929	0.823276	10.9778	0.579197	12.0332	0.483575	12.5381	181.13	13.19	615.17	24.31	341.11	18.97	196.19	14.39
1	19	17.21	17.21	100	100	95	ID0010	protein kinase C, beta, from 311	1	auto	0	68.9	GTKAPEEKT	Acetyl@N-term; iTRAQ8plex(K)@3; iTRAQ8plex(K)@8; DKP@C-term		0.234661	1817.29	606.769	1817.05	606.691	3	9	13.1.1.2148.3	1	48.3329	45.0695	48.3641	2.79307	9.25239	1.44362	10.5518	0.799065	12.2694	0.771536	12.1988	0.511921	13.9698	0.46819	14.0553	0.410366	14.4808	151.84	12.04	424.1	20.22	219.2	15.26	121.33	11.36
1	19	17.21	17.21	100	100	95	ID0010	protein kinase C, beta, from 311	1	auto	0	55.1	GTKAPEEKT	Acetyl@N-term; iTRAQ8plex(K)@3; iTRAQ8plex(K)@8; DKP@C-term		0.18211	1817.23	606.752	1817.05	606.691	3	8	14.1.1.1704.3	1	48.25	17.8443	48.2763	2.62528	9.55586	1.32767	11.0294	1.02757	11.6407	0.966218	11.7234	0.50418	14.445	0.462314	14.4501	0.375475	15.3332	144.75	11.75	380.01	19.16	192.18	14.35	148.74	12.41
1	19	17.21	17.21	100	100	95	ID0010	protein kinase C, beta, from 311	1	auto	0	80.75	GTKAPEEKT	iTRAQ8plex@N-term; iTRAQ8plex(K)@3; iTRAQ8plex(K)@8; DKP@C-term		0.104625	2079.35	694.124	2079.25	694.089	3	10	4.1.1.4470.2	1	42.828	45.6133	42.8013	3.70156	7.6543	1.64826	8.82233	1.29293	9.1867	1.06486	9.58081	0.682629	10.8918	0.640111	10.8888	2.92033	7.82338	208.62	14.18	772.22	27.18	343.86	19.34	269.73	16.67
1	19	17.21	17.21	100	100	95	ID0010	protein kinase C, beta, from 311	0	auto - discordant peptide type	0.000434512	57.56	IGQGTKAPEEKT	Arg-add@N-term; iTRAQ8plex(K)@6; iTRAQ8plex(K)@11; DKP@C-term		0.0630787	2229.37	744.13	2229.31	744.109	3	12	25.1.1.3573.4	0	39.632	90.1561	39.6406	3.08256	6.5084	1.46173	7.51617	0.911739	8.3981	0.906367	8.29517	0.514783	10.0022	0.593366	9.24123	0.120629	16.8545	299.68	16.94	923.78	29.8	438.05	21.7	273.23	16.97
1	19	17.21	17.21	100	100	95	ID0010	protein kinase C, beta, from 311	1	auto	1.04096	94.03	KAPEEKT	iTRAQ8plex@N-term; iTRAQ8plex(K)@1; iTRAQ8plex(K)@6; DKP@C-term		0.0568848	1921.23	641.418	1921.18	641.399	3	10	11.1.1.3827.4	1	47.5745	176.177	47.6452	50.6992	17.6826	26.4416	17.8155	13.1118	18.0806	19.3979	17.8822	10.5828	18.1741	11.0707	18.0965	2.16469	20.0318	45.54	8	2308.84	46.62	1204.15	35.71	597.11	25.55
1	19	17.21	17.21	100	100	95	ID0010	protein kinase C, beta, from 311	1	auto	0	58.78	KAPEEKT	iTRAQ8plex@N-term; iTRAQ8plex(K)@1; iTRAQ8plex(K)@6; DKP@C-term		0.0455322	1921.22	641.415	1921.18	641.399	3	9	4.1.1.4466.2	1	42.7412	91.2535	42.7805	66.7337	23.5504	39.3596	23.6431	15.8985	23.9681	23.4402	23.7608	14.5541	23.9745	14.1305	23.9476	2.3681	26.1845	28.28	6.63	1887.23	42.17	1113.09	34.07	449.61	22.41
1	19	17.21	17.21	100	100	95	ID0010	protein kinase C, beta, from 311	0	auto - discordant peptide type	0.00130484	70.11	QGTKAPEEK	iTRAQ8plex@N-term; iTRAQ8plex(K)@4; Dehydrated(E)@8; iTRAQ8plex(K)@9		0.0653053	1881.17	628.065	1881.11	628.044	3	12	25.1.1.3587.2	0	39.9256	126.639	39.9614	7.96867	16.5718	4.49865	17.395	2.1814	19.1417	2.18213	18.942	1.59315	20.1533	2.01591	19.4489	100		40.85	6.4	325.52	17.58	183.77	13.89	89.11	9.8
1	19	17.21	17.21	100	100	95	ID0010	protein kinase C, beta, from 311	1	auto	2	99	QGTKAPEEKT	Acetyl@N-term; iTRAQ8plex(K)@4; iTRAQ8plex(K)@9; DKP@C-term		0.0150121	1945.12	649.382	1945.11	649.377	3	11	3.1.1.4641.2	1	43.6224	410.033	43.7079	2.49859	4.6098	1.29589	5.30705	0.896958	5.78383	0.687636	6.22499	0.555362	6.65149	0.495041	6.76167	0.108057	12.1942	630.13	24.49	1574.44	39.03	816.58	29.51	565.2	24.21
1	19	17.21	17.21	100	100	95	ID0010	protein kinase C, beta, from 311	1	auto	0	99	QGTKAPEEKT	Acetyl@N-term; iTRAQ8plex(K)@4; iTRAQ8plex(K)@9; DKP@C-term		-0.060353	1945.05	973.532	1945.11	973.562	2	11	3.1.1.4643.3	1	43.6615	35.4915	43.7293	2.46954	5.75619	1.14912	6.83638	0.95021	7.07265	0.668089	7.84107	0.547768	8.34847	0.553983	8.11769	0.0894945	16.5427	405.5	19.65	1001.4	31.11	465.97	22.47	385.31	19.85
1	19	17.21	17.21	100	100	95	ID0010	protein kinase C, beta, from 311	1	auto	0	99	QGTKAPEEKT	Acetyl@N-term; iTRAQ8plex(K)@4; iTRAQ8plex(K)@9; DKP@C-term		0.0150121	1945.12	649.382	1945.11	649.377	3	10	3.1.1.4647.3	1	43.7379	410.033	43.7079	1.51222	2.24213	0.73634	2.75502	0.572809	2.94214	0.493926	3.06671	0.283382	3.82094	0.302562	3.5909	0.046638	8.04418	3171.02	54.68	4795.29	68.72	2334.95	50.17	1816.39	43.3
1	19	17.21	17.21	100	100	95	ID0010	protein kinase C, beta, from 311	1	auto	0	92.39	QGTKAPEEKT	Acetyl@N-term; iTRAQ8plex(K)@4; iTRAQ8plex(K)@9; DKP@C-term		0.0498022	1945.16	649.394	1945.11	649.377	3	10	10.1.1.3689.3	1	48.9551	554.312	49.1492	4.1107	5.79903	1.93408	6.53494	1.19579	7.20838	1.34258	6.92891	0.870265	7.75311	0.71137	8.05415	0.297547	10.6426	356.65	18.57	1466.08	37.43	689.79	27.24	426.48	21.26
1	19	17.21	17.21	100	100	95	ID0010	protein kinase C, beta, from 311	1	auto	0	92.34	QGTKAPEEKT	Acetyl@N-term; iTRAQ8plex(K)@4; iTRAQ8plex(K)@9; DKP@C-term		-0.0395533	1945.07	649.364	1945.11	649.377	3	11	17.1.1.3043.4	1	46.8045	433.4	46.9739	3.99439	5.9067	1.86134	6.68579	1.15648	7.38728	1.41138	6.95252	0.814361	8.05131	0.769838	7.99037	0.285446	10.9759	345.67	18.28	1380.74	36.33	643.41	26.32	399.76	20.62
1	19	17.21	17.21	100	100	95	ID0010	protein kinase C, beta, from 311	1	auto	0	99	QGTKAPEEKT	Gln->pyro-Glu@N-term; iTRAQ8plex(K)@4; iTRAQ8plex(K)@9; DKP@C-term		-0.0532207	1886.02	629.68	1886.07	629.698	3	13	17.1.1.3054.4	1	47.0258	419.723	47.0749	3.8277	10.0918	1.974	11.2251	1.06308	12.8654	1.22641	12.2307	0.92358	13.3208	1.48075	11.8269	53.285	9.07224	119.21	10.72	456.3	20.9	235.32	15.81	126.73	11.66
1	19	17.21	17.21	100	100	95	ID0010	protein kinase C, beta, from 311	1	auto	0	97.57	QGTKAPEEKT	Gln->pyro-Glu@N-term; iTRAQ8plex(K)@4; iTRAQ8plex(K)@9; DKP@C-term		0.0427265	1886.11	629.712	1886.07	629.698	3	11	10.1.1.3693.3	1	49.0363	587.352	49.2107	4.08704	13.4727	2.3282	14.6419	1.26156	16.5438	1.25733	16.3577	0.919764	17.7842	1.00317	17.5972	49.6466	12.2028	66.18	8	270.48	16.09	154.08	12.73	83.49	9.43
1	19	17.21	17.21	100	100	95	ID0010	protein kinase C, beta, from 311	1	auto	0	97.5	QGTKAPEEKT	Gln->pyro-Glu@N-term; iTRAQ8plex(K)@4; iTRAQ8plex(K)@9; DKP@C-term		0.0427265	1886.11	629.712	1886.07	629.698	3	11	10.1.1.3700.4	1	49.1816	589.391	49.2107	3.4225	9.32948	1.9967	10.2089	1.15998	11.4597	1.11804	11.4328	0.795694	12.6418	1.04825	11.8272	52.831	8.27957	142.58	11.7	487.98	21.66	284.69	17.29	165.39	13.23
1	19	17.21	17.21	100	100	95	ID0010	protein kinase C, beta, from 311	1	auto	0	66.27	QGTKAPEEKT	Gln->pyro-Glu@N-term; iTRAQ8plex(K)@4; iTRAQ8plex(K)@9; DKP@C-term		-0.107224	1885.97	943.99	1886.07	944.043	2	10	3.1.1.4643.4	1	43.6649	36.246	43.7293	3.47217	22.2596	1.37966	26.5483	1.04085	28.0248	0.98318	28.2822	0.87465	29.0901	0.639567	35.8952	100		24.97	4.9	86.7	9.11	34.45	6.16	25.99	5.2
2	10	8.04	8.04	100	100	100	ID0010	protein kinase C, beta, from 311	1	auto	2	99	QGTKAPEEKT	iTRAQ8plex@N-term; iTRAQ8plex(K)@4; iTRAQ8plex(K)@9; DKP@C-term		0.00835427	2207.31	2208.32	2207.3	2208.31	1	9	1.1.13.44.5	1	21.5	14619.1	21.5	11.169	3.01822	6.74521	3.04392	2.24246	3.55414	4.0689	3.15314	2.3803	3.72777	3.47931	3.32603	23.9828	3.00066	258.06	7.73	2882.27	10.67	1740.67	9.42	578.69	11.07
1	19	17.21	17.21	100	100	95	ID0010	protein kinase C, beta, from 311	1	auto	0	99	QGTKAPEEKT	iTRAQ8plex@N-term; iTRAQ8plex(K)@4; iTRAQ8plex(K)@9; DKP@C-term		0.271328	2207.58	736.866	2207.3	736.775	3	10	20.1.1.1679.3	1	46.2348	80.3266	46.3278	25.9481	45.0684	13.5796	45.8377	7.80737	46.9087	10.2044	46.2028	7.86935	46.7754	7.0603	47.1569	100		5.97	2.65	154.91	12.08	81.07	9.27	46.61	7.07
1	19	17.21	17.21	100	100	95	ID0010	protein kinase C, beta, from 311	1	auto	0	99	QGTKAPEEKT	iTRAQ8plex@N-term; iTRAQ8plex(K)@4; iTRAQ8plex(K)@9; DKP@C-term		0.180508	2207.48	736.836	2207.3	736.775	3	11	27.1.1.2886.3	1	47.6265	41.5341	47.6563	8.04822	23.733	4.27574	25.0663	2.11652	27.6209	3.03114	25.8069	0.976394	32.9559	1.86087	28.0661	75.4224	22.5862	19.91	4.47	160.24	12.33	85.13	9.49	42.14	6.78
1	19	17.21	17.21	100	100	95	ID0010	protein kinase C, beta, from 311	1	auto	0	99	QGTKAPEEKT	iTRAQ8plex@N-term; iTRAQ8plex(K)@4; iTRAQ8plex(K)@9; DKP@C-term		0.03146	2207.34	736.786	2207.3	736.775	3	14	4.1.1.4463.2	1	42.6748	705.328	42.7151	10.0303	9.60529	5.69582	9.98587	3.45194	10.4798	3.93078	10.2685	2.4432	10.9613	3.31169	10.4543	60.2251	9.25855	121.21	11.14	1215.77	33.94	690.39	26.96	418.41	21.07
1	19	17.21	17.21	100	100	95	ID0010	protein kinase C, beta, from 311	1	auto	0	98.44	QGTKAPEEKT	iTRAQ8plex@N-term; iTRAQ8plex(K)@4; iTRAQ8plex(K)@9; DKP@C-term		0.0448267	2207.35	736.79	2207.3	736.775	3	11	11.1.1.3823.2	1	47.4851	911.273	47.5625	9.53623	8.132	5.17709	8.50502	2.93298	9.04461	3.37946	8.81686	2.0849	9.51181	3.10734	8.88479	40.4615	7.84773	168.9	13.11	1610.67	39.06	874.41	30.4	495.38	23
1	19	17.21	17.21	100	100	95	ID0010	protein kinase C, beta, from 311	1	auto	0	94.71	QGTKAPEEKT	iTRAQ8plex@N-term; iTRAQ8plex(K)@4; iTRAQ8plex(K)@9; DKP@C-term		0.0752222	2207.38	736.8	2207.3	736.775	3	10	5.1.1.4434.4	1	44.4612	89.5933	44.512	27.014	29.9973	16.3289	30.3509	6.88101	31.4731	5.41611	31.8384	4.16999	32.5992	6.7731	31.4386	100		13.53	4	365.5	18.57	220.93	15.17	93.1	10.05
1	19	17.21	17.21	100	100	95	ID0010	protein kinase C, beta, from 311	1	auto	0	92.57	QGTKAPEEKT	iTRAQ8plex@N-term; iTRAQ8plex(K)@4; iTRAQ8plex(K)@9; DKP@C-term		-0.0574205	2207.25	552.819	2207.3	552.833	4	11	18.1.1.2506.2	1	45.1389	305.115	45.1336	6.73069	8.17977	4.15045	8.56483	1.77935	9.76912	2.74764	8.9412	1.99286	9.44929	2.24587	9.20949	40.5927	7.73879	169.36	12.96	1139.91	32.94	702.92	27.04	301.35	18.3
1	19	17.21	17.21	100	100	95	ID0010	protein kinase C, beta, from 311	1	auto	0	87.52	QGTKAPEEKT	iTRAQ8plex@N-term; iTRAQ8plex(K)@4; iTRAQ8plex(K)@9; DKP@C-term		0.0448267	2207.35	736.79	2207.3	736.775	3	10	11.1.1.3820.2	1	47.4236	911.273	47.5625	6.13173	11.9419	3.82894	12.5351	1.84592	14.0152	2.08278	13.5352	1.35935	14.8136	1.66088	14.2233	63.6885	11.1805	80.09	8.89	491.09	21.63	306.66	17.86	147.84	12.65
1	19	17.21	17.21	100	100	95	ID0010	protein kinase C, beta, from 311	1	auto	0	87.52	QGTKAPEEKT	iTRAQ8plex@N-term; iTRAQ8plex(K)@4; iTRAQ8plex(K)@9; DKP@C-term		0.0426772	2207.35	552.844	2207.3	552.833	4	10	11.1.1.3823.3	1	47.4886	442.053	47.542	9.03321	9.88611	4.98112	10.3489	3.00585	10.924	3.13876	10.7998	2.31851	11.2967	2.60713	11.0821	69.4982	9.47193	114.44	10.77	1033.76	31.3	570.04	24.54	343.99	19.08
1	19	17.21	17.21	100	100	95	ID0010	protein kinase C, beta, from 311	1	auto	0	85.9	QGTKAPEEKT	iTRAQ8plex@N-term; iTRAQ8plex(K)@4; iTRAQ8plex(K)@9; DKP@C-term		0.0426772	2207.35	552.844	2207.3	552.833	4	10	11.1.1.3824.2	1	47.5059	442.053	47.542	8.89669	9.63916	4.68135	10.142	2.61522	10.8669	3.22488	10.4773	2.13966	11.166	2.64476	10.7592	60.2657	9.23778	120.51	11.05	1072.14	31.87	564.15	24.45	315.16	18.38
1	19	17.21	17.21	100	100	95	ID0010	protein kinase C, beta, from 311	1	auto	0	83.35	QGTKAPEEKT	iTRAQ8plex@N-term; iTRAQ8plex(K)@4; iTRAQ8plex(K)@9; DKP@C-term		0.262722	2207.57	736.863	2207.3	736.775	3	10	13.1.1.2127.3	1	47.1852	71.1937	47.2288	8.28435	23.7414	4.13588	25.2262	3.00151	26.0808	2.78661	26.2407	2.02214	27.5643	1.66834	29.0253	98.5883	22.5997	19.87	4.47	164.61	12.49	82.18	9.38	59.64	7.87
1	19	17.21	17.21	100	100	95	ID0010	protein kinase C, beta, from 311	1	auto	0	70.09	QGTKAPEEKT	iTRAQ8plex@N-term; iTRAQ8plex(K)@4; iTRAQ8plex(K)@9; DKP@C-term		0.271694	2207.58	736.866	2207.3	736.775	3	9	14.1.1.1690.2	1	47.0514	23.4885	47.1232	20.3863	36.1117	12.3662	36.6937	5.43897	38.4299	5.91937	37.9719	3.88578	39.3849	4.1075	39.2632	100		8.93	3.16	182.05	13.11	110.43	10.72	48.57	7.28
2	10	8.04	8.04	100	100	100	ID0010	protein kinase C, beta, from 311	1	auto	2	99	QKFERAKIGQGTKAPEEKT	Acetyl@N-term; iTRAQ8plex(K)@2; iTRAQ8plex(K)@7; iTRAQ8plex(K)@13; iTRAQ8plex(K)@18; DKP@C-term		0.0668525	3611.19	3612.2	3611.12	3612.13	1	15	2.1.6.232.1	1	115.5	64858.8	115.5	2.29875	0.187443	1.33593	0.217677	0.962767	0.257304	0.742771	0.330256	0.460288	0.438846	0.447451	0.420183	0.01		11821.1	20.32	27173.6	20.31	15792.1	21.09	11380.9	21.79
2	10	8.04	8.04	100	100	100	ID0010	protein kinase C, beta, from 311	1	auto	0	99	QKFERAKIGQGTKAPEEKT	Acetyl@N-term; iTRAQ8plex(K)@2; iTRAQ8plex(K)@7; iTRAQ8plex(K)@13; iTRAQ8plex(K)@18; DKP@C-term		-0.0159112	3611.11	3612.11	3611.12	3612.13	1	14	2.1.6.302.1	1	150.5	120738	150.5	2.23428	0.167142	1.14926	0.204101	0.922505	0.237424	0.638527	0.292714	0.502142	0.378927	0.49699	0.325877	0.01		13670.8	20.95	30544.4	20.38	15711.4	21.18	12611.4	22.87
2	10	8.04	8.04	100	100	100	ID0010	protein kinase C, beta, from 311	1	auto	0	99	QKFERAKIGQGTKAPEEKT	Acetyl@N-term; iTRAQ8plex(K)@2; iTRAQ8plex(K)@7; iTRAQ8plex(K)@13; iTRAQ8plex(K)@18; DKP@C-term		-0.0622979	3611.06	3612.07	3611.12	3612.13	1	11	3.1.12.449.1	1	224	184316	224	2.77451	0.891667	1.46836	1.1068	0.840361	1.37204	0.529828	1.81986	0.530864	1.90038	0.400675	1.86582	0.01		1360.63	11.09	3775.08	13.65	1997.9	14.96	1143.42	12.62
1	19	17.21	17.21	100	100	95	ID0010	protein kinase C, beta, from 311	1	auto	1.69897	98.74	QKFERAKIGQGTKAPEEKT	Acetyl@N-term; iTRAQ8plex(K)@2; iTRAQ8plex(K)@7; iTRAQ8plex(K)@13; iTRAQ8plex(K)@18; DKP@C-term		0.0760289	3611.2	903.807	3611.12	903.788	4	10	26.1.1.2913.2	1	54.1745	292.955	54.2983	3.07491	3.03387	1.08354	3.80361	0.898592	3.90237	0.711623	4.15526	0.437614	4.92251	0.482696	4.60659	0.01		1379.48	36.35	4241.78	63.78	1494.72	41	1239.59	35.68
1	19	17.21	17.21	100	100	95	ID0010	protein kinase C, beta, from 311	1	auto	0	98.25	QKFERAKIGQGTKAPEEKT	Acetyl@N-term; iTRAQ8plex(K)@2; iTRAQ8plex(K)@7; iTRAQ8plex(K)@13; iTRAQ8plex(K)@18; DKP@C-term		-0.865269	3610.26	723.059	3611.12	723.232	5	10	26.1.1.2818.3	1	52.1232	182.313	52.1572	1.2902	1.83597	0.938692	2.00766	0.835525	2.06358	0.723562	2.14071	0.382555	2.70052	0.46828	2.41594	0.01		5083.82	69.16	6559.15	80.87	4772.14	70.46	4247.66	65.91
1	19	17.21	17.21	100	100	95	ID0010	protein kinase C, beta, from 311	1	auto	0	77.29	QKFERAKIGQGTKAPEEKT	Acetyl@N-term; iTRAQ8plex(K)@2; iTRAQ8plex(K)@7; iTRAQ8plex(K)@13; iTRAQ8plex(K)@18; DKP@C-term		0.066847	3611.19	602.872	3611.12	602.861	6	9	26.1.1.2820.3	1	52.1666	180.459	52.1354	1.98949	2.27454	1.2891	2.51439	0.924568	2.72305	0.633863	3.03789	0.445577	3.42773	0.455997	3.30395	0.0153332	18.7166	2780.24	51.32	5531.25	73.51	3584.02	61.19	2570.52	51.46
1	19	17.21	17.21	100	100	95	ID0010	protein kinase C, beta, from 311	1	auto	0	75.01	QKFERAKIGQGTKAPEEKT	Acetyl@N-term; iTRAQ8plex(K)@2; iTRAQ8plex(K)@7; iTRAQ8plex(K)@13; iTRAQ8plex(K)@18; DKP@C-term		-0.865269	3610.26	723.059	3611.12	723.232	5	9	26.1.1.2819.3	1	52.1449	182.313	52.1572	1.1865	1.8197	0.906226	1.96759	0.888535	1.96328	0.618343	2.20007	0.5324	2.30283	0.506337	2.28845	0.01		5390.2	71.18	6395.46	80.07	4884.74	71.25	4789.38	69.58
1	19	17.21	17.21	100	100	95	ID0010	protein kinase C, beta, from 311	1	auto	0.829738	90.09	RQKFERAKIG	Acetyl@N-term; iTRAQ8plex(K)@3; iTRAQ8plex(K)@8		0.0598913	1882.2	471.556	1882.14	471.541	4	10	12.1.1.2340.2	1	51.7524	1411.68	51.8368	4.83302	16.4965	5.19689	16.4385	1.55867	19.8536	1.21776	20.6279	1.51948	19.4789	1.35923	20.8727	100		43.12	6.48	208.4	14.18	224.09	14.93	67.21	8.72
1	19	17.21	17.21	100	100	95	ID0010	protein kinase C, beta, from 311	1	auto	0	82.24	RQKFERAKIG	Acetyl@N-term; iTRAQ8plex(K)@3; iTRAQ8plex(K)@8		0.0126766	1882.15	942.082	1882.14	942.075	2	9	26.1.1.2740.2	1	50.4448	186.497	50.5053	4.36501	10.7364	2.20752	11.8643	1.08476	13.7792	0.974593	13.9656	0.727211	15.2541	0.868697	14.5359	32.1861	9.83851	103.12	10	450.12	20.74	227.64	15.56	111.86	10.95
2	10	8.04	8.04	100	100	100	ID0010	protein kinase C, beta, from 311	0	auto - discordant peptide type	0	99	RQKFERAKIGQGTKAPEEKT	Acetyl@N-term; iTRAQ8plex(K)@3; iTRAQ8plex(K)@8; iTRAQ8plex(K)@14; Dehydrated(E)@18; iTRAQ8plex(K)@19; DKP@C-term		-0.0451782	3749.17	3750.18	3749.21	3750.22	1	11	3.1.12.577.2	0	288	33186.2	288	2.60663	0.519878	1.08237	0.791037	1.09353	0.802504	0.689396	1.04265	0.433038	1.35184	0.414098	1.32113	0.01		2392.79	11.08	6237.11	14.74	2589.89	16.61	2616.6	17.15
2	10	8.04	8.04	100	100	100	ID0010	protein kinase C, beta, from 311	1	auto	0	99	RQKFERAKIGQGTKAPEEKT	Acetyl@N-term; iTRAQ8plex(K)@3; iTRAQ8plex(K)@8; iTRAQ8plex(K)@14; iTRAQ8plex(K)@19; DKP@C-term		-0.269366	3766.95	3767.96	3767.22	3768.23	1	13	1.1.13.229.1	1	114	232757	114	2.04752	0.303999	0.903855	0.42981	0.854468	0.433765	0.636201	0.49609	0.420126	0.704792	0.421158	0.657935	0.01		7569.2	20.68	15498.1	20.66	6841.46	22.7	6467.64	21.79
2	10	8.04	8.04	100	100	100	ID0010	protein kinase C, beta, from 311	1	auto	0	99	RQKFERAKIGQGTKAPEEKT	Acetyl@N-term; iTRAQ8plex(K)@3; iTRAQ8plex(K)@8; iTRAQ8plex(K)@14; iTRAQ8plex(K)@19; DKP@C-term		-0.23128	3766.99	3768	3767.22	3768.23	1	12	1.1.13.275.1	1	137	179520	137	2.80517	0.620403	1.48957	0.784335	0.951742	0.795728	0.912739	1.0352	0.446164	1.34012	0.372386	1.784	0.01		2081.12	11.87	5837.9	14.25	3099.98	16.69	1980.69	10.99
2	10	8.04	8.04	100	100	100	ID0010	protein kinase C, beta, from 311	1	auto	0	99	RQKFERAKIGQGTKAPEEKT	Acetyl@N-term; iTRAQ8plex(K)@3; iTRAQ8plex(K)@8; iTRAQ8plex(K)@14; iTRAQ8plex(K)@19; DKP@C-term		-0.164874	3767.06	3768.07	3767.22	3768.23	1	14	1.1.13.393.1	1	196	203004	196	2.64177	0.452672	1.79643	0.492927	1.13222	0.567998	0.866449	0.655027	0.530048	1.00751	0.596134	0.795611	0.01		4301.95	18.2	11364.8	18.3	7728.16	19.55	4870.76	18.46
2	10	8.04	8.04	100	100	100	ID0010	protein kinase C, beta, from 311	1	auto	2	99	RQKFERAKIGQGTKAPEEKT	Acetyl@N-term; iTRAQ8plex(K)@3; iTRAQ8plex(K)@8; iTRAQ8plex(K)@14; iTRAQ8plex(K)@19; DKP@C-term		-0.269366	3766.95	3767.96	3767.22	3768.23	1	15	1.1.5.229.1	1	114	232757	114	2.54701	0.273392	1.16007	0.337147	0.915279	0.375015	0.689188	0.419251	0.44679	0.655	0.498701	0.592854	0.01		8445.52	21.46	21510.8	21.7	9797.39	21.71	7730.01	21.32
2	10	8.04	8.04	100	100	100	ID0010	protein kinase C, beta, from 311	1	auto	0	99	RQKFERAKIGQGTKAPEEKT	Acetyl@N-term; iTRAQ8plex(K)@3; iTRAQ8plex(K)@8; iTRAQ8plex(K)@14; iTRAQ8plex(K)@19; DKP@C-term		-0.23128	3766.99	3768	3767.22	3768.23	1	10	1.1.5.275.1	1	137	179520	137	2.24805	0.322582	0.966017	0.450578	0.778633	0.541205	0.692911	0.55127	0.496367	0.743372	0.483278	0.707051	0.01		5046.91	14.81	11345.7	15.2	4875.4	16.67	3929.69	17.87
2	10	8.04	8.04	100	100	100	ID0010	protein kinase C, beta, from 311	1	auto	0	99	RQKFERAKIGQGTKAPEEKT	Acetyl@N-term; iTRAQ8plex(K)@3; iTRAQ8plex(K)@8; iTRAQ8plex(K)@14; iTRAQ8plex(K)@19; DKP@C-term		0.155439	3767.38	3768.39	3767.22	3768.23	1	17	2.1.6.566.1	1	282.5	258502	282.5	2.29264	0.186062	1.34222	0.217917	0.908163	0.253073	0.67957	0.308804	0.451351	0.40857	0.422952	0.430426	0.01		17604.6	30.22	40360.9	28.97	23629.2	31.72	15987.8	29.73
2	10	8.04	8.04	100	100	100	ID0010	protein kinase C, beta, from 311	1	auto	0	99	RQKFERAKIGQGTKAPEEKT	Acetyl@N-term; iTRAQ8plex(K)@3; iTRAQ8plex(K)@8; iTRAQ8plex(K)@14; iTRAQ8plex(K)@19; DKP@C-term		-0.0972468	3767.13	3768.14	3767.22	3768.23	1	18	3.1.12.578.1	1	288.5	350151	288.5	2.50218	0.490731	0.971917	0.640786	0.939443	0.668915	0.621526	0.875923	0.525571	1.08992	0.423865	1.14151	0.01		3945.08	17.93	9871.32	18.27	3834.29	17.32	3706.18	18.19
1	19	17.21	17.21	100	100	95	ID0010	protein kinase C, beta, from 311	1	auto	0.508638	77.85	RQKFERAKIGQGTKAPEEKT	Acetyl@N-term; iTRAQ8plex(K)@3; iTRAQ8plex(K)@8; iTRAQ8plex(K)@14; iTRAQ8plex(K)@19; DKP@C-term		0.135061	3767.36	754.479	3767.22	754.452	5	9	26.1.1.2776.2	1	51.2193	651.489	50.9957	3.00062	3.32825	1.1519	4.08336	0.99194	4.15242	0.739804	4.50024	0.493029	5.14579	0.482445	5.04349	0.0445748	13.792	1152.67	33.21	3458.73	57.63	1327.76	38.42	1143.38	34.19
2	10	8.04	8.04	100	100	100	ID0010	protein kinase C, beta, from 311	0	auto - discordant peptide type	0	99	RQKFERAKIGQGTKAPEEKT	Acetyl@N-term; iTRAQ8plex(K)@3; iTRAQ8plex(K)@8; iTRAQ8plex(K)@14; Oxidation(P)@16; iTRAQ8plex(K)@19; DKP@C-term		0.218385	3783.44	3784.45	3783.22	3784.23	1	10	2.1.6.564.2	0	281.5	29504.3	281.5	2.40419	0.51309	1.26405	0.580828	1.11799	0.629627	0.724128	0.795168	0.450287	1.02249	0.372826	1.18034	0.01		2669.61	12.95	6418.24	10.73	3374.53	10.78	2984.59	11.98
1	19	17.21	17.21	100	100	95	ID0010	protein kinase C, beta, from 311	1	auto	0	82.33	TKAPEEKT	Acetyl@N-term; iTRAQ8plex(K)@2; iTRAQ8plex(K)@7; DKP@C-term		-0.0280545	1760	587.674	1760.03	587.684	3	10	17.1.1.3065.4	1	47.2483	121.822	47.2976	2.92771	4.80581	1.22636	5.76939	1.01814	5.93596	0.701416	6.59644	0.524427	7.24946	0.545312	6.97078	0.18222	10.3736	556.36	23.07	1628.86	39.57	682.3	27.37	566.45	24.06
1	19	17.21	17.21	100	100	95	ID0010	protein kinase C, beta, from 311	1	auto	1.01323	93.62	TKAPEEKT	iTRAQ8plex@N-term; iTRAQ8plex(K)@2; iTRAQ8plex(K)@7; DKP@C-term		0.0605369	2022.28	675.102	2022.22	675.082	3	10	11.1.1.3831.4	1	47.6572	211.614	47.6866	34.8299	10.5413	17.8517	10.674	10.0023	10.867	13.2337	10.7357	7.04219	11.0365	8.84451	10.8662	1.80787	12.344	115.44	12.04	4020.76	61.53	2060.8	46.8	1154.66	35.24
1	19	17.21	17.21	100	100	95	ID0010	protein kinase C, beta, from 311	1	auto	0	62.34	TKAPEEKT	iTRAQ8plex@N-term; iTRAQ8plex(K)@2; iTRAQ8plex(K)@7; DKP@C-term		0.0665794	2022.29	675.104	2022.22	675.082	3	9	25.1.1.3597.2	1	40.1344	214.183	40.2522	33.4549	14.425	15.5274	14.6557	8.0674	15.016	10.9413	14.7743	6.0072	15.2324	6.59283	15.0709	5.11974	15.2537	61.13	8.72	2045.1	43.86	949.19	31.92	493.16	23.13
1	11	21.43	21.43	100	100	100	ID0011	phosphoinositide-specific phospholipase C beta 1, from 880	1	auto	0	99	ALHSQPAPGSVKA	Acetyl@N-term; iTRAQ8plex(K)@12; DKP@C-term		0.0510204	1815.08	606.035	1815.03	606.018	3	12	10.1.1.3850.3	1	52.2672	576.326	52.3844	0.991694	6.83019	0.473327	8.79353	0.487505	8.44151	0.19925	12.3683	0.245698	10.9362	0.186457	12.0527	0.113827	14.6851	418.97	19.82	415.49	20.47	198.31	14.7	204.25	14.28
1	11	21.43	21.43	100	100	100	ID0011	phosphoinositide-specific phospholipase C beta 1, from 880	1	auto	0	99	ALHSQPAPGSVKA	Acetyl@N-term; iTRAQ8plex(K)@12; DKP@C-term		0.013436	1815.04	908.529	1815.03	908.523	2	17	10.1.1.3856.4	1	52.3969	85.5798	52.3844	0.745842	5.41062	0.345633	7.19153	0.327386	7.10454	0.130065	10.8317	0.144852	9.95738	0.107929	11.1436	0.019434	24.5434	791.91	27.22	590.64	24.68	273.71	17.29	259.26	16.12
1	11	21.43	21.43	100	100	100	ID0011	phosphoinositide-specific phospholipase C beta 1, from 880	1	auto	0	99	ALHSQPAPGSVKA	Acetyl@N-term; iTRAQ8plex(K)@12; DKP@C-term		-0.0260671	1815	606.009	1815.03	606.018	3	13	17.1.1.3218.4	1	50.3621	466.648	50.4742	1.14795	5.14109	0.479596	6.88054	0.428062	6.94244	0.210926	9.36113	0.229336	8.82408	0.186029	9.43682	0.0951623	12.4628	684.41	25.36	785.67	28	328.24	19.03	292.97	17.2
1	11	21.43	21.43	100	100	100	ID0011	phosphoinositide-specific phospholipase C beta 1, from 880	1	auto	0	99	ALHSQPAPGSVKA	Acetyl@N-term; iTRAQ8plex(K)@12; DKP@C-term		-0.0671304	1814.96	908.489	1815.03	908.523	2	16	17.1.1.3221.4	1	50.4241	111.575	50.4742	0.822438	5.71762	0.352197	7.8026	0.290654	8.161	0.159163	10.6566	0.16383	10.3142	0.131656	11.1044	0.019509	26.8781	666.36	24.98	548.04	23.66	234.69	16.06	193.68	14.04
1	11	21.43	21.43	100	100	100	ID0011	phosphoinositide-specific phospholipase C beta 1, from 880	1	auto	2	99	ALHSQPAPGSVKA	Acetyl@N-term; iTRAQ8plex(K)@12; DKP@C-term		0.0237376	1815.05	606.025	1815.03	606.018	3	14	3.1.1.4834.2	1	47.2193	456.615	47.2348	0.685102	3.47281	0.30657	4.70953	0.269179	4.81018	0.156111	6.11407	0.121986	6.76484	0.105468	7.01502	0.030563	12.3398	2032.85	43.6	1392.71	38.04	623.21	26.13	547.2	23.56
1	11	21.43	21.43	100	100	100	ID0011	phosphoinositide-specific phospholipase C beta 1, from 880	1	auto	0	98.62	ALHSQPAPGSVKA	Acetyl@N-term; iTRAQ8plex(K)@12; DKP@C-term		-0.0260671	1815	606.009	1815.03	606.018	3	12	17.1.1.3217.4	1	50.3416	466.648	50.4742	1.10523	5.5674	0.548231	6.98701	0.462739	7.25683	0.271713	8.94303	0.209606	9.89648	0.200484	9.79083	0.149498	10.9281	595.26	23.64	657.9	25.67	326.34	18.76	275.45	16.73
1	11	21.43	21.43	100	100	100	ID0011	phosphoinositide-specific phospholipase C beta 1, from 880	1	auto	0	69.24	ALHSQPAPGSVKA	Acetyl@N-term; iTRAQ8plex(K)@12; DKP@C-term		0.0918529	1815.12	606.048	1815.03	606.018	3	10	23.1.1.4809.2	1	49.1958	15.2396	49.2652	0.71284	10.1019	0.378353	12.6931	0.315394	13.3233	0.172689	17.4135	0.205023	15.7608	0.15129	17.6318	0.0417307	31.3502	234.12	14.8	166.89	13.15	88.58	9.75	73.84	8.66
1	11	21.43	21.43	100	100	100	ID0011	phosphoinositide-specific phospholipase C beta 1, from 880	1	auto	0	99	PAPGSVKA	Acetyl@N-term; iTRAQ8plex(K)@7; DKP@C-term		0.0462165	1278.81	640.41	1278.76	640.387	2	11	23.1.1.4869.2	1	50.4327	765.705	50.4508	2.59621	4.04331	1.08426	4.92165	0.737784	5.40707	0.664757	5.51874	0.393627	6.67291	0.42843	6.25929	0.0162103	26.5741	809.98	27.78	2102.88	45.03	878.23	31	597.59	24.98
2	28	5.37	5.37	100	100	100	ID0011	phosphoinositide-specific phospholipase C beta 1, from 880	1	auto	1.34679	98.19	PAPGSVKA	Acetyl@N-term; iTRAQ8plex(K)@7; DKP@C-term		0.0132098	1278.77	1279.78	1278.76	1279.77	1	9	2.1.6.57.6	1	28	4205.52	28	1.38629	1.3066	1.04752	1.57896	0.718735	1.9993	0.57734	2.09114	0.339617	4.04131	0.11035	9.06722	0.403841	2.73558	623.29	6.1	864.06	7.48	652.91	8.09	447.98	7.81
1	11	21.43	21.43	100	100	100	ID0011	phosphoinositide-specific phospholipase C beta 1, from 880	1	auto	0	87.96	PAPGSVKA	Acetyl@N-term; iTRAQ8plex(K)@7; DKP@C-term		0.0362068	1278.8	640.405	1278.76	640.387	2	9	2.1.1.5631.2	1	51.1855	36.0705	51.2199	1.83694	7.14212	0.958398	8.43632	0.774452	8.83969	0.487899	10.3348	0.511065	10.0341	0.407216	10.6709	0.112964	17.696	289.65	16.55	532.07	22.8	277.6	17.23	224.32	15.13
1	11	21.43	21.43	100	100	100	ID0011	phosphoinositide-specific phospholipase C beta 1, from 880	1	auto	0	76.77	PAPGSVKA	Acetyl@N-term; iTRAQ8plex(K)@7; DKP@C-term		0.0485359	1278.81	640.412	1278.76	640.387	2	9	23.1.1.4848.2	1	49.9568	10.4193	49.9839	1.59194	11.7376	1.08484	12.9785	1.08405	12.8795	0.948849	13.2821	0.497046	16.308	0.348443	18.062	0.153717	24.6943	113.39	10.34	180.51	13.34	123.01	11.36	122.92	11.18
1	11	21.43	21.43	100	100	100	ID0011	phosphoinositide-specific phospholipase C beta 1, from 880	1	auto	0	69.92	PAPGSVKA	Acetyl@N-term; iTRAQ8plex(K)@7; DKP@C-term		0.0102058	1278.77	640.393	1278.76	640.387	2	8	8.1.1.1806.2	1	44.7992	32.7664	44.6894	2.02779	15.1458	1.12691	17.3926	0.60241	20.8865	0.590683	20.6306	0.386185	24.1825	0.421205	22.7124	0.402892	22.7706	62.25	7.68	126.23	11.09	70.15	8.6	37.5	6.32
1	11	21.43	21.43	100	100	100	ID0011	phosphoinositide-specific phospholipase C beta 1, from 880	1	auto	0	67.45	PAPGSVKA	Acetyl@N-term; iTRAQ8plex(K)@7; DKP@C-term		0.0691657	1278.83	640.422	1278.76	640.387	2	9	9.1.1.3234.2	1	42.8723	1028.55	42.9361	2.79802	3.21104	1.19573	3.8492	0.786811	4.25382	0.615355	4.55304	0.437698	5.12134	0.415431	5.07973	0.0193859	19.4019	1259.68	34.68	3524.61	58.25	1506.24	40.52	991.13	32.14
1	11	21.43	21.43	100	100	100	ID0011	phosphoinositide-specific phospholipase C beta 1, from 880	1	auto	0	60.45	PAPGSVKA	Acetyl@N-term; iTRAQ8plex(K)@7; DKP@C-term		0.0687995	1278.83	640.422	1278.76	640.387	2	9	9.1.1.3249.2	1	43.2086	898.062	42.9783	2.6133	6.32643	1.14995	7.57959	0.781655	8.31685	0.650103	8.7361	0.509805	9.45611	0.453123	9.6259	0.0395231	27.0322	330.44	17.75	863.54	28.86	379.99	20.32	258.29	16.4
1	11	21.43	21.43	100	100	100	ID0011	phosphoinositide-specific phospholipase C beta 1, from 880	1	auto	0	59.54	PAPGSVKA	Acetyl@N-term; iTRAQ8plex(K)@7; DKP@C-term		0.0235114	1278.78	640.399	1278.76	640.387	2	8	8.1.1.1774.4	1	42.7109	5.9429	42.5847	2.00926	17.7744	1.25981	19.8175	0.979947	21.0099	0.921992	21.1857	0.537682	25.0775	0.389599	27.4227	0.276333	31.1491	45.38	6.56	91.18	9.43	57.17	7.75	44.47	6.78
1	11	21.43	21.43	100	100	100	ID0011	phosphoinositide-specific phospholipase C beta 1, from 880	1	auto	0	56.9	PAPGSVKA	Acetyl@N-term; iTRAQ8plex(K)@7; DKP@C-term		0.0231452	1278.78	640.399	1278.76	640.387	2	8	23.1.1.4893.2	1	50.9708	33.765	50.8963	1.94414	11.2151	0.905387	13.65	0.74874	14.2128	0.730235	14.1882	0.379844	17.9656	0.419201	16.725	0.426238	16.4114	115.1	10.44	223.77	14.76	104.21	10.63	86.18	9.43
2	28	5.37	5.37	100	100	100	ID0011	phosphoinositide-specific phospholipase C beta 1, from 880	1	auto	0	49.17	PAPGSVKA	Acetyl@N-term; iTRAQ8plex(K)@7; DKP@C-term		-0.0529523	1278.71	1279.71	1278.76	1279.77	1	7	1.1.5.54.5	1	26.5	4908.6	26.5	2.32481	0.987597	1.37413	1.12653	0.979973	1.49294	0.479064	1.97775	0.572944	1.8803	0.191197	8.8514	0.966173	1.45479	742.01	6.8	1725.03	6.35	1019.62	6.68	727.15	8.57
1	11	21.43	21.43	100	100	100	ID0011	phosphoinositide-specific phospholipase C beta 1, from 880	0	auto - discordant peptide type	2	99	PAPGSVKA	No iTRAQ8plex@N-term; iTRAQ8plex(K)@7; DKP@C-term		-0.00645121	1236.74	619.379	1236.75	619.382	2	10	3.1.1.4686.3	0	44.5219	88.0486	44.5931	7.48855	11.9361	4.62805	12.4444	2.24333	13.6789	2.24535	13.5228	1.31415	15.1104	1.74769	13.9837	4.86936	12.2536	79.07	8.89	592.12	23.73	365.94	19.52	177.38	13.82
1	11	21.43	21.43	100	100	100	ID0011	phosphoinositide-specific phospholipase C beta 1, from 880	1	auto	0	88.53	PGSVKA	Acetyl@N-term; iTRAQ8plex(K)@5; DKP@C-term		0.0198832	1110.69	556.352	1110.67	556.342	2	9	9.1.1.3212.4	1	42.3732	6.0031	42.3595	0.782614	9.41623	0.267112	14.3215	0.235633	14.5245	0.284766	13.2516	0.189897	15.9115	0.211501	14.6535	0.145859	16.9164	253.19	15.39	198.15	14.25	67.63	8.77	59.66	7.87
1	11	21.43	21.43	100	100	100	ID0011	phosphoinositide-specific phospholipase C beta 1, from 880	0	auto - discordant peptide type	0.636388	98.2	PGSVKA	No iTRAQ8plex@N-term; iTRAQ8plex(K)@5; DKP@C-term		0.046195	1068.71	535.36	1068.66	535.337	2	9	1.1.1.5303.2	0	49.96	44.6032	50.0462	2.55457	16.9729	1.27155	19.722	0.939801	21.0987	0.835427	21.6269	0.555868	24.8288	0.730186	22.0877	0.299913	29.7574	46.18	6.63	117.97	10.68	58.72	7.94	43.4	6.71
1	11	21.43	21.43	100	100	100	ID0011	phosphoinositide-specific phospholipase C beta 1, from 880	0	auto - discordant peptide type	0	83.91	PGSVKA	No iTRAQ8plex@N-term; iTRAQ8plex(K)@5; DKP@C-term		0.0261755	1068.69	535.35	1068.66	535.337	2	8	15.1.1.3946.4	0	49.9208	11.2322	49.9294	2.1634	16.9835	1.25026	19.2338	0.909016	20.7956	0.967609	20.2388	0.632969	22.9189	0.362699	27.2928	0.0740664	57.4396	48.47	6.78	104.86	10.1	60.6	8	44.06	6.78
1	11	21.43	21.43	100	100	100	ID0011	phosphoinositide-specific phospholipase C beta 1, from 880	0	auto - discordant peptide type	0	99	PPSQALHSQPAPGSVKA	Methylthio@N-term; iTRAQ8plex(K)@16; DKP@C-term		0.142928	2228.35	743.79	2228.2	743.742	3	12	10.1.1.3904.2	0	53.3936	178.17	53.4793	3.91371	6.56405	1.70883	7.55267	1.09915	8.26521	0.942107	8.54347	0.79611	8.93692	0.673483	9.22007	0.392354	10.8473	280.69	16.46	1098.54	32.4	479.65	22.83	308.52	17.97
1	11	21.43	21.43	100	100	100	ID0011	phosphoinositide-specific phospholipase C beta 1, from 880	0	auto - discordant peptide type	0	99	PPSQALHSQPAPGSVKA	Methylthio@N-term; iTRAQ8plex(K)@16; DKP@C-term		0.10649	2228.31	743.778	2228.2	743.742	3	15	23.1.1.4867.4	0	50.3984	106.324	50.4981	1.15014	8.15789	0.387702	11.9955	0.510427	10.2928	0.209712	15.0263	0.26155	13.177	0.132709	17.4568	0.0323484	32.765	271.42	15.97	312.17	17.64	105.23	11	138.54	11.7
1	11	21.43	21.43	100	100	100	ID0011	phosphoinositide-specific phospholipase C beta 1, from 880	0	auto - discordant peptide type	0	99	PPSQALHSQPAPGSVKA	Methylthio@N-term; iTRAQ8plex(K)@16; DKP@C-term		0.0793908	2228.28	743.769	2228.2	743.742	3	14	3.1.1.4885.3	0	48.3169	181.365	48.3074	2.33572	4.80504	0.910415	6.05995	0.824518	6.0764	0.532571	6.99149	0.412995	7.58565	0.293503	8.45768	0.25321	8.81483	591.17	23.71	1380.81	36.54	538.21	24.45	487.43	22.25
1	11	21.43	21.43	100	100	100	ID0011	phosphoinositide-specific phospholipase C beta 1, from 880	1	auto	0	99	PPSQALHSQPAPGSVKA	No iTRAQ8plex@N-term; iTRAQ8plex(K)@16; DKP@C-term		0.0572849	2182.27	728.432	2182.22	728.413	3	14	10.1.1.3859.4	1	52.4596	72.3856	52.4263	1.72423	4.79134	0.572318	6.68287	0.565847	6.43841	0.337096	7.8279	0.286357	8.25265	0.228113	8.8441	0.143087	10.5459	658.27	24.94	1135.01	33.29	376.74	20.74	372.48	19.39
1	11	21.43	21.43	100	100	100	ID0011	phosphoinositide-specific phospholipase C beta 1, from 880	1	auto	0	99	PPSQALHSQPAPGSVKA	No iTRAQ8plex@N-term; iTRAQ8plex(K)@16; DKP@C-term		0.0393406	2182.26	728.426	2182.22	728.413	3	14	24.1.1.4356.3	1	49.092	105.144	49.1462	1.48103	4.35062	0.536397	5.98449	0.489761	5.96004	0.314104	7.06582	0.261211	7.51389	0.171121	8.80089	0.0977377	11.0278	848.7	28.28	1256.95	35.16	455.24	22.63	415.66	20.54
1	11	21.43	21.43	100	100	100	ID0011	phosphoinositide-specific phospholipase C beta 1, from 880	1	auto	2	99	PPSQALHSQPAPGSVKA	No iTRAQ8plex@N-term; iTRAQ8plex(K)@16; DKP@C-term		0.02103	2182.24	728.42	2182.22	728.413	3	15	3.1.1.4846.4	1	47.485	65.3384	47.4719	1.93083	6.01181	0.754641	7.7598	0.636484	7.96297	0.377196	9.61946	0.335833	9.94689	0.29619	10.2427	1.37034	6.34178	401.33	19.49	774.9	27.46	302.86	18.33	255.44	16.12
1	11	21.43	21.43	100	100	100	ID0011	phosphoinositide-specific phospholipase C beta 1, from 880	1	auto	2	99	PSQALHSQPAPGSVKA	Acetyl@N-term; iTRAQ8plex(K)@15; DKP@C-term		0.029965	2127.2	710.075	2127.17	710.065	3	14	17.1.1.3310.3	1	52.2891	145.07	52.301	1.32419	6.01577	0.505156	8.23	0.527774	7.80692	0.277993	10.079	0.276278	9.89334	0.184478	11.5002	0.182849	11.2852	466.45	20.95	617.67	24.72	235.63	16.25	246.18	15.72
1	11	21.43	21.43	100	100	100	ID0011	phosphoinositide-specific phospholipase C beta 1, from 880	1	auto	0	99	PSQALHSQPAPGSVKA	Acetyl@N-term; iTRAQ8plex(K)@15; DKP@C-term		0.0623747	2127.24	710.086	2127.17	710.065	3	14	23.1.1.4881.3	1	50.6954	73.5952	50.9199	1.1724	8.68089	0.428571	12.2757	0.491319	11.1766	0.207543	16.065	0.211968	15.3995	0.11732	19.7093	0.0914454	21.5385	237.3	14.93	278.21	16.64	101.7	10.72	116.59	10.77
1	11	21.43	21.43	100	100	100	ID0011	phosphoinositide-specific phospholipase C beta 1, from 880	1	auto	0	99	PSQALHSQPAPGSVKA	Acetyl@N-term; iTRAQ8plex(K)@15; DKP@C-term		0.0792204	2127.25	710.092	2127.17	710.065	3	13	23.1.1.4925.3	1	51.7129	47.1187	51.7257	1.9571	9.07758	0.885833	11.1405	0.753067	11.4444	0.415074	14.1183	0.452388	13.4584	0.387174	13.9669	0.322531	14.7199	175.27	12.88	343.02	18.28	155.26	13	131.99	11.58
1	11	21.43	21.43	100	100	100	ID0011	phosphoinositide-specific phospholipase C beta 1, from 880	1	auto	0	69.81	PSQALHSQPAPGSVKA	Acetyl@N-term; iTRAQ8plex(K)@15; DKP@C-term		0.0365568	2127.21	710.078	2127.17	710.065	3	10	3.1.1.4892.3	1	48.4683	90.0372	48.5451	1.94332	4.53698	0.716337	5.97421	0.622793	6.06314	0.439386	6.82986	0.32821	7.58775	0.262662	8.08105	0.0948102	12.2741	703.3	25.81	1366.74	36.46	503.8	23.75	438.01	21.14
1	11	21.43	21.43	100	100	100	ID0011	phosphoinositide-specific phospholipase C beta 1, from 880	0	auto - discordant peptide type	0	73	PSQALHSQPAPGSVKA	Acetyl@N-term; iTRAQ8plex(S)@2; iTRAQ8plex(K)@15; DKP@C-term		0.0970054	2431.48	811.5	2431.38	811.467	3	12	25.1.1.3934.3	0	47.3775	73.4097	47.5379	1.43966	9.73646	0.915431	11.0218	0.695457	11.8678	0.525039	12.9039	0.22957	18.357	0.462339	13.1723	0.132845	21.3758	171.93	12.73	247.52	15.65	157.39	12.85	119.57	11.09
1	11	21.43	21.43	100	100	100	ID0011	phosphoinositide-specific phospholipase C beta 1, from 880	1	auto	0	99	QPAPGSVKA	iTRAQ8plex@N-term; iTRAQ8plex(K)@8; DKP@C-term		0.0706629	1669.08	557.369	1669.01	557.345	3	12	10.1.1.3761.3	1	50.4268	262.875	50.4388	46.2816	11.9592	23.2467	12.0683	10.8153	12.3006	12.102	12.2259	7.91807	12.4267	7.95268	12.3818	3.68468	12.906	96.79	11.49	4479.6	64.92	2250.05	48.89	1046.81	33.73
1	11	21.43	21.43	100	100	100	ID0011	phosphoinositide-specific phospholipase C beta 1, from 880	1	auto	0	99	QPAPGSVKA	iTRAQ8plex@N-term; iTRAQ8plex(K)@8; DKP@C-term		-0.0287634	1668.98	557.336	1669.01	557.345	3	12	17.1.1.3114.2	1	48.2326	237.002	48.3089	25.2181	16.4196	13.9475	16.6766	6.28334	17.3327	8.4295	16.9673	6.78592	17.174	6.16543	17.2046	4.30935	17.5747	44.61	7.21	1124.98	32.57	622.2	25.57	280.3	17.55
1	11	21.43	21.43	100	100	100	ID0011	phosphoinositide-specific phospholipase C beta 1, from 880	1	auto	2	99	QPAPGSVKA	iTRAQ8plex@N-term; iTRAQ8plex(K)@8; DKP@C-term		-0.0730005	1668.94	835.478	1669.01	835.514	2	12	3.1.1.4706.4	1	44.8358	20.4886	44.8954	100		65.0527	57.6439	24.338	57.9722	35.365	57.7679	22.3355	57.9717	22.3278	57.9315	26.7314	57.8358	7.78	4.47	1359.09	35.69	506.11	23.6	189.35	14.63
1	11	21.43	21.43	100	100	100	ID0011	phosphoinositide-specific phospholipase C beta 1, from 880	1	auto	0	99	QPAPGSVKA	iTRAQ8plex@N-term; iTRAQ8plex(K)@8; DKP@C-term		0.0318446	1669.05	557.356	1669.01	557.345	3	12	3.1.1.4710.2	1	44.9005	179.974	44.8817	44.1971	17.4979	21.5282	17.6779	10.5119	18.0156	13.1234	17.8419	6.97603	18.3154	8.82056	18.0425	4.7052	18.5729	44.64	7.75	1972.96	43.08	961.02	32.02	469.25	22.58
1	11	21.43	21.43	100	100	100	ID0011	phosphoinositide-specific phospholipase C beta 1, from 880	1	auto	0	94.19	QPAPGSVKA	iTRAQ8plex@N-term; iTRAQ8plex(K)@8; DKP@C-term		-0.0287634	1668.98	557.336	1669.01	557.345	3	11	17.1.1.3117.4	1	48.3003	237.002	48.3089	43.2346	12.3875	18.8474	12.5495	10.2589	12.7609	12.1893	12.6579	6.73331	12.9862	7.63317	12.8491	4.22222	13.2473	88.38	10.86	3821.07	59.92	1665.73	42.46	906.68	31.21
1	11	21.43	21.43	100	100	100	ID0011	phosphoinositide-specific phospholipase C beta 1, from 880	1	auto	0	93.9	QPAPGSVKA	iTRAQ8plex@N-term; iTRAQ8plex(K)@8; DKP@C-term		0.0706629	1669.08	557.369	1669.01	557.345	3	10	10.1.1.3758.2	1	50.3618	262.875	50.4388	14.8859	11.4012	8.05171	11.7371	4.29748	12.308	5.37458	12.0073	4.35884	12.2302	3.93163	12.2724	1.73779	13.5296	87.03	9.64	1295.52	34.99	700.74	27.2	374.01	20.07
1	11	21.43	21.43	100	100	100	ID0011	phosphoinositide-specific phospholipase C beta 1, from 880	1	auto	0	56.54	QPAPGSVKA	iTRAQ8plex@N-term; iTRAQ8plex(K)@8; DKP@C-term		0.0459437	1669.06	557.361	1669.01	557.345	3	10	24.1.1.4234.2	1	46.5763	384.181	46.6735	16.1248	16.1881	9.19582	16.5758	3.88968	17.7259	5.70949	16.989	3.92232	17.5693	3.46035	17.6666	1.86095	19.0103	43.51	6.86	701.59	25.75	400.11	20.47	169.24	13.71
1	11	21.43	21.43	100	100	100	ID0011	phosphoinositide-specific phospholipase C beta 1, from 880	0	auto - discordant peptide type	0	99	SQPAPGSVK	iTRAQ8plex@N-term; Dehydrated(S)@7; iTRAQ8plex(K)@9		-0.0110086	1459.85	730.932	1459.86	730.938	2	12	10.1.1.3742.4	0	50.0397	118.484	50.172	100		83.8968	24.5441	36.0916	24.6444	55.4046	24.5733	26.4361	24.6931	25.9863	24.6779	64.7555	24.5535	37.22	9.11	5152.4	69.66	3122.64	57.02	1343.33	38.63
1	11	21.43	21.43	100	100	100	ID0011	phosphoinositide-specific phospholipase C beta 1, from 880	0	auto - discordant peptide type	0	99	SQPAPGSVK	iTRAQ8plex@N-term; Dehydrated(S)@7; iTRAQ8plex(K)@9		-0.00124297	1459.86	730.937	1459.86	730.938	2	12	24.1.1.4218.3	0	46.2523	128.141	46.3666	100		100		67.7976	48.5767	75.9168	48.5589	44.7856	48.6289	50.464	48.5986	92.221	48.5367	15.02	7.28	4154.15	62.43	1787.44	44.03	1018.32	32.97
1	11	21.43	21.43	100	100	100	ID0011	phosphoinositide-specific phospholipase C beta 1, from 880	0	auto - discordant peptide type	2	99	SQPAPGSVK	iTRAQ8plex@N-term; Dehydrated(S)@7; iTRAQ8plex(K)@9		-0.0551981	1459.81	730.91	1459.86	730.938	2	12	3.1.1.4686.4	0	44.5252	77.3662	44.5543	100		71.371	24.5601	36.5275	24.6476	45.9695	24.6003	22.1092	24.7554	26.8285	24.6828	61.3713	24.5615	34.69	8.49	4232.33	63.13	2475.86	50.91	1267.14	37.01
2	28	5.37	5.37	100	100	100	ID0011	phosphoinositide-specific phospholipase C beta 1, from 880	1	auto	0	99	SQPAPGSVKA	iTRAQ8plex@N-term; iTRAQ8plex(K)@9; DKP@C-term		-0.0182847	1756.03	1757.04	1756.05	1757.05	1	13	1.1.13.49.1	1	24	25619.3	24	46.2366	7.74481	28.2646	7.75104	11.0614	7.78498	16.6597	7.76522	8.43736	7.79688	9.04412	7.81693	28.484	7.75106	141.44	10.95	6539.7	14.12	3997.74	15.13	1564.52	12.81
2	28	5.37	5.37	100	100	100	ID0011	phosphoinositide-specific phospholipase C beta 1, from 880	1	auto	2	99	SQPAPGSVKA	iTRAQ8plex@N-term; iTRAQ8plex(K)@9; DKP@C-term		-0.0182847	1756.03	1757.04	1756.05	1757.05	1	12	1.1.5.49.1	1	24	25619.3	24	78.5874	10.6156	55.4874	10.6171	20.1933	10.6302	29.4361	10.6214	15.8945	10.6523	10.8496	10.6518	42.6822	10.6179	64.91	6.89	5101.11	7.12	3601.69	8.12	1310.75	7.53
1	11	21.43	21.43	100	100	100	ID0011	phosphoinositide-specific phospholipase C beta 1, from 880	1	auto	0	99	SQPAPGSVKA	iTRAQ8plex@N-term; iTRAQ8plex(K)@9; DKP@C-term		0.00714037	1756.05	586.358	1756.05	586.356	3	12	10.1.1.3732.2	1	49.8276	504.326	49.9657	23.5035	12.8366	15.367	12.982	6.95887	13.4519	8.52909	13.2458	5.94308	13.5378	6.02382	13.4613	9.69931	13.1248	72.2	9.11	1696.95	40.05	1109.5	33.88	502.43	23.43
1	11	21.43	21.43	100	100	100	ID0011	phosphoinositide-specific phospholipase C beta 1, from 880	1	auto	0	99	SQPAPGSVKA	iTRAQ8plex@N-term; iTRAQ8plex(K)@9; DKP@C-term		0.193189	1756.24	879.127	1756.05	879.03	2	12	14.1.1.1720.3	1	49.5644	6.9861	49.4927	68.1951	59.6766	33.7937	60.0106	20.8475	60.373	26.2085	60.1272	14.7265	60.7302	13.0695	60.787	28.9036	60.0113	4.46	2.65	304.15	16.91	150.72	12.69	92.98	9.95
1	11	21.43	21.43	100	100	100	ID0011	phosphoinositide-specific phospholipase C beta 1, from 880	1	auto	0	99	SQPAPGSVKA	iTRAQ8plex@N-term; iTRAQ8plex(K)@9; DKP@C-term		-0.0661018	1755.98	586.334	1756.05	586.356	3	13	17.1.1.3087.2	1	47.6857	624.12	47.843	23.14	10.7347	11.5743	10.9653	7.25886	11.2017	8.70452	11.0622	4.92637	11.4854	5.41078	11.3327	8.72618	11.0204	102.95	10.86	2382.26	47.38	1191.57	35.67	747.3	28.16
1	11	21.43	21.43	100	100	100	ID0011	phosphoinositide-specific phospholipase C beta 1, from 880	1	auto	0	99	SQPAPGSVKA	iTRAQ8plex@N-term; iTRAQ8plex(K)@9; DKP@C-term		-0.085986	1755.96	878.987	1756.05	879.03	2	13	17.1.1.3090.3	1	47.7498	1121.75	47.9445	78.2979	31.0529	46.7968	31.1482	26.5574	31.3123	30.9793	31.2392	19.7164	31.4265	21.0178	31.3593	15.527	31.4825	17.42	5.39	1363.95	35.85	815.2	29.21	462.63	22.23
1	11	21.43	21.43	100	100	100	ID0011	phosphoinositide-specific phospholipase C beta 1, from 880	1	auto	0	99	SQPAPGSVKA	iTRAQ8plex@N-term; iTRAQ8plex(K)@9; DKP@C-term		-0.0770749	1755.97	878.992	1756.05	879.03	2	14	17.1.1.3103.2	1	48.01	1333.27	48.0051	100		100		100		100		100		100		100		12.44	9	7388.2	83.44	4793.29	70.7	3414.82	59.77
2	28	5.37	5.37	100	100	100	ID0011	phosphoinositide-specific phospholipase C beta 1, from 880	1	auto	0	99	SQPAPGSVKA	iTRAQ8plex@N-term; iTRAQ8plex(K)@9; DKP@C-term		0.0123549	1756.06	1757.07	1756.05	1757.05	1	12	2.1.6.51.2	1	25	6053.5	25	14.7167	4.69616	8.64288	4.73972	3.84435	4.82542	4.96692	4.79512	1.41783	5.72784	3.18557	5.06715	6.05539	4.75309	148.41	6.95	2184.11	7.68	1282.69	9.38	570.54	6.64
1	11	21.43	21.43	100	100	100	ID0011	phosphoinositide-specific phospholipase C beta 1, from 880	1	auto	0	99	SQPAPGSVKA	iTRAQ8plex@N-term; iTRAQ8plex(K)@9; DKP@C-term		0.199035	1756.24	586.422	1756.05	586.356	3	10	20.1.1.1718.2	1	48.6094	155.033	48.5978	18.5285	23.033	11.1043	23.4613	6.65028	24.0765	5.53079	24.3308	4.60478	24.6715	4.02068	24.8381	7.37408	23.7514	21.76	4.9	403.18	19.52	241.63	15.91	144.71	12.33
1	11	21.43	21.43	100	100	100	ID0011	phosphoinositide-specific phospholipase C beta 1, from 880	1	auto	0	99	SQPAPGSVKA	iTRAQ8plex@N-term; iTRAQ8plex(K)@9; DKP@C-term		0.162231	1756.21	586.41	1756.05	586.356	3	10	27.1.1.2927.2	1	50.5642	33.9093	50.693	22.8129	29.0833	11.4579	29.7122	6.79714	30.4609	7.32714	30.2363	5.06429	31.0066	4.83929	30.9493	10.9843	29.5957	14	4	319.38	17.35	160.41	13.08	95.16	10.05
1	11	21.43	21.43	100	100	100	ID0011	phosphoinositide-specific phospholipase C beta 1, from 880	1	auto	0	99	SQPAPGSVKA	iTRAQ8plex@N-term; iTRAQ8plex(K)@9; DKP@C-term		0.126159	1756.17	586.398	1756.05	586.356	3	11	28.1.1.3597.2	1	49.6368	13.915	49.7603	15.2487	28.4533	10.0322	28.9623	4.18585	30.852	4.08149	30.7133	3.37527	31.3844	4.12366	30.5065	6.7055	29.3746	13.99	3.87	213.33	14.21	140.35	12.04	58.56	8
1	11	21.43	21.43	100	100	100	ID0011	phosphoinositide-specific phospholipase C beta 1, from 880	1	auto	0	99	SQPAPGSVKA	iTRAQ8plex@N-term; iTRAQ8plex(K)@9; DKP@C-term		-0.0666511	1755.98	586.334	1756.05	586.356	3	14	3.1.1.4676.2	1	44.3114	580.074	44.45	21.8768	11.5571	14.0423	11.7076	8.34902	11.9592	8.3395	11.9319	5.88373	12.1894	6.09324	12.1013	7.30819	11.9521	88.16	10	1928.66	42.7	1237.97	35.89	736.05	27.89
1	11	21.43	21.43	100	100	100	ID0011	phosphoinositide-specific phospholipase C beta 1, from 880	0	auto - discordant peptide type	0	99	SQPAPGSVKA	iTRAQ8plex@N-term; iTRAQ8plex(K)@9; DKP@C-term		-1.08252	1754.96	585.995	1756.05	586.356	3	14	3.1.1.4686.2	0	44.5184	935.504	44.576	28.5106	7.9143	22.414	7.95581	21.8844	7.95727	20.4514	7.9657	13.1439	8.06421	17.6754	7.98005	15.6415	7.99491	196.37	15.33	5598.63	72.82	4401.43	67.48	4297.44	66.21
1	11	21.43	21.43	100	100	100	ID0011	phosphoinositide-specific phospholipase C beta 1, from 880	1	auto	0	99	SQPAPGSVKA	iTRAQ8plex@N-term; iTRAQ8plex(K)@9; DKP@C-term		0.00347826	1756.05	586.357	1756.05	586.356	3	12	4.1.1.4595.2	1	45.1973	314.632	45.2559	16.3204	10.1355	9.24276	10.3812	5.1846	10.7688	4.9431	10.7666	3.37578	11.1894	3.59915	11.0217	7.8724	10.3914	110.89	10.95	1809.77	41.35	1024.93	32.83	574.92	24.7
1	11	21.43	21.43	100	100	100	ID0011	phosphoinositide-specific phospholipase C beta 1, from 880	1	auto	0	99	SQPAPGSVKA	iTRAQ8plex@N-term; iTRAQ8plex(K)@9; DKP@C-term		0.160962	1756.21	879.111	1756.05	879.03	2	12	6.1.1.5282.3	1	50.5503	12.0928	50.5108	24.4165	24.0402	15.6081	24.3184	8.27799	24.9351	9.42664	24.7051	5.72828	25.4431	6.42037	25.1203	10.2944	24.5376	20.72	4.9	505.91	21.86	323.4	18.33	171.52	13.56
1	11	21.43	21.43	100	100	100	ID0011	phosphoinositide-specific phospholipase C beta 1, from 880	1	auto	0	99	SQPAPGSVKA	iTRAQ8plex@N-term; iTRAQ8plex(K)@9; DKP@C-term		0.209289	1756.26	586.426	1756.05	586.356	3	11	7.1.1.5246.2	1	48.4664	27.2867	48.5124	17.2251	27.0856	10.8621	27.5646	5.38935	28.7632	6.63631	28.1894	4.02053	29.3896	3.94868	29.2239	8.2694	27.7373	15.59	4.12	268.54	15.94	169.34	13.27	84.02	9.54
1	11	21.43	21.43	100	100	100	ID0011	phosphoinositide-specific phospholipase C beta 1, from 880	1	auto	0	98.95	SQPAPGSVKA	iTRAQ8plex@N-term; iTRAQ8plex(K)@9; DKP@C-term		0.0311272	1756.08	586.366	1756.05	586.356	3	12	24.1.1.4253.2	1	46.9652	455.972	47.042	48.035	18.2621	21.4767	18.4606	11.0414	18.7676	14.3974	18.5798	7.64731	19.013	8.18753	18.8852	15.5964	18.5146	42.02	7.62	2018.43	43.55	902.45	31.19	463.96	22.43
1	11	21.43	21.43	100	100	100	ID0011	phosphoinositide-specific phospholipase C beta 1, from 880	1	auto	0	98.49	SQPAPGSVKA	iTRAQ8plex@N-term; iTRAQ8plex(K)@9; DKP@C-term		0.0895378	1756.14	586.386	1756.05	586.356	3	11	10.1.1.3772.2	1	50.6489	431.424	50.7874	19.7565	11.0577	9.92956	11.3366	5.24275	11.7784	5.4549	11.6897	3.80919	12.0689	3.65664	12.0327	5.69291	11.5818	95.12	10.3	1879.24	42.1	944.5	31.7	498.69	23.11
1	11	21.43	21.43	100	100	100	ID0011	phosphoinositide-specific phospholipase C beta 1, from 880	1	auto	0	98.4	SQPAPGSVKA	iTRAQ8plex@N-term; iTRAQ8plex(K)@9; DKP@C-term		0.186584	1756.23	586.418	1756.05	586.356	3	9	21.1.1.1586.3	1	49.0554	72.7721	49.1669	12.4985	20.4722	8.1648	20.931	3.54223	22.5073	4.30306	21.8507	2.82848	22.9539	2.64761	22.9429	5.96226	21.1686	26.76	5.29	334.46	17.8	218.49	15.03	94.79	10.2
1	11	21.43	21.43	100	100	100	ID0011	phosphoinositide-specific phospholipase C beta 1, from 880	1	auto	0	97.24	SQPAPGSVKA	iTRAQ8plex@N-term; iTRAQ8plex(K)@9; DKP@C-term		0.0842278	1756.13	586.384	1756.05	586.356	3	10	25.1.1.3695.4	1	42.2526	142.706	42.4147	12.9223	19.8371	6.86524	20.5362	3.05635	22.1655	2.17816	23.1444	2.45152	22.5539	1.11516	26.1441	11.9801	19.8651	28.57	5.48	369.19	18.68	196.14	14.39	87.32	9.7
1	11	21.43	21.43	100	100	100	ID0011	phosphoinositide-specific phospholipase C beta 1, from 880	1	auto	0	96.94	SQPAPGSVKA	iTRAQ8plex@N-term; iTRAQ8plex(K)@9; DKP@C-term		0.0886223	1756.13	586.385	1756.05	586.356	3	10	11.1.1.5248.3	1	99.9846	87.6203	100.026	21.5179	26.4505	11.5571	26.9843	7.91845	27.424	7.62917	27.4241	4.99822	28.2028	4.07619	28.5329	10.6571	26.9206	16.8	4.36	361.5	18.47	194.16	14.35	133.03	11.79
1	11	21.43	21.43	100	100	100	ID0011	phosphoinositide-specific phospholipase C beta 1, from 880	1	auto	0	96.73	SQPAPGSVKA	iTRAQ8plex@N-term; iTRAQ8plex(K)@9; DKP@C-term		0.19995	1756.25	586.423	1756.05	586.356	3	10	13.1.1.2172.4	1	49.4821	199.289	49.4907	36.8669	42.9162	18.4745	43.4437	10.6558	44.1233	11.272	43.9721	10.881	43.9998	7.48017	44.592	12.9773	43.6557	7.06	3	260.28	15.65	130.43	11.79	75.23	8.94
1	11	21.43	21.43	100	100	100	ID0011	phosphoinositide-specific phospholipase C beta 1, from 880	1	auto	0	93.55	SQPAPGSVKA	iTRAQ8plex@N-term; iTRAQ8plex(K)@9; DKP@C-term		0.0771954	1756.12	440.038	1756.05	440.019	4	10	10.1.1.3750.2	1	50.1973	773.891	50.1514	76.485	18.7216	27.414	18.8804	14.3891	19.0749	19.7459	18.9337	10.4875	19.2083	10.6111	19.1564	21.0741	18.8963	47.34	8.83	3620.8	58.27	1297.78	37.97	681.18	27.2
1	11	21.43	21.43	100	100	100	ID0011	phosphoinositide-specific phospholipase C beta 1, from 880	1	auto	0	93.55	SQPAPGSVKA	iTRAQ8plex@N-term; iTRAQ8plex(K)@9; DKP@C-term		0.0784161	1756.12	440.038	1756.05	440.019	4	10	10.1.1.3755.2	1	50.2998	766.018	50.172	100		50.2455	30.0647	27.6443	30.1836	35.3946	30.1074	18.8345	30.3007	21.3104	30.2245	41.2912	30.0667	23.87	7.14	3067.54	53.64	1199.36	36.29	659.87	26.66
1	11	21.43	21.43	100	100	100	ID0011	phosphoinositide-specific phospholipase C beta 1, from 880	1	auto	0	93.55	SQPAPGSVKA	iTRAQ8plex@N-term; iTRAQ8plex(K)@9; DKP@C-term		0.0895378	1756.14	586.386	1756.05	586.356	3	10	10.1.1.3781.2	1	50.834	431.424	50.7874	29.4857	12.6074	14.4046	12.8199	7.39705	13.1708	7.64888	13.1043	5.33329	13.404	5.34663	13.3345	9.93509	12.9095	77.95	9.7	2298.41	46.52	1122.84	34.61	576.6	24.88
1	11	21.43	21.43	100	100	100	ID0011	phosphoinositide-specific phospholipase C beta 1, from 880	1	auto	0	93.48	SQPAPGSVKA	iTRAQ8plex@N-term; iTRAQ8plex(K)@9; DKP@C-term		0.0322258	1756.08	586.367	1756.05	586.356	3	11	17.1.1.3140.2	1	48.7586	443.824	48.6727	28.8005	12.2178	12.5812	12.4792	6.51684	12.8591	7.57681	12.7003	4.87691	13.0815	5.15532	12.9532	9.74412	12.5172	82.54	9.95	2377.19	47.29	1038.45	33.51	537.9	24.08
1	11	21.43	21.43	100	100	100	ID0011	phosphoinositide-specific phospholipase C beta 1, from 880	1	auto	0	85.67	SQPAPGSVKA	iTRAQ8plex@N-term; iTRAQ8plex(K)@9; DKP@C-term		0.199035	1756.24	586.422	1756.05	586.356	3	9	20.1.1.1716.2	1	48.4845	155.033	48.5978	32.4009	33.3374	15.0626	33.8982	12.5216	34.0302	10.4661	34.2279	8.1859	34.5659	5.9207	35.0665	16.5621	33.6815	11.35	3.74	367.75	18.6	170.96	13.6	142.12	12.08
1	11	21.43	21.43	100	100	100	ID0011	phosphoinositide-specific phospholipase C beta 1, from 880	1	auto	0	85.47	SQPAPGSVKA	iTRAQ8plex@N-term; iTRAQ8plex(K)@9; DKP@C-term		0.184753	1756.23	586.417	1756.05	586.356	3	9	14.1.1.1718.2	1	49.3352	90.6964	49.4927	34.6408	38.2633	17.3364	38.7712	9.73546	39.4875	13.3603	38.9563	7.52908	39.8935	7.99202	39.6187	13.5781	38.8583	8.77	3.32	303.8	16.91	152.04	12.73	85.38	9.59
1	11	21.43	21.43	100	100	100	ID0011	phosphoinositide-specific phospholipase C beta 1, from 880	1	auto	0	85.34	SQPAPGSVKA	iTRAQ8plex@N-term; iTRAQ8plex(K)@9; DKP@C-term		0.19995	1756.25	586.423	1756.05	586.356	3	10	13.1.1.2170.2	1	49.348	199.289	49.4907	10.6578	19.2696	7.5682	19.6665	3.03053	21.515	3.62562	20.8318	2.94225	21.3907	2.98307	21.169	5.17358	20.0155	30.13	5.57	321.12	17.46	228.03	15.3	91.31	10.05
1	11	21.43	21.43	100	100	100	ID0011	phosphoinositide-specific phospholipase C beta 1, from 880	1	auto	0	80.65	SQPAPGSVKA	iTRAQ8plex@N-term; iTRAQ8plex(K)@9; DKP@C-term		0.00126769	1756.05	440.019	1756.05	440.019	4	10	17.1.1.3112.4	1	48.1986	1105.54	47.9849	55.2489	20.0072	26.044	20.1717	15.097	20.3707	17.9052	20.268	9.68579	20.6134	8.70164	20.6349	20.1303	20.2004	36.6	7.28	2022.11	43.6	953.21	31.98	552.55	24.29
1	11	21.43	21.43	100	100	100	ID0011	phosphoinositide-specific phospholipase C beta 1, from 880	1	auto	0	70.87	SQPAPGSVKA	iTRAQ8plex@N-term; iTRAQ8plex(K)@9; DKP@C-term		0.199035	1756.24	586.422	1756.05	586.356	3	9	20.1.1.1717.2	1	48.5445	155.033	48.5978	61.0618	50.3396	30.4875	50.6635	19.3305	50.991	24.2087	50.7625	13.8798	51.3096	12.3356	51.3665	28.0968	50.6234	5.99	3	365.76	18.55	182.62	13.96	115.79	11.09
2	28	5.37	5.37	100	100	100	ID0011	phosphoinositide-specific phospholipase C beta 1, from 880	1	auto	0	63.42	SQPAPGSVKA	iTRAQ8plex@N-term; iTRAQ8plex(K)@9; DKP@C-term		0.0237075	1756.07	1757.08	1756.05	1757.05	1	8	2.1.6.222.7	1	110.5	1986.33	110.5	13.8807	3.9878	5.32732	4.06347	2.68696	4.22123	4.4039	4.02996	2.37162	4.26383	2.24183	4.50501	4.32657	4.07608	214.41	8.53	2976.17	8.16	1142.23	9.45	576.11	8.13
1	11	21.43	21.43	100	100	100	ID0011	phosphoinositide-specific phospholipase C beta 1, from 880	1	auto	0	57.67	SQPAPGSVKA	iTRAQ8plex@N-term; iTRAQ8plex(K)@9; DKP@C-term		-0.0049446	1756.04	586.354	1756.05	586.356	3	9	18.1.1.2600.4	1	47.134	103.632	47.2669	14.3666	14.92	6.59693	15.5487	3.46986	16.4208	2.16115	17.4944	2.66706	16.7989	1.19208	19.3315	6.8883	15.3573	50.76	7.35	729.25	26.23	334.86	18.97	176.13	13.64
1	11	21.43	21.43	100	100	100	ID0011	phosphoinositide-specific phospholipase C beta 1, from 880	1	auto	0	56.25	SQPAPGSVKA	iTRAQ8plex@N-term; iTRAQ8plex(K)@9; DKP@C-term		0.0448601	1756.09	586.371	1756.05	586.356	3	10	24.1.1.6069.3	1	99.8673	175.359	99.9005	24.3346	18.3689	11.9543	18.7535	6.60644	19.2953	7.9568	19.019	4.38227	19.843	4.44579	19.6824	11.1541	18.6999	35.42	6.4	861.93	28.5	423.42	21.26	234	15.84
1	11	21.43	21.43	100	100	100	ID0011	phosphoinositide-specific phospholipase C beta 1, from 880	0	auto - discordant peptide type	2	99	SQPAPGSVKA	No iTRAQ8plex@N-term; iTRAQ8plex(K)@9; DKP@C-term		-0.0628775	1451.78	726.896	1451.84	726.927	2	13	3.1.1.4651.4	0	43.817	10.095	43.8047	5.36202	17.2598	3.83329	17.9058	0.966246	23.9186	1.62716	20.2488	1.32569	21.1733	0.980933	22.5163	4.62278	17.4042	38.81	6.16	208.1	14.11	148.77	12.33	37.5	6.71
1	11	21.43	21.43	100	100	100	ID0011	phosphoinositide-specific phospholipase C beta 1, from 880	1	auto	0	99	TPKPPSQALH	Acetyl@N-term; iTRAQ8plex(K)@3		0.0297368	1420.83	711.421	1420.8	711.406	2	12	11.1.1.3898.2	1	49.0255	142.572	49.0202	23.7359	14.0087	13.4417	14.233	7.50321	14.5924	6.7168	14.6478	4.96149	14.9604	4.84055	14.913	16.4497	14.1013	60.77	8.37	1442.43	36.89	816.85	29.31	455.97	21.98
1	11	21.43	21.43	100	100	100	ID0011	phosphoinositide-specific phospholipase C beta 1, from 880	1	auto	2	99	TPKPPSQALH	Acetyl@N-term; iTRAQ8plex(K)@3		-0.0488765	1420.75	711.382	1420.8	711.406	2	12	16.1.1.3546.4	1	45.967	3951.83	45.9561	49.5772	11.6601	29.969	11.7244	10.4249	12.024	14.0267	11.8734	10.0029	11.9987	8.68738	12.0335	29.3467	11.71	103.96	12.04	5154.05	69.71	3115.58	56.89	1083.77	35.03
1	11	21.43	21.43	100	100	100	ID0011	phosphoinositide-specific phospholipase C beta 1, from 880	1	auto	0	99	TPKPPSQALH	Acetyl@N-term; iTRAQ8plex(K)@3		-0.0574214	1420.74	711.378	1420.8	711.406	2	12	16.1.1.3548.2	1	45.9997	4505.03	46.117	100		100		100		100		100		100		100		8.13	6.86	4197.24	62.77	1915.29	45.71	2003.27	45.31
1	11	21.43	21.43	100	100	100	ID0011	phosphoinositide-specific phospholipase C beta 1, from 880	1	auto	0	99	TPKPPSQALH	Acetyl@N-term; iTRAQ8plex(K)@3		-0.0220211	1420.78	711.395	1420.8	711.406	2	12	16.1.1.3590.2	1	46.5356	10.5208	46.5235	58.7039	28.6628	37.7253	28.7708	13.2659	29.3149	17.1765	29.0644	13.2198	29.2355	9.54605	29.5039	100		18.24	5.2	1070.76	31.78	688.11	26.66	241.97	16.52
1	11	21.43	21.43	100	100	100	ID0011	phosphoinositide-specific phospholipase C beta 1, from 880	1	auto	0	99	TPKPPSQALH	Acetyl@N-term; iTRAQ8plex(K)@3		0.0237553	1420.82	711.418	1420.8	711.406	2	13	23.1.1.4522.2	1	46.1372	109.663	46.2135	100		100		100		100		100		100		100		0.79	3.46	1198.28	33.59	720.5	27.39	289.54	17.89
1	11	21.43	21.43	100	100	100	ID0011	phosphoinositide-specific phospholipase C beta 1, from 880	1	auto	0	99	TPKPPSQALH	Acetyl@N-term; iTRAQ8plex(K)@3		0.100293	1420.9	711.457	1420.8	711.406	2	10	28.1.1.3588.2	1	49.0744	11.9914	49.1469	22.4418	38.6676	10.5873	39.6335	7.22025	40.291	4.75316	41.4515	4.31646	41.7549	4.61646	41.2986	14.5165	39.0123	7.9	3	177.29	12.92	83.64	9.49	57.04	7.68
1	11	21.43	21.43	100	100	100	ID0011	phosphoinositide-specific phospholipase C beta 1, from 880	1	auto	0	98.89	TPKPPSQALH	Acetyl@N-term; iTRAQ8plex(K)@3		0.0316899	1420.83	711.422	1420.8	711.406	2	11	10.1.1.3738.2	1	49.9502	2641.58	49.8023	100		100		100		100		100		100		100		0	9.9	5207.46	70.06	3541.51	60.54	2075.57	46.96
1	11	21.43	21.43	100	100	100	ID0011	phosphoinositide-specific phospholipase C beta 1, from 880	1	auto	0	98.82	TPKPPSQALH	Acetyl@N-term; iTRAQ8plex(K)@3		0.0125248	1420.81	711.413	1420.8	711.406	2	11	23.1.1.4475.2	1	45.5687	8154.29	45.6551	100		100		100		100		100		100		100		2.97	6.78	4600.47	65.98	3955.09	63.36	2094.91	47.43
1	11	21.43	21.43	100	100	100	ID0011	phosphoinositide-specific phospholipase C beta 1, from 880	1	auto	0	98.4	TPKPPSQALH	Acetyl@N-term; iTRAQ8plex(K)@3		0.0299809	1420.83	711.421	1420.8	711.406	2	11	10.1.1.3741.3	1	50.0156	2631.36	49.8023	100		91.3705	32.7523	46.8885	32.8226	49.6728	32.8053	29.2218	32.9002	26.5813	32.9066	100		24.48	8	4389.53	64.23	2236.75	48.73	1147.83	35.11
1	11	21.43	21.43	100	100	100	ID0011	phosphoinositide-specific phospholipase C beta 1, from 880	1	auto	0	97.7	TPKPPSQALH	Acetyl@N-term; iTRAQ8plex(K)@3		0.031934	1420.83	711.422	1420.8	711.406	2	11	23.1.1.4545.2	1	46.3634	123.416	46.2575	94.8429	41.8763	58.2395	41.9663	21.1561	42.3616	21.8439	42.2889	15.8161	42.5071	17.3228	42.4273	100		10.44	4.36	990.16	30.55	608.02	25.12	220.87	15.68
1	11	21.43	21.43	100	100	100	ID0011	phosphoinositide-specific phospholipase C beta 1, from 880	1	auto	0	94.97	TPKPPSQALH	Acetyl@N-term; iTRAQ8plex(K)@3		-0.0994136	1420.7	711.357	1420.8	711.406	2	11	9.1.1.2783.2	1	37.6241	6.9448	37.6328	100		100		100		100		100		100		100		0	6.24	1885.55	42.02	680.16	27.46	324.48	18.84
1	11	21.43	21.43	100	100	100	ID0011	phosphoinositide-specific phospholipase C beta 1, from 880	1	auto	0	94.54	TPKPPSQALH	Acetyl@N-term; iTRAQ8plex(K)@3		0.00947308	1420.81	711.411	1420.8	711.406	2	10	10.1.1.3713.4	1	49.4481	336.953	49.64	16.0644	14.5654	8.64594	14.9642	4.15395	15.8059	4.79002	15.497	3.4006	16.0196	2.30454	16.7164	6.69676	15.0542	53.72	7.62	862.98	28.55	464.46	22.14	223.15	15.56
1	11	21.43	21.43	100	100	100	ID0011	phosphoinositide-specific phospholipase C beta 1, from 880	1	auto	0	94.23	TPKPPSQALH	Acetyl@N-term; iTRAQ8plex(K)@3		0.030103	1420.83	711.421	1420.8	711.406	2	10	10.1.1.3762.2	1	50.444	325.466	50.3564	15.7998	17.2769	9.96059	17.6119	4.92696	18.4442	5.27036	18.241	3.37231	19.0354	2.48371	19.8663	90.748	16.8941	38.06	6.4	601.34	23.85	379.1	19.85	187.52	14.21
1	11	21.43	21.43	100	100	100	ID0011	phosphoinositide-specific phospholipase C beta 1, from 880	1	auto	0	83.86	TPKPPSQALH	Acetyl@N-term; iTRAQ8plex(K)@3		0.159375	1420.96	711.486	1420.8	711.406	2	9	6.1.1.5242.4	1	49.6634	40.9271	49.7575	29.3057	43.1864	20.6416	43.4915	9.76807	44.5313	9.87801	44.3821	6.61747	45.3276	8.18524	44.6373	24.2214	43.2816	6.64	2.83	194.59	13.56	137.06	11.87	64.86	8.37
1	11	21.43	21.43	100	100	100	ID0011	phosphoinositide-specific phospholipase C beta 1, from 880	1	auto	0	73.17	TPKPPSQALH	Acetyl@N-term; iTRAQ8plex(K)@3		-0.0100582	1420.79	711.401	1420.8	711.406	2	10	9.1.1.2744.2	1	37.228	95.7748	37.2627	15.9345	13.3403	8.70053	13.6984	4.51875	14.3458	4.7171	14.2227	4.0855	14.4045	3.38449	14.6045	11.0589	13.4769	63.98	8.31	1019.49	31.03	556.66	24.23	289.11	17.61
1	11	21.43	21.43	100	100	100	ID0011	phosphoinositide-specific phospholipase C beta 1, from 880	1	auto	0	71.82	TPKPPSQALH	Acetyl@N-term; iTRAQ8plex(K)@3		0.0445073	1420.84	711.429	1420.8	711.406	2	9	23.1.1.4819.2	1	49.3127	1.8361	49.3079	9.85944	23.3063	7.9144	23.6346	2.45331	26.9157	3.41342	25.268	2.39786	26.5703	2.53502	26.0814	7.4499	23.5772	20.56	4.58	202.71	13.89	162.72	12.85	50.44	7.62
1	11	21.43	21.43	100	100	100	ID0011	phosphoinositide-specific phospholipase C beta 1, from 880	1	auto	0	70.45	TPKPPSQALH	Acetyl@N-term; iTRAQ8plex(K)@3		0.143384	1420.94	711.478	1420.8	711.406	2	9	13.1.1.2152.4	1	48.5426	97.6802	48.7183	22.9371	33.5732	12.734	34.1598	7.93994	34.8341	6.04004	35.3519	4.93422	35.8574	4.76454	35.7797	12.9237	33.992	10.49	3.46	240.61	15.07	133.58	11.87	83.29	9.33
1	11	21.43	21.43	100	100	100	ID0011	phosphoinositide-specific phospholipase C beta 1, from 880	1	auto	0	69.52	TPKPPSQALH	Acetyl@N-term; iTRAQ8plex(K)@3		0.0100834	1420.81	711.411	1420.8	711.406	2	10	23.1.1.4470.4	1	45.4747	7698.42	45.6054	100		100		56.2134	55.8436	64.8312	55.8085	43.1513	55.8811	38.2173	55.8934	100		10.31	5.74	2491.69	48.4	1330.78	37.46	579.56	25.2
1	11	21.43	21.43	100	100	100	ID0011	phosphoinositide-specific phospholipase C beta 1, from 880	1	auto	0	60.71	TPKPPSQALH	Acetyl@N-term; iTRAQ8plex(K)@3		0.0139897	1420.81	711.413	1420.8	711.406	2	9	4.1.1.4569.2	1	44.6579	127.632	44.8054	25.5018	27.2361	17.1728	27.4967	9.56704	28.0578	9.06457	28.0648	6.55842	28.5455	5.61316	28.7163	17.7448	27.3993	16.26	4.36	414.66	19.8	279.23	17	155.56	12.85
1	11	21.43	21.43	100	100	100	ID0011	phosphoinositide-specific phospholipase C beta 1, from 880	1	auto	0	57.69	TPKPPSQALH	Acetyl@N-term; iTRAQ8plex(K)@3		-0.0347164	1420.76	711.389	1420.8	711.406	2	9	17.1.1.3078.4	1	47.5114	544.479	47.7011	24.8154	19.6818	15.2873	19.9255	6.20529	20.7956	7.05649	20.5165	4.71272	21.1176	4.76888	20.9807	15.8883	19.8409	30.98	6	768.78	26.94	473.6	22.18	192.24	14.56
1	11	21.43	21.43	100	100	100	ID0011	phosphoinositide-specific phospholipase C beta 1, from 880	1	auto	2	99	TPKPPSQALHS	Acetyl@N-term; iTRAQ8plex(K)@3		-0.104709	1507.73	754.87	1507.83	754.922	2	11	16.1.1.3557.2	1	46.1798	24.1574	46.1755	25.3743	15.4327	12.2425	15.7506	6.10584	16.3065	7.19288	16.0736	4.97745	16.4746	4.04847	16.662	1.45124	18.8537	50.55	7.68	1282.67	34.76	618.86	25.71	308.65	18.28
1	11	21.43	21.43	100	100	100	ID0011	phosphoinositide-specific phospholipase C beta 1, from 880	1	auto	0.361511	62.67	TPKPPSQALHSQPAPGSVK	Acetyl@N-term; iTRAQ8plex(K)@3; iTRAQ8plex(K)@19		0.0138959	2576.47	859.83	2576.45	859.825	3	9	4.1.1.4668.2	1	46.7325	25.7259	46.7257	4.89655	10.0016	2.42237	11.0124	1.82276	11.4706	1.22238	12.4598	0.885431	13.5304	0.924761	13.0937	0.253335	19.7832	116.96	10.68	572.7	23.37	283.32	17.44	213.19	14.8
2	28	5.37	5.37	100	100	100	ID0011	phosphoinositide-specific phospholipase C beta 1, from 880	1	auto	0	99	TPKPPSQALHSQPAPGSVKA	Acetyl@N-term; iTRAQ8plex(K)@3; iTRAQ8plex(K)@19; DKP@C-term		-0.177626	2854.45	2855.46	2854.63	2855.64	1	10	1.1.13.63.10	1	31	11181.1	31	3.1403	1.49169	0.545601	2.81621	0.557172	3.17595	0.758324	3.01999	0.106598	11.0028	0.453809	3.31897	0.578898	2.78047	423.46	5.65	1329.79	8.87	231.04	5.73	235.94	6.8
2	28	5.37	5.37	100	100	100	ID0011	phosphoinositide-specific phospholipase C beta 1, from 880	1	auto	2	99	TPKPPSQALHSQPAPGSVKA	Acetyl@N-term; iTRAQ8plex(K)@3; iTRAQ8plex(K)@19; DKP@C-term		-0.177626	2854.45	2855.46	2854.63	2855.64	1	11	1.1.5.63.10	1	31	11181.1	31	5.18879	2.54638	2.51189	2.67296	1.68524	3.15212	1.13066	4.06805	0.481412	9.05598	0.49877	5.05104	0.756629	5.84452	219.5	5.47	1138.94	5.96	551.36	5.33	369.91	7.14
1	11	21.43	21.43	100	100	100	ID0011	phosphoinositide-specific phospholipase C beta 1, from 880	1	auto	0	99	TPKPPSQALHSQPAPGSVKA	Acetyl@N-term; iTRAQ8plex(K)@3; iTRAQ8plex(K)@19; DKP@C-term		-0.0330608	2854.59	952.539	2854.63	952.55	3	12	24.1.1.4367.2	1	49.3164	2088.54	49.1462	1.0195	1.88696	0.510797	2.37669	0.502956	2.32612	0.199356	3.42773	0.192428	3.37071	0.126964	3.96806	0.01		5409.88	71.25	5515.39	74.53	2763.35	54.67	2720.93	52.17
1	11	21.43	21.43	100	100	100	ID0011	phosphoinositide-specific phospholipase C beta 1, from 880	1	auto	0	99	TPKPPSQALHSQPAPGSVKA	Acetyl@N-term; iTRAQ8plex(K)@3; iTRAQ8plex(K)@19; DKP@C-term		0.242194	2854.87	714.725	2854.63	714.664	4	11	28.1.1.3671.3	1	53.6029	19.2913	53.6446	1.4935	9.19057	0.896772	10.555	0.599094	11.8663	0.43614	13.1766	0.344078	14.2879	0.24106	16.1086	0.075104	26.2781	189.87	13.38	283.57	16.73	170.27	13.38	113.75	10.86
1	11	21.43	21.43	100	100	100	ID0011	phosphoinositide-specific phospholipase C beta 1, from 880	1	auto	0	99	TPKPPSQALHSQPAPGSVKA	Acetyl@N-term; iTRAQ8plex(K)@3; iTRAQ8plex(K)@19; DKP@C-term		0.173116	2854.8	952.608	2854.63	952.55	3	9	28.1.1.3672.3	1	53.6911	13.1687	53.6446	1.39337	8.75308	0.698678	10.7311	0.572071	11.2471	0.387427	12.92	0.302621	14.0948	0.21749	15.7661	0.01		215.55	14.25	300.34	17.23	150.6	12.73	123.31	11.22
1	11	21.43	21.43	100	100	100	ID0011	phosphoinositide-specific phospholipase C beta 1, from 880	1	auto	2	99	TPKPPSQALHSQPAPGSVKA	Acetyl@N-term; iTRAQ8plex(K)@3; iTRAQ8plex(K)@19; DKP@C-term		0.00415738	2854.63	714.665	2854.63	714.664	4	11	3.1.1.4848.3	1	47.5243	1027.86	47.515	1.26109	2.04223	0.717368	2.41625	0.608593	2.50378	0.262352	3.48768	0.278012	3.31095	0.201066	3.71271	0.0598209	6.25782	4147.55	62.46	5230.43	72.15	2975.32	56.22	2524.17	50.49
1	11	21.43	21.43	100	100	100	ID0011	phosphoinositide-specific phospholipase C beta 1, from 880	1	auto	0	99	TPKPPSQALHSQPAPGSVKA	Acetyl@N-term; iTRAQ8plex(K)@3; iTRAQ8plex(K)@19; DKP@C-term		-0.0279338	2854.6	952.541	2854.63	952.55	3	13	4.1.1.4747.4	1	48.4189	450.997	48.6231	1.65695	4.08761	0.572286	5.64466	0.56183	5.46516	0.340061	6.59667	0.272044	7.15259	0.242921	7.28501	0.0258778	19.9978	918.16	29.44	1521.35	38.57	525.45	24.41	515.85	22.83
1	11	21.43	21.43	100	100	100	ID0011	phosphoinositide-specific phospholipase C beta 1, from 880	1	auto	0	98.6	TPKPPSQALHSQPAPGSVKA	Acetyl@N-term; iTRAQ8plex(K)@3; iTRAQ8plex(K)@19; DKP@C-term		0.125495	2854.75	714.696	2854.63	714.664	4	10	25.1.1.3944.3	1	47.5919	536.084	47.6039	1.0946	2.02759	0.595319	2.462	0.542525	2.48704	0.224126	3.57236	0.235636	3.39028	0.164434	3.87853	0.0850697	5.08701	4513.36	65.1	4940.34	70.4	2686.89	53.61	2448.61	49.61
1	11	21.43	21.43	100	100	100	ID0011	phosphoinositide-specific phospholipase C beta 1, from 880	1	auto	0	96.84	TPKPPSQALHSQPAPGSVKA	Acetyl@N-term; iTRAQ8plex(K)@3; iTRAQ8plex(K)@19; DKP@C-term		0.00537809	2854.63	714.666	2854.63	714.664	4	11	24.1.1.4353.2	1	49.0258	1380.4	49.0623	1.07364	1.85261	0.527607	2.34582	0.622195	2.15403	0.243201	3.13718	0.217958	3.1966	0.170232	3.46802	0.01		5458.08	71.58	5860	76.68	2879.72	56.01	3395.99	58.03
1	11	21.43	21.43	100	100	100	ID0011	phosphoinositide-specific phospholipase C beta 1, from 880	1	auto	0	95.51	TPKPPSQALHSQPAPGSVKA	Acetyl@N-term; iTRAQ8plex(K)@3; iTRAQ8plex(K)@19; DKP@C-term		0.0141672	2854.64	714.668	2854.63	714.664	4	10	10.1.1.3850.2	1	52.2637	988.483	52.3636	1.50361	2.59634	0.637511	3.35149	0.480116	3.60436	0.284399	4.4096	0.241043	4.65164	0.171377	5.25694	0.0159657	15.7756	2369.45	47.27	3562.74	59.2	1510.55	40.68	1137.61	34.15
1	11	21.43	21.43	100	100	100	ID0011	phosphoinositide-specific phospholipase C beta 1, from 880	1	auto	0	95.12	TPKPPSQALHSQPAPGSVKA	Acetyl@N-term; iTRAQ8plex(K)@3; iTRAQ8plex(K)@19; DKP@C-term		0.0141672	2854.64	714.668	2854.63	714.664	4	10	10.1.1.3856.2	1	52.39	988.483	52.3636	0.940624	1.94708	0.434717	2.56376	0.692253	2.10702	0.327497	2.80927	0.333235	2.7179	0.190881	3.36139	0.01		5310.7	70.56	4995.37	71.1	2308.65	50.62	3676.35	60.12
1	11	21.43	21.43	100	100	100	ID0011	phosphoinositide-specific phospholipase C beta 1, from 880	1	auto	0	83.62	TPKPPSQALHSQPAPGSVKA	Acetyl@N-term; iTRAQ8plex(K)@3; iTRAQ8plex(K)@19; DKP@C-term		0.127448	2854.76	714.696	2854.63	714.664	4	9	25.1.1.3917.4	1	47.0144	240.084	47.1716	2.02875	4.18098	1.03738	4.91798	0.616323	5.68857	0.404788	6.54393	0.3081	7.21404	0.246703	7.69004	0.0722831	13.0233	816.65	27.82	1656.78	40.16	847.18	30.05	503.32	22.93
1	11	21.43	21.43	100	100	100	ID0011	phosphoinositide-specific phospholipase C beta 1, from 880	1	auto	0	83.62	TPKPPSQALHSQPAPGSVKA	Acetyl@N-term; iTRAQ8plex(K)@3; iTRAQ8plex(K)@19; DKP@C-term		0.125495	2854.75	714.696	2854.63	714.664	4	9	25.1.1.3944.2	1	47.5884	536.084	47.6039	1.24616	2.09105	0.690667	2.49962	0.631572	2.52301	0.271556	3.50283	0.247911	3.54849	0.187004	3.90704	0.0811958	5.54258	3978.04	61.16	4957.27	70.26	2747.5	54.15	2512.42	50.26
1	11	21.43	21.43	100	100	100	ID0011	phosphoinositide-specific phospholipase C beta 1, from 880	1	auto	0	79.34	TPKPPSQALHSQPAPGSVKA	Acetyl@N-term; iTRAQ8plex(K)@3; iTRAQ8plex(K)@19; DKP@C-term		0.106208	2854.73	714.691	2854.63	714.664	4	9	25.1.1.3946.4	1	47.6383	531.834	47.6682	1.12241	2.00654	0.475538	2.69005	0.696623	2.27398	0.259566	3.35239	0.228957	3.42919	0.164221	3.86598	0.0550214	6.21995	4544.05	65.33	5100.31	71.39	2160.87	49.13	3165.49	55.77
1	11	21.43	21.43	100	100	100	ID0011	phosphoinositide-specific phospholipase C beta 1, from 880	1	auto	0	75.78	TPKPPSQALHSQPAPGSVKA	Acetyl@N-term; iTRAQ8plex(K)@3; iTRAQ8plex(K)@19; DKP@C-term		0.0637277	2854.69	714.68	2854.63	714.664	4	10	24.1.1.4344.2	1	48.8382	1184.7	49.0414	2.02961	3.2714	0.75321	4.26994	0.592905	4.47889	0.352179	5.40998	0.286322	5.79964	0.211941	6.40924	0.033236	14.6943	1332.59	35.54	2704.64	51.24	1003.72	33.47	790.1	28.43
1	11	21.43	21.43	100	100	100	ID0011	phosphoinositide-specific phospholipase C beta 1, from 880	1	auto	0	61.69	TPKPPSQALHSQPAPGSVKA	Acetyl@N-term; iTRAQ8plex(K)@3; iTRAQ8plex(K)@19; DKP@C-term		-0.0349051	2854.59	714.655	2854.63	714.664	4	9	4.1.1.4760.2	1	48.6953	687.889	48.7487	0.906543	1.97606	0.535477	2.35919	0.649313	2.16067	0.260844	3.0959	0.229015	3.18665	0.178133	3.46033	0.01		5274.1	70.31	4781.2	69.74	2824.16	54.97	3424.54	58.23
1	11	21.43	21.43	100	100	100	ID0011	phosphoinositide-specific phospholipase C beta 1, from 880	1	auto	0	54.55	TPKPPSQALHSQPAPGSVKA	Acetyl@N-term; iTRAQ8plex(K)@3; iTRAQ8plex(K)@19; DKP@C-term		0.353523	2854.98	714.753	2854.63	714.664	4	8	7.1.1.5541.3	1	52.759	58.4354	52.8024	1.96947	8.96299	0.864211	11.0926	0.640999	11.9126	0.376442	14.4391	0.387474	13.9855	0.206831	17.7218	0.0611244	29.7081	179.47	13.04	353.46	18.55	155.1	13	115.04	10.86
1	7	25.04	25.04	100	100	100	ID0012	ADP-ribosyltransferase (NAD+) poly (ADP-ribose) polymerase, from 384	1	auto	0.308035	55.1	AASAPAAVHSGPPDKPLSN	Acetyl@N-term; iTRAQ8plex(K)@15; DKP@C-term		0.0667742	2339.32	780.781	2339.25	780.759	3	9	23.1.1.4886.2	1	50.8035	57.1071	51.0134	1.55941	10.7321	0.879123	12.5256	0.547276	14.4296	0.382084	16.3367	0.333309	17.1908	0.376965	15.9185	0.0563071	35.404	136.75	11.36	213.25	14.49	120.22	11.27	74.84	8.83
1	7	25.04	25.04	100	100	100	ID0012	ADP-ribosyltransferase (NAD+) poly (ADP-ribose) polymerase, from 384	0	auto - discordant peptide type	2	99	APAAVHSGPPDKPLSN	No iTRAQ8plex@N-term; iTRAQ8plex(K)@12; DKP@C-term		-0.11638	2068.02	1035.02	2068.14	1035.08	2	16	3.1.1.4899.3	0	48.6186	12.2238	48.5875	2.08637	9.48549	0.781059	12.2998	0.667897	12.549	0.439537	14.4705	0.310082	16.4613	0.279977	16.6548	0.0274313	47.0499	157.12	12.21	327.81	17.83	122.72	11.7	104.94	10.34
1	7	25.04	25.04	100	100	100	ID0012	ADP-ribosyltransferase (NAD+) poly (ADP-ribose) polymerase, from 384	0	auto - discordant peptide type	0	94.96	APAAVHSGPPDKPLSN	No iTRAQ8plex@N-term; iTRAQ8plex(K)@12; DKP@C-term		0.0402844	2068.18	690.4	2068.14	690.386	3	12	23.1.1.4876.4	0	50.5908	40.7081	50.6641	1.47238	8.82368	0.628982	11.4018	0.566678	11.4946	0.358548	13.6126	0.309633	14.2771	0.257673	14.997	0.0425347	32.8593	206.89	13.96	304.62	17.32	130.13	11.96	117.24	10.91
1	7	25.04	25.04	100	100	100	ID0012	ADP-ribosyltransferase (NAD+) poly (ADP-ribose) polymerase, from 384	1	auto	2	99	ASAPAAVH	iTRAQ8plex@N-term		-0.0126812	1026.56	514.289	1026.58	514.296	2	12	17.1.1.2878.3	1	43.4997	45.2388	43.5706	3.98361	11.4421	2.52225	12.2326	1.41424	13.6633	1.58967	13.1467	0.916196	15.0662	0.758793	15.5586	0.592162	16.5156	92.12	9.43	366.97	18.76	232.35	15.56	130.28	11.79
1	7	25.04	25.04	100	100	100	ID0012	ADP-ribosyltransferase (NAD+) poly (ADP-ribose) polymerase, from 384	1	auto	0	57.74	ASAPAAVH	iTRAQ8plex@N-term		0.0289447	1026.61	514.31	1026.58	514.296	2	8	24.1.1.4007.2	1	41.9881	49.2828	42.0848	2.80223	16.0828	1.64783	17.8052	1.00637	19.9318	0.812177	21.0266	0.770792	21.203	0.579785	22.7964	0.457421	24.2279	50.26	6.93	140.84	11.66	82.82	9.33	50.58	7.28
1	7	25.04	25.04	100	100	100	ID0012	ADP-ribosyltransferase (NAD+) poly (ADP-ribose) polymerase, from 384	1	auto	0.759451	84.95	ASAPAAVHSGPPDKPLSN	No iTRAQ8plex@N-term; iTRAQ8plex(K)@14; DKP@C-term		0.0532345	2226.26	743.094	2226.21	743.076	3	11	23.1.1.4885.2	1	50.7805	32.0365	50.8237	1.30004	9.68154	0.512215	13.1094	0.567514	12.1919	0.274788	16.2573	0.263068	16.1833	0.183119	18.4674	0.0483108	33.0261	181.74	13.08	236.27	15.3	93.09	10.2	103.14	10.15
1	7	25.04	25.04	100	100	100	ID0012	ADP-ribosyltransferase (NAD+) poly (ADP-ribose) polymerase, from 384	1	auto	0	92.2	PAAVHSGPPDKPLSN	Acetyl@N-term; iTRAQ8plex(K)@11; DKP@C-term		0.0832519	2039.19	680.739	2039.11	680.711	3	11	23.1.1.4933.3	1	51.9218	75.3687	52.0125	1.60977	9.43349	0.983526	10.7213	0.570701	12.6323	0.466251	13.377	0.345498	14.8736	0.225546	17.2654	0.104851	23.6482	174.82	12.85	281.42	16.64	171.94	13.42	99.77	10.25
1	7	25.04	25.04	100	100	100	ID0012	ADP-ribosyltransferase (NAD+) poly (ADP-ribose) polymerase, from 384	0	auto - discordant peptide type	0	99	PAAVHSGPPDKPLSN	No iTRAQ8plex@N-term; iTRAQ8plex(K)@11; DKP@C-term		-0.0200617	1997.08	999.547	1997.1	999.557	2	16	16.1.1.3973.2	0	50.9569	104.227	51.1188	1.89205	2.57674	0.599604	3.60697	0.571846	3.51469	0.3584	4.16898	0.254601	4.7642	0.248554	4.66245	0.01		2199.72	45.63	4161.98	63.62	1318.96	38.92	1257.9	35.69
1	7	25.04	25.04	100	100	100	ID0012	ADP-ribosyltransferase (NAD+) poly (ADP-ribose) polymerase, from 384	0	auto - discordant peptide type	0	99	PAAVHSGPPDKPLSN	No iTRAQ8plex@N-term; iTRAQ8plex(K)@11; DKP@C-term		-0.0638849	1997.04	999.525	1997.1	999.557	2	16	16.1.1.4023.2	0	52.0077	28.5517	51.9385	1.53641	5.57597	0.599167	7.43099	0.666994	6.9312	0.377549	8.54356	0.33444	8.82371	0.2584	9.55629	0.010964	40.3736	508.94	21.91	781.94	27.71	304.94	18.47	339.46	18.44
1	7	25.04	25.04	100	100	100	ID0012	ADP-ribosyltransferase (NAD+) poly (ADP-ribose) polymerase, from 384	0	auto - discordant peptide type	0	99	PAAVHSGPPDKPLSN	No iTRAQ8plex@N-term; iTRAQ8plex(K)@11; DKP@C-term		0.0179022	1997.12	999.566	1997.1	999.557	2	16	23.1.1.4873.4	0	50.5289	186.948	50.6641	1.51721	4.84658	0.717361	6.0187	0.62212	6.16463	0.368656	7.44303	0.273401	8.35954	0.304302	7.74662	0.01		677.65	25.28	1028.14	31.81	486.12	22.96	421.58	20.69
1	7	25.04	25.04	100	100	100	ID0012	ADP-ribosyltransferase (NAD+) poly (ADP-ribose) polymerase, from 384	0	auto - discordant peptide type	0	99	PAAVHSGPPDKPLSN	No iTRAQ8plex@N-term; iTRAQ8plex(K)@11; DKP@C-term		0.0345038	1997.13	999.575	1997.1	999.557	2	14	23.1.1.4917.4	0	51.5315	107.29	51.2892	1.48022	6.12346	0.553686	8.32043	0.534998	8.13073	0.339921	9.67567	0.334811	9.58762	0.238124	10.7744	0.01		428.6	20.1	634.42	24.98	237.31	16.31	229.3	15.23
1	7	25.04	25.04	100	100	100	ID0012	ADP-ribosyltransferase (NAD+) poly (ADP-ribose) polymerase, from 384	0	auto - discordant peptide type	0	99	PAAVHSGPPDKPLSN	No iTRAQ8plex@N-term; iTRAQ8plex(K)@11; DKP@C-term		0.0823553	1997.18	999.598	1997.1	999.557	2	16	23.1.1.6218.4	0	99.8021	60.4906	99.8107	1.51084	10.1118	0.75279	12.3223	0.548493	13.445	0.363181	15.5422	0.228865	18.73	0.228993	18.0866	0.01		155.9	12.12	235.54	15.23	117.36	11.22	85.51	9.38
1	7	25.04	25.04	100	100	100	ID0012	ADP-ribosyltransferase (NAD+) poly (ADP-ribose) polymerase, from 384	0	auto - discordant peptide type	2	99	PAAVHSGPPDKPLSN	No iTRAQ8plex@N-term; iTRAQ8plex(K)@11; DKP@C-term		-0.0701105	1997.03	999.522	1997.1	999.557	2	17	3.1.1.4894.3	0	48.5112	152.49	48.5451	1.76482	3.38849	0.583436	4.71502	0.546958	4.63388	0.361235	5.38578	0.234836	6.40425	0.232574	6.21685	0.01		1304.36	35.11	2301.96	47.38	761.01	29.46	713.43	26.91
1	7	25.04	25.04	100	100	100	ID0012	ADP-ribosyltransferase (NAD+) poly (ADP-ribose) polymerase, from 384	0	auto - discordant peptide type	0	99	PAAVHSGPPDKPLSN	No iTRAQ8plex@N-term; iTRAQ8plex(K)@11; DKP@C-term		0.021076	1997.12	999.568	1997.1	999.557	2	19	9.1.1.3263.2	0	43.5106	87.2852	43.6519	1.9219	3.77539	0.72948	4.9242	0.570247	5.18602	0.349185	6.19825	0.274444	6.77933	0.266635	6.65866	0.01		1019.26	31.06	1958.92	43.66	743.53	28.76	581.23	24.39
1	7	25.04	25.04	100	100	100	ID0012	ADP-ribosyltransferase (NAD+) poly (ADP-ribose) polymerase, from 384	0	auto - discordant peptide type	0	97.93	PAAVHSGPPDKPLSN	No iTRAQ8plex@N-term; iTRAQ8plex(K)@11; DKP@C-term		0.0637873	1997.16	666.729	1997.1	666.707	3	13	2.1.1.5682.4	0	51.8349	18.9791	51.8435	1.44266	8.0693	0.470208	11.6605	0.558741	10.4578	0.29162	13.4734	0.216038	15.0809	0.180112	15.8446	0.0695269	23.8729	249.4	15.33	359.8	18.81	117.27	11.62	139.35	11.79
1	7	25.04	25.04	100	100	100	ID0012	ADP-ribosyltransferase (NAD+) poly (ADP-ribose) polymerase, from 384	0	auto - no iTRAQ	0	99	SAASAPAAVH	Acetyl@N-term		0.0269729	922.478	462.246	922.451	462.233	2	8	15.1.1.3837.2	0	39.9965	16.1319	39.4783	3.71901	41.0992	2.81956	42.813	1.56612	47.5226	1.20248	51.406	3.90909	41.1468	5.51791	39.6081	3.75758	40.8446	7.26	2.65	27	5.1	20.47	4.58	11.37	3.46
1	7	25.04	25.04	100	100	100	ID0012	ADP-ribosyltransferase (NAD+) poly (ADP-ribose) polymerase, from 384	0	auto - no iTRAQ	0	97.56	SAASAPAAVH	Acetyl@N-term		0.0488234	922.5	462.257	922.451	462.233	2	8	22.1.1.4280.2	0	39.5207	12.9039	39.49			10.9953	69.8155											2.11	1.41	4.75	2.24	23.2	4.69	3.89	2.24
1	7	25.04	25.04	100	100	100	ID0012	ADP-ribosyltransferase (NAD+) poly (ADP-ribose) polymerase, from 384	0	auto - no iTRAQ	0	54.31	SAASAPAAVH	Acetyl@N-term		0.035823	922.487	462.251	922.451	462.233	2	7	15.1.1.3826.2	0	38.9523	17.2742	39.1167			11.6244	71.6693					21.0878	70.4346	21.9902	70.303	17.478	70.6215	2.05	1.41	10.12	3.16	23.83	4.8	7.11	2.83
1	7	25.04	25.04	100	100	100	ID0012	ADP-ribosyltransferase (NAD+) poly (ADP-ribose) polymerase, from 384	0	auto - discordant peptide type	0	99	SAASAPAAVH	Acetyl@N-term; iTRAQ8plex(S)@4		0.048481	1226.7	614.36	1226.66	614.335	2	12	10.1.1.3598.2	0	47.108	1308.96	47.2244	9.02853	7.85027	8.84532	7.87661	3.51553	8.5597	5.1739	8.14092	2.48645	8.93223	3.93164	8.30912	0.472843	12.7124	181.54	13.56	1639.04	39.59	1605.78	40.14	638.21	26.68
1	7	25.04	25.04	100	100	100	ID0012	ADP-ribosyltransferase (NAD+) poly (ADP-ribose) polymerase, from 384	0	auto - discordant peptide type	0	99	SAASAPAAVH	Acetyl@N-term; iTRAQ8plex(S)@4		0.0584908	1226.71	614.365	1226.66	614.335	2	11	10.1.1.3617.3	0	47.4943	981.727	47.2846	6.29281	11.7887	4.84256	12.0919	2.35671	13.2835	2.73854	12.8415	1.64951	14.0526	1.76878	13.6416	0.225854	24.8064	82	9	516.01	22.2	397.09	20.15	193.25	14.46
1	7	25.04	25.04	100	100	100	ID0012	ADP-ribosyltransferase (NAD+) poly (ADP-ribose) polymerase, from 384	0	auto - discordant peptide type	0	99	SAASAPAAVH	Acetyl@N-term; iTRAQ8plex(S)@4		-0.00718304	1226.65	614.332	1226.66	614.335	2	13	16.1.1.3443.2	0	43.8989	1099.3	44.0151	2.45401	7.72395	1.85489	8.1545	0.690394	10.7163	1.18889	8.85745	0.441169	12.4083	0.796768	9.72639	0.179858	16.3109	225.9	14.66	554.36	23.22	419.02	20.69	155.96	13.3
1	7	25.04	25.04	100	100	100	ID0012	ADP-ribosyltransferase (NAD+) poly (ADP-ribose) polymerase, from 384	0	auto - discordant peptide type	0	99	SAASAPAAVH	Acetyl@N-term; iTRAQ8plex(S)@4		-0.00718304	1226.65	614.332	1226.66	614.335	2	13	16.1.1.3445.2	0	43.939	1099.3	44.0151	2.54977	7.37412	2.51529	7.42077	1.13728	8.84692	1.74323	7.86191	0.911167	9.32124	1.41562	8.12492	0.299149	12.7683	245.63	15.3	626.3	24.72	617.83	24.92	279.35	17.55
1	7	25.04	25.04	100	100	100	ID0012	ADP-ribosyltransferase (NAD+) poly (ADP-ribose) polymerase, from 384	0	auto - discordant peptide type	0	99	SAASAPAAVH	Acetyl@N-term; iTRAQ8plex(S)@4		-0.00718304	1226.65	614.332	1226.66	614.335	2	13	16.1.1.3451.4	0	44.0667	1099.3	44.0151	6.20445	8.46988	4.76292	8.68861	1.47429	10.6023	3.25537	8.99185	1.40048	10.5552	2.45555	9.28684	0.5022	13.2798	159.06	12.53	986.88	30.71	757.59	27.77	234.5	16.64
1	7	25.04	25.04	100	100	100	ID0012	ADP-ribosyltransferase (NAD+) poly (ADP-ribose) polymerase, from 384	0	auto - discordant peptide type	0	99	SAASAPAAVH	Acetyl@N-term; iTRAQ8plex(S)@4		-0.0215873	1226.63	614.325	1226.66	614.335	2	11	18.1.1.2448.3	0	43.9442	43.2082	43.9561	8.45312	23.7593	7.13407	24.0726	3.95312	25.3482	3.54587	25.5187	2.22026	27.3886	3.40726	25.4492	1.21573	29.7607	19.84	4.47	167.71	12.65	141.54	12	78.43	9.11
1	7	25.04	25.04	100	100	100	ID0012	ADP-ribosyltransferase (NAD+) poly (ADP-ribose) polymerase, from 384	0	auto - discordant peptide type	0	99	SAASAPAAVH	Acetyl@N-term; iTRAQ8plex(S)@4		0.0302926	1226.69	614.351	1226.66	614.335	2	13	23.1.1.4353.4	0	43.0383	841.55	43.0664	6.50141	12.6916	8.67661	12.496	3.05076	13.8887	5.24816	12.8951	1.57919	15.735	4.73925	12.9663	0.328903	22.9737	70.72	8.37	459.78	21.07	613.61	24.6	215.75	15.68
1	7	25.04	25.04	100	100	100	ID0012	ADP-ribosyltransferase (NAD+) poly (ADP-ribose) polymerase, from 384	0	auto - discordant peptide type	0	99	SAASAPAAVH	Acetyl@N-term; iTRAQ8plex(S)@4		0.0302926	1226.69	614.351	1226.66	614.335	2	13	23.1.1.4356.3	0	43.0958	841.55	43.0664	10.3471	12.8115	14.6066	12.6622	4.04324	13.9237	8.84816	12.9031	2.27627	15.1699	7.64693	12.9805	0.455518	20.9807	68.23	8.37	705.98	26.08	996.61	31.27	275.87	18.17
1	7	25.04	25.04	100	100	100	ID0012	ADP-ribosyltransferase (NAD+) poly (ADP-ribose) polymerase, from 384	0	auto - discordant peptide type	0	98.75	SAASAPAAVH	Acetyl@N-term; iTRAQ8plex(S)@4		0.0698433	1226.73	614.37	1226.66	614.335	2	11	23.1.1.6223.2	0	99.9624	14.158	99.948	6.39336	28.3519	6.89336	28.2745	1.74788	34.4653	3.71398	29.6975	1.22034	36.9699	2.92373	30.4105	0.838277	38.4697	14.16	3.74	90.53	9.33	97.61	9.85	24.75	5.48
1	7	25.04	25.04	100	100	100	ID0012	ADP-ribosyltransferase (NAD+) poly (ADP-ribose) polymerase, from 384	0	auto - discordant peptide type	0	98.62	SAASAPAAVH	Acetyl@N-term; iTRAQ8plex(S)@4		0.051899	1226.71	614.361	1226.66	614.335	2	11	11.1.1.3769.3	0	46.3785	35.2014	46.3704	5.85757	22.1675	4.61249	22.7182	2.08854	25.5421	4.46749	22.6936	2.24337	24.9325	2.28828	24.4869	1.07784	28.0055	23.38	4.8	136.95	11.45	107.84	10.49	48.83	7.42
1	7	25.04	25.04	100	100	100	ID0012	ADP-ribosyltransferase (NAD+) poly (ADP-ribose) polymerase, from 384	0	auto - discordant peptide type	0	93.41	SAASAPAAVH	Acetyl@N-term; iTRAQ8plex(S)@4		0.0302926	1226.69	614.351	1226.66	614.335	2	12	23.1.1.4350.2	0	42.9637	841.55	43.0664	3.22392	14.5501	2.40377	15.2584	0.854475	19.748	1.91958	15.7057	0.845558	19.2651	0.829071	18.8446	0.275067	26.8625	59.44	7.55	191.63	13.6	142.88	12.08	50.79	7.68
1	7	25.04	25.04	100	100	100	ID0012	ADP-ribosyltransferase (NAD+) poly (ADP-ribose) polymerase, from 384	0	auto - discordant peptide type	0	67.74	SAASAPAAVH	Acetyl@N-term; iTRAQ8plex(S)@4		0.0247994	1226.68	614.348	1226.66	614.335	2	10	23.1.1.4365.4	0	43.289	851.09	43.0664	2.43177	11.8866	1.74642	12.683	0.541776	18.0764	1.14033	13.738	0.443166	18.8536	0.606609	16.2212	0.194918	24.25	95.63	9.54	232.55	15.03	167.01	13.08	51.81	7.81
1	7	25.04	25.04	100	100	100	ID0012	ADP-ribosyltransferase (NAD+) poly (ADP-ribose) polymerase, from 384	1	auto	0	99	SAASAPAAVH	iTRAQ8plex@N-term		-0.00516327	1184.64	593.327	1184.65	593.33	2	13	16.1.1.3401.4	1	43.0269	104.1	43.0753	2.55626	9.99103	1.16422	11.9017	1.06677	11.9455	0.64051	13.9651	0.706677	13.5296	1.13451	11.5769	0.165116	21.9985	133.3	11.27	340.75	18.14	155.19	13	142.2	12
1	7	25.04	25.04	100	100	100	ID0012	ADP-ribosyltransferase (NAD+) poly (ADP-ribose) polymerase, from 384	1	auto	0	99	SAASAPAAVH	iTRAQ8plex@N-term		-0.00394257	1184.64	593.328	1184.65	593.33	2	10	16.1.1.3414.2	1	43.2867	106.086	43.0753	2.2639	8.00106	0.269349	17.272	0.315312	13.9587	0.271771	14.9436	0.367421	13.2037	0.466005	11.7962	0.173093	17.0362	214.74	14.28	486.15	21.63	57.84	9.22	67.71	8.31
1	7	25.04	25.04	100	100	100	ID0012	ADP-ribosyltransferase (NAD+) poly (ADP-ribose) polymerase, from 384	1	auto	0	99	SAASAPAAVH	iTRAQ8plex@N-term		0.0342654	1184.68	593.347	1184.65	593.33	2	10	23.1.1.4315.2	1	42.1263	115.758	42.1222	5.04931	17.064	2.19199	19.2481	3.0373	18.039	1.4766	20.6189	1.62904	19.9911	1.54768	19.9563	0.494118	26.558	39.95	6.24	201.72	13.86	87.57	9.85	121.34	10.95
1	7	25.04	25.04	100	100	100	ID0012	ADP-ribosyltransferase (NAD+) poly (ADP-ribose) polymerase, from 384	1	auto	0	99	SAASAPAAVH	iTRAQ8plex@N-term		0.0450076	1184.69	593.353	1184.65	593.33	2	14	24.1.1.4034.4	1	42.5344	436.021	42.5034	1.21288	6.91962	0.648526	8.3848	0.523135	8.87201	0.361119	10.1831	0.352941	10.1604	0.280886	10.8708	0.0388806	25.7283	368.05	18.6	446.4	21.1	238.69	15.97	192.54	14.04
1	7	25.04	25.04	100	100	100	ID0012	ADP-ribosyltransferase (NAD+) poly (ADP-ribose) polymerase, from 384	1	auto	2	99	SAASAPAAVH	iTRAQ8plex@N-term		0.0450076	1184.69	593.353	1184.65	593.33	2	13	3.1.1.4460.2	1	40.7843	293.875	40.8209	6.26328	7.52004	2.48318	8.43835	2.45221	8.33521	1.5335	9.09215	1.33529	9.30571	1.03027	9.7586	0.20665	16.3671	201.5	14.11	1262.05	34.6	500.36	23.56	494.12	22.34
1	7	25.04	25.04	100	100	100	ID0012	ADP-ribosyltransferase (NAD+) poly (ADP-ribose) polymerase, from 384	0	auto - no iTRAQ	1.72125	98.41	SAASAPAAVHSGPPD	Acetyl@N-term		0.0590886	1375.7	688.855	1375.64	688.826	2	9	22.1.1.4420.2	0	43.1136	8.6103	43.0779			1.52809	54.4279											5.34	2.24	4.82	2.24	8.16	2.83	3.65	2
1	7	25.04	25.04	100	100	100	ID0012	ADP-ribosyltransferase (NAD+) poly (ADP-ribose) polymerase, from 384	0	auto - discordant peptide type	2	99	SAASAPAAVHSGPPDK	Acetyl@N-term; iTRAQ8plex(K)@16		-0.990515	1806.95	603.323	1807.94	603.653	3	12	16.1.1.3534.4	0	45.7292	25.2146	45.7172	0.580065	5.67701	0.122354	11.4567	0.104573	11.1929	0.058405	14.9797	0.0712745	13.2627	0.0573853	14.3968	0.0635622	13.4504	853.18	28.23	494.9	22.83	104.39	11.45	89.22	9.54
1	7	25.04	25.04	100	100	100	ID0012	ADP-ribosyltransferase (NAD+) poly (ADP-ribose) polymerase, from 384	1	auto	0	99	SAASAPAAVHSGPPDKPLS	Acetyl@N-term; iTRAQ8plex(K)@16		0.0844644	2105.19	702.737	2105.11	702.709	3	12	23.1.1.4794.4	1	48.9461	14.6101	48.968	6.44688	16.362	3.20989	17.6379	1.52061	20.0289	1.67656	19.3215	0.942992	22.2501	1.06572	21.0543	0.103887	47.8516	42.45	6.48	273.67	16.12	136.26	12.04	64.55	8.37
1	7	25.04	25.04	100	100	100	ID0012	ADP-ribosyltransferase (NAD+) poly (ADP-ribose) polymerase, from 384	0	auto - discordant peptide type	0	99	SAASAPAAVHSGPPDKPLS	Acetyl@N-term; iTRAQ8plex(K)@16; iTRAQ8plex(S)@19		0.0409091	2409.35	804.125	2409.31	804.111	3	13	23.1.1.4966.2	0	52.7556	899.803	52.4795	1.22908	6.3198	0.601032	7.89926	0.474394	8.39786	0.265051	10.5824	0.249372	10.7007	0.224657	10.8885	0.029691	26.9954	438.18	20.3	538.56	23.15	263.36	16.85	207.87	14.56
1	7	25.04	25.04	100	100	100	ID0012	ADP-ribosyltransferase (NAD+) poly (ADP-ribose) polymerase, from 384	0	auto - discordant peptide type	2	99	SAASAPAAVHSGPPDKPLS	Acetyl@N-term; iTRAQ8plex(K)@16; iTRAQ8plex(S)@19		-0.00230381	2409.31	804.11	2409.31	804.111	3	13	3.1.1.4965.2	0	49.9483	458.08	50.0229	1.52787	4.95783	0.735153	6.10972	0.550676	6.59199	0.349211	7.79858	0.328832	7.90744	0.305093	7.93911	0.0369017	20.0487	645.77	24.68	986.65	31.16	474.74	22.63	355.61	19.1
1	7	25.04	25.04	100	100	100	ID0012	ADP-ribosyltransferase (NAD+) poly (ADP-ribose) polymerase, from 384	0	auto - discordant peptide type	0	99	SAASAPAAVHSGPPDKPLS	Acetyl@N-term; iTRAQ8plex(K)@16; iTRAQ8plex(S)@19		0.0996859	2409.41	804.144	2409.31	804.111	3	11	9.1.1.3343.4	0	45.1853	45.6167	45.3152	1.28774	10.2243	0.549392	13.4124	0.519396	13.2801	0.321706	15.8836	0.180768	20.5757	0.303806	15.7406	0.0470401	35.2407	163.69	12.41	210.79	14.46	89.93	9.95	85.02	9.27
1	7	25.04	25.04	100	100	100	ID0012	ADP-ribosyltransferase (NAD+) poly (ADP-ribose) polymerase, from 384	0	auto - discordant peptide type	0	99	SAASAPAAVHSGPPDKPLS	Acetyl@N-term; iTRAQ8plex(K)@16; iTRAQ8plex(S)@19		0.0517123	2409.36	804.128	2409.31	804.111	3	11	9.1.1.3396.3	0	46.2156	46.3777	45.9607	1.38558	11.1167	0.543871	15.0109	0.781689	12.8257	0.320703	17.8879	0.282661	18.3196	0.186323	21.3691	0.0328849	46.2216	133.8	11.22	185.39	13.53	72.77	9.06	104.59	10.15
1	7	25.04	25.04	100	100	100	ID0012	ADP-ribosyltransferase (NAD+) poly (ADP-ribose) polymerase, from 384	0	auto - discordant peptide type	0	70.62	SAASAPAAVHSGPPDKPLS	Acetyl@N-term; iTRAQ8plex(K)@16; iTRAQ8plex(S)@19		0.0727694	2409.38	804.135	2409.31	804.111	3	11	23.1.1.6218.2	0	99.7913	120.337	99.8107	1.49783	11.5557	0.789504	13.8363	0.582847	15.0448	0.42825	16.6119	0.223511	21.6464	0.218922	21.0177	0.01		119.86	10.63	179.53	13.3	94.63	10.05	69.86	8.49
1	7	25.04	25.04	100	100	100	ID0012	ADP-ribosyltransferase (NAD+) poly (ADP-ribose) polymerase, from 384	0	auto - discordant peptide type	0	62.93	SAASAPAAVHSGPPDKPLSN	Acetyl@N-term; Dehydrated(S)@4; iTRAQ8plex(K)@16; DKP@C-term		0.0597759	2408.34	803.786	2408.28	803.766	3	11	23.1.1.4879.4	0	50.6554	53.1499	50.6434	1.53137	5.73089	0.624707	7.49755	0.551269	7.5967	0.331641	9.18419	0.260317	10.0322	0.221184	10.4466	0.01		482.45	21.33	738.81	26.94	301.39	18.25	265.96	16.43
1	7	25.04	25.04	100	100	100	ID0012	ADP-ribosyltransferase (NAD+) poly (ADP-ribose) polymerase, from 384	1	auto	0	99	SAASAPAAVHSGPPDKPLSN	Acetyl@N-term; iTRAQ8plex(K)@16		0.183077	2219.33	740.785	2219.15	740.724	3	12	16.1.1.3771.2	1	48.2704	10.1439	48.2582	1.32568	6.80832	0.66845	8.36612	0.554028	8.73703	0.362611	10.2083	0.320272	10.5716	0.202063	12.5248	0.038909	25.9606	364.44	18.52	483.13	21.89	243.61	16.19	201.91	14.35
1	7	25.04	25.04	100	100	100	ID0012	ADP-ribosyltransferase (NAD+) poly (ADP-ribose) polymerase, from 384	1	auto	0	99	SAASAPAAVHSGPPDKPLSN	Acetyl@N-term; iTRAQ8plex(K)@16		0.101412	2219.25	740.757	2219.15	740.724	3	12	23.1.1.4735.2	1	48.2031	9.8846	48.2339	1.27485	10.0275	0.712066	11.9107	0.454864	13.7341	0.319194	15.6836	0.349693	14.9216	0.261992	16.4014	0.0193982	52.6333	171.15	12.69	218.19	14.73	121.87	11.36	77.85	9
1	7	25.04	25.04	100	100	100	ID0012	ADP-ribosyltransferase (NAD+) poly (ADP-ribose) polymerase, from 384	1	auto	0	98.04	SAASAPAAVHSGPPDKPLSN	Acetyl@N-term; iTRAQ8plex(K)@16		0.183077	2219.33	740.785	2219.15	740.724	3	10	16.1.1.3769.2	1	48.2462	10.1439	48.2582	1.40741	7.87487	0.866847	8.9994	0.536792	10.4371	0.426058	11.1962	0.289967	12.9969	0.256396	13.2578	0.0328172	33.0329	265.41	15.81	373.54	19.24	230.07	15.52	142.47	12.21
2	26	5.7	5.7	100	100	100	ID0012	ADP-ribosyltransferase (NAD+) poly (ADP-ribose) polymerase, from 384	1	auto	0	99	SAASAPAAVHSGPPDKPLSN	Acetyl@N-term; iTRAQ8plex(K)@16; DKP@C-term		-0.181292	2426.1	2427.11	2426.29	2427.29	1	20	1.1.13.60.1	1	29.5	53006.8	29.5	3.5141	1.06701	1.81905	1.22619	1.25784	1.34691	1.03535	1.50628	0.663318	1.85481	0.56684	2.29831	0.186341	5.15081	1372.75	14.13	4823.98	13.56	2497.1	16.64	1726.7	15
2	26	5.7	5.7	100	100	100	ID0012	ADP-ribosyltransferase (NAD+) poly (ADP-ribose) polymerase, from 384	1	auto	0	99	SAASAPAAVHSGPPDKPLSN	Acetyl@N-term; iTRAQ8plex(K)@16; DKP@C-term		-0.162981	2426.12	2427.13	2426.29	2427.29	1	8	1.1.13.71.13	1	35	4410.73	35	0.984587	6.22972	1.67226	5.30833	1.04085	5.95064	0.824009	6.09342	0.713364	6.65316	0.626214	6.7142	1.05188	6.47109	159.61	7.39	157.15	6.55	266.91	6.93	166.13	6.21
2	26	5.7	5.7	100	100	100	ID0012	ADP-ribosyltransferase (NAD+) poly (ADP-ribose) polymerase, from 384	1	auto	0	99	SAASAPAAVHSGPPDKPLSN	Acetyl@N-term; iTRAQ8plex(K)@16; DKP@C-term		-0.0804619	2426.21	2427.21	2426.29	2427.29	1	9	1.1.13.99.4	1	49	5899.83	49	2.89642	3.31464	2.43678	3.39579	0.700035	4.56067	0.893741	4.52533	0.199506	9.86826	0.820616	5.69819	0.329971	7.7561	198.29	6.09	574.33	7.16	483.19	7	138.81	4.68
2	26	5.7	5.7	100	100	100	ID0012	ADP-ribosyltransferase (NAD+) poly (ADP-ribose) polymerase, from 384	1	auto	2	99	SAASAPAAVHSGPPDKPLSN	Acetyl@N-term; iTRAQ8plex(K)@16; DKP@C-term		-0.181292	2426.1	2427.11	2426.29	2427.29	1	20	1.1.5.60.1	1	29.5	53006.8	29.5	3.70911	0.588677	2.17468	0.632467	0.837127	0.842344	0.850882	0.94521	0.698609	0.877038	0.749189	0.916821	0.562925	1.13643	1368.92	7.76	5077.47	8.06	2976.96	8.35	1145.96	7.14
2	26	5.7	5.7	100	100	100	ID0012	ADP-ribosyltransferase (NAD+) poly (ADP-ribose) polymerase, from 384	1	auto	0	99	SAASAPAAVHSGPPDKPLSN	Acetyl@N-term; iTRAQ8plex(K)@16; DKP@C-term		-0.0804619	2426.21	2427.21	2426.29	2427.29	1	11	1.1.5.99.4	1	49	5899.83	49	1.61388	2.6196	1.02373	3.4092	0.743528	5.45106	0.80583	3.62316	0.201835	7.76903	0.35408	7.03769	0.01		324.87	7.72	524.3	5.78	332.58	8.13	241.55	11.85
1	7	25.04	25.04	100	100	100	ID0012	ADP-ribosyltransferase (NAD+) poly (ADP-ribose) polymerase, from 384	1	auto	0	99	SAASAPAAVHSGPPDKPLSN	Acetyl@N-term; iTRAQ8plex(K)@16; DKP@C-term		-0.034468	2426.25	809.758	2426.29	809.769	3	11	10.1.1.3912.2	1	53.5696	1270.18	53.5853	1.22034	2.04325	0.721298	2.38875	0.509089	2.64948	0.274232	3.35899	0.207484	3.74345	0.207246	3.62656	0.01		4209.87	62.91	5137.48	71.59	3036.57	56.59	2143.2	46.89
1	7	25.04	25.04	100	100	100	ID0012	ADP-ribosyltransferase (NAD+) poly (ADP-ribose) polymerase, from 384	1	auto	0	99	SAASAPAAVHSGPPDKPLSN	Acetyl@N-term; iTRAQ8plex(K)@16; DKP@C-term		-0.113373	2426.17	1214.09	2426.29	1214.15	2	16	10.1.1.3916.4	1	53.661	98.6886	53.6064	1.88185	10.2478	0.870376	12.5475	0.787927	12.6427	0.408948	15.8892	0.353312	16.5434	0.292372	17.3781	0.01		139.48	11.49	262.48	16	121.4	11.49	109.9	10.54
1	7	25.04	25.04	100	100	100	ID0012	ADP-ribosyltransferase (NAD+) poly (ADP-ribose) polymerase, from 384	1	auto	0	99	SAASAPAAVHSGPPDKPLSN	Acetyl@N-term; iTRAQ8plex(K)@16; DKP@C-term		-0.0273269	2426.26	809.76	2426.29	809.769	3	12	10.1.1.3922.2	1	53.7854	1284.76	53.6487	1.7001	2.74022	0.892176	3.24975	0.61582	3.59552	0.38423	4.24261	0.319755	4.51252	0.273183	4.683	0.01		2026.08	43.75	3444.54	58.11	1807.62	43.9	1247.7	35.87
1	7	25.04	25.04	100	100	100	ID0012	ADP-ribosyltransferase (NAD+) poly (ADP-ribose) polymerase, from 384	1	auto	0	99	SAASAPAAVHSGPPDKPLSN	Acetyl@N-term; iTRAQ8plex(K)@16; DKP@C-term		-0.156233	2426.13	809.717	2426.29	809.769	3	12	16.1.1.3961.2	1	50.7193	2187.91	50.8538	1.36278	5.74454	0.675258	7.08459	0.570327	7.34032	0.329193	9.02423	0.293154	9.32429	0.235576	9.95182	0.01		505.57	21.82	688.98	26.12	341.39	19.18	288.34	17.12
1	7	25.04	25.04	100	100	100	ID0012	ADP-ribosyltransferase (NAD+) poly (ADP-ribose) polymerase, from 384	1	auto	0	99	SAASAPAAVHSGPPDKPLSN	Acetyl@N-term; iTRAQ8plex(K)@16; DKP@C-term		-0.252913	2426.03	809.685	2426.29	809.769	3	11	16.1.1.4015.2	1	51.8324	2443.24	51.6753	1.65307	2.5186	0.743054	3.15089	0.522743	3.47005	0.341258	4.0423	0.242163	4.62451	0.217897	4.68781	0.01		2423.12	47.83	4005.59	62.66	1800.51	44.22	1266.67	36.15
1	7	25.04	25.04	100	100	100	ID0012	ADP-ribosyltransferase (NAD+) poly (ADP-ribose) polymerase, from 384	1	auto	0	99	SAASAPAAVHSGPPDKPLSN	Acetyl@N-term; iTRAQ8plex(K)@16; DKP@C-term		-0.0983718	2426.19	809.736	2426.29	809.769	3	12	16.1.1.4020.2	1	51.9434	1949.76	51.9385	1.95991	2.73263	0.635213	3.768	0.525088	3.8722	0.36591	4.40702	0.273894	4.93154	0.267223	4.8328	0.01		1932.17	42.78	3786.88	60.65	1227.34	37.42	1014.56	32.23
1	7	25.04	25.04	100	100	100	ID0012	ADP-ribosyltransferase (NAD+) poly (ADP-ribose) polymerase, from 384	1	auto	0	99	SAASAPAAVHSGPPDKPLSN	Acetyl@N-term; iTRAQ8plex(K)@16; DKP@C-term		-0.119795	2426.17	809.729	2426.29	809.769	3	11	16.1.1.4024.2	1	52.0334	2081.37	51.8063	1.28844	2.25768	0.495822	3.08033	0.386585	3.27515	0.269845	3.76858	0.230687	3.98472	0.179574	4.32487	0.01		3354.55	56.18	4322.15	65.44	1663.26	43	1296.82	36.5
1	7	25.04	25.04	100	100	100	ID0012	ADP-ribosyltransferase (NAD+) poly (ADP-ribose) polymerase, from 384	1	auto	2	99	SAASAPAAVHSGPPDKPLSN	Acetyl@N-term; iTRAQ8plex(K)@16; DKP@C-term		-0.0838322	2426.2	1214.11	2426.29	1214.15	2	20	2.1.1.5683.3	1	51.8515	133.54	51.8635	1.66598	4.02686	0.589942	5.49485	0.481129	5.70157	0.319602	6.64421	0.242655	7.3984	0.227569	7.37448	0.01		944.55	29.87	1573.6	39.23	557.23	25.04	454.45	21.56
1	7	25.04	25.04	100	100	100	ID0012	ADP-ribosyltransferase (NAD+) poly (ADP-ribose) polymerase, from 384	1	auto	0	99	SAASAPAAVHSGPPDKPLSN	Acetyl@N-term; iTRAQ8plex(K)@16; DKP@C-term		0.255022	2426.54	809.854	2426.29	809.769	3	11	2.1.1.9578.2	1	99.5331	12.2123	99.5417	1.796	12.1126	0.755812	15.3627	0.534377	16.8314	0.354708	19.4489	0.244287	22.7175	0.311367	19.8427	0.0746651	36.2687	101.52	9.8	182.33	13.34	76.73	9.17	54.25	7.48
2	26	5.7	5.7	100	100	100	ID0012	ADP-ribosyltransferase (NAD+) poly (ADP-ribose) polymerase, from 384	1	auto	0	99	SAASAPAAVHSGPPDKPLSN	Acetyl@N-term; iTRAQ8plex(K)@16; DKP@C-term		-0.0345635	2426.25	2427.26	2426.29	2427.29	1	20	2.1.6.120.1	1	59.5	6478.57	59.5	1.32088	1.71137	0.17576	9.00757	0.295981	2.52355	0.158316	7.43143	0.330552	2.90874	0.164583	6.68985	0.01		663.86	8.63	876.88	9.76	116.68	10.4	196.49	4.25
2	26	5.7	5.7	100	100	100	ID0012	ADP-ribosyltransferase (NAD+) poly (ADP-ribose) polymerase, from 384	1	auto	0	99	SAASAPAAVHSGPPDKPLSN	Acetyl@N-term; iTRAQ8plex(K)@16; DKP@C-term		-0.0133233	2426.27	2427.28	2426.29	2427.29	1	18	2.1.6.69.1	1	34	16447.9	34	3.8833	2.05072	1.8373	2.60169	1.65189	2.44011	0.786793	4.10146	0.935509	3.39092	0.634474	4.02048	0.01		569.07	11.11	2209.87	13.87	1045.55	17.98	940.04	13.76
1	7	25.04	25.04	100	100	100	ID0012	ADP-ribosyltransferase (NAD+) poly (ADP-ribose) polymerase, from 384	1	auto	0	99	SAASAPAAVHSGPPDKPLSN	Acetyl@N-term; iTRAQ8plex(K)@16; DKP@C-term		0.245317	2426.53	809.851	2426.29	809.769	3	11	21.1.1.1637.2	1	53.2153	156.251	53.3184	2.03152	12.1244	1.04821	14.2083	0.495622	17.9499	0.498609	17.515	0.40136	18.8183	0.223344	23.3214	0.0677861	38.5224	97.07	9.59	197.2	13.86	101.75	10.39	48.11	7.21
1	7	25.04	25.04	100	100	100	ID0012	ADP-ribosyltransferase (NAD+) poly (ADP-ribose) polymerase, from 384	1	auto	0	99	SAASAPAAVHSGPPDKPLSN	Acetyl@N-term; iTRAQ8plex(K)@16; DKP@C-term		-0.0747512	2426.21	809.744	2426.29	809.769	3	11	23.1.1.4875.2	1	50.5639	3710.14	50.5794	1.11318	2.00137	0.691634	2.31144	0.459859	2.63272	0.279275	3.18027	0.207884	3.56599	0.170372	3.77675	0.01		4595.58	65.7	5115.71	71.65	3178.46	57.73	2113.32	46.72
1	7	25.04	25.04	100	100	100	ID0012	ADP-ribosyltransferase (NAD+) poly (ADP-ribose) polymerase, from 384	1	auto	0	99	SAASAPAAVHSGPPDKPLSN	Acetyl@N-term; iTRAQ8plex(K)@16; DKP@C-term		-0.0747512	2426.21	809.744	2426.29	809.769	3	11	23.1.1.4876.2	1	50.5839	3710.14	50.5794	0.976367	1.97951	0.860888	2.05128	0.651924	2.22661	0.377855	2.70064	0.27649	3.02857	0.233159	3.1582	0.01		5051.83	68.83	4932.44	70.83	4349.06	66.69	3293.41	58
1	7	25.04	25.04	100	100	100	ID0012	ADP-ribosyltransferase (NAD+) poly (ADP-ribose) polymerase, from 384	1	auto	0	99	SAASAPAAVHSGPPDKPLSN	Acetyl@N-term; iTRAQ8plex(K)@16; DKP@C-term		-0.026215	2426.26	1214.14	2426.29	1214.15	2	21	23.1.1.4883.2	1	50.732	1417.9	50.6434	1.54619	2.41807	0.584317	3.24999	0.474111	3.38933	0.311246	3.96648	0.220164	4.56049	0.206274	4.54076	0.01		2699.22	50.46	4173.52	64.01	1577.2	41.93	1279.73	36.18
1	7	25.04	25.04	100	100	100	ID0012	ADP-ribosyltransferase (NAD+) poly (ADP-ribose) polymerase, from 384	1	auto	0	99	SAASAPAAVHSGPPDKPLSN	Acetyl@N-term; iTRAQ8plex(K)@16; DKP@C-term		-1.01097	2425.28	809.432	2426.29	809.769	3	12	23.1.1.4890.3	1	50.9054	2311.35	50.7759	1.61428	4.29497	0.704794	5.44372	0.533137	5.82653	0.238787	8.03035	0.235054	7.88318	0.177328	8.68939	0.01		841.21	28.18	1357.95	36.5	592.88	25.44	448.48	21.38
1	7	25.04	25.04	100	100	100	ID0012	ADP-ribosyltransferase (NAD+) poly (ADP-ribose) polymerase, from 384	1	auto	0	99	SAASAPAAVHSGPPDKPLSN	Acetyl@N-term; iTRAQ8plex(K)@16; DKP@C-term		0.0218807	2426.31	1214.16	2426.29	1214.15	2	23	23.1.1.4914.2	1	51.4539	369.561	51.2276	1.5378	5.66379	0.638886	7.34787	0.479869	7.90846	0.307507	9.35023	0.25248	10.0544	0.22737	10.208	0.01		493.03	21.56	758.18	27.29	314.99	18.6	236.59	15.59
1	7	25.04	25.04	100	100	100	ID0012	ADP-ribosyltransferase (NAD+) poly (ADP-ribose) polymerase, from 384	1	auto	0	99	SAASAPAAVHSGPPDKPLSN	Acetyl@N-term; iTRAQ8plex(K)@16; DKP@C-term		0.0653245	2426.35	809.791	2426.29	809.769	3	12	23.1.1.4942.4	1	52.1512	1846.15	52.2133	1.55912	2.94247	0.624133	3.86697	0.53157	3.96078	0.266589	5.19807	0.243137	5.30632	0.206724	5.53594	0.01		1816.92	41.4	2832.79	52.74	1134	35.43	965.82	31.29
1	7	25.04	25.04	100	100	100	ID0012	ADP-ribosyltransferase (NAD+) poly (ADP-ribose) polymerase, from 384	1	auto	0	99	SAASAPAAVHSGPPDKPLSN	Acetyl@N-term; iTRAQ8plex(K)@16; DKP@C-term		0.0854661	2426.37	809.798	2426.29	809.769	3	12	23.1.1.4955.2	1	52.4622	1465.77	52.4795	1.75571	3.64222	0.73332	4.64301	0.523811	5.08064	0.401738	5.54818	0.288667	6.29617	0.243951	6.55544	0.01		1132.03	32.71	1987.52	44.07	830.14	30.17	592.97	24.78
1	7	25.04	25.04	100	100	100	ID0012	ADP-ribosyltransferase (NAD+) poly (ADP-ribose) polymerase, from 384	1	auto	0	99	SAASAPAAVHSGPPDKPLSN	Acetyl@N-term; iTRAQ8plex(K)@16; DKP@C-term		0.0854661	2426.37	809.798	2426.29	809.769	3	12	23.1.1.4996.2	1	53.4781	126.972	53.4082	1.51818	6.16273	0.724629	7.62214	0.570221	8.07864	0.33966	9.7808	0.279668	10.4513	0.229559	11.0436	0.0127718	42.137	418.89	19.87	635.95	25.02	303.54	18.11	238.86	15.62
1	7	25.04	25.04	100	100	100	ID0012	ADP-ribosyltransferase (NAD+) poly (ADP-ribose) polymerase, from 384	1	auto	0	99	SAASAPAAVHSGPPDKPLSN	Acetyl@N-term; iTRAQ8plex(K)@16; DKP@C-term		0.0999314	2426.39	809.803	2426.29	809.769	3	12	23.1.1.5038.4	1	54.6312	88.2764	54.6604	1.49514	8.86949	0.726259	10.9086	0.481734	12.3407	0.360699	13.6121	0.253412	15.6617	0.231464	15.7774	0.0319159	38.3017	203.66	13.86	304.5	17.32	147.91	12.61	98.11	10.1
1	7	25.04	25.04	100	100	100	ID0012	ADP-ribosyltransferase (NAD+) poly (ADP-ribose) polymerase, from 384	1	auto	0	99	SAASAPAAVHSGPPDKPLSN	Acetyl@N-term; iTRAQ8plex(K)@16; DKP@C-term		0.0893113	2426.38	809.799	2426.29	809.769	3	12	23.1.1.5159.2	1	58.0387	106.369	57.9803	2.05894	11.7857	1.06373	13.8067	0.679308	15.5537	0.391946	18.8102	0.362135	19.026	0.212394	23.1716	0.0312775	54.9131	102.31	9.85	210.65	14.32	108.83	10.77	69.5	8.49
1	7	25.04	25.04	100	100	100	ID0012	ADP-ribosyltransferase (NAD+) poly (ADP-ribose) polymerase, from 384	1	auto	0	99	SAASAPAAVHSGPPDKPLSN	Acetyl@N-term; iTRAQ8plex(K)@16; DKP@C-term		0.121721	2426.41	809.81	2426.29	809.769	3	11	23.1.1.5565.3	1	71.2079	94.6534	71.2816	1.63099	12.5935	0.804002	15.2913	0.510826	17.5106	0.402155	18.8921	0.302206	21.0498	0.246485	22.2751	0.0613648	42.1352	97.45	9.59	158.94	12.49	78.35	9.17	49.78	7.21
1	7	25.04	25.04	100	100	100	ID0012	ADP-ribosyltransferase (NAD+) poly (ADP-ribose) polymerase, from 384	1	auto	0	99	SAASAPAAVHSGPPDKPLSN	Acetyl@N-term; iTRAQ8plex(K)@16; DKP@C-term		0.139116	2426.43	809.816	2426.29	809.769	3	11	23.1.1.5621.2	1	73.2633	98.1694	73.2548	1.92777	14.0218	0.983092	16.6066	0.822535	17.1951	0.5397	19.6332	0.37779	22.066	0.180576	29.3156	0.0511294	54.1078	73.93	8.37	142.52	11.79	72.68	8.83	60.81	7.87
1	7	25.04	25.04	100	100	100	ID0012	ADP-ribosyltransferase (NAD+) poly (ADP-ribose) polymerase, from 384	1	auto	0	99	SAASAPAAVHSGPPDKPLSN	Acetyl@N-term; iTRAQ8plex(K)@16; DKP@C-term		0.138384	2426.42	809.815	2426.29	809.769	3	11	23.1.1.5723.2	1	77.3641	82.9053	77.2462	1.43626	13.6028	0.765127	16.2979	0.620048	17.1608	0.469293	18.7791	0.293677	22.2619	0.12771	31.2707	0.0192985	83.5834	88.09	9.11	126.52	11.18	67.4	8.49	54.62	7.48
1	7	25.04	25.04	100	100	100	ID0012	ADP-ribosyltransferase (NAD+) poly (ADP-ribose) polymerase, from 384	1	auto	0	99	SAASAPAAVHSGPPDKPLSN	Acetyl@N-term; iTRAQ8plex(K)@16; DKP@C-term		0.158159	2426.44	809.822	2426.29	809.769	3	11	23.1.1.5744.2	1	78.385	82.196	78.3199	1.4468	13.9257	0.897304	15.877	0.664599	17.2056	0.367843	21.1958	0.239862	25.1222	0.276121	22.8663	0.0607109	45.2673	83.84	8.89	121.3	10.95	75.23	8.89	55.72	7.55
1	7	25.04	25.04	100	100	100	ID0012	ADP-ribosyltransferase (NAD+) poly (ADP-ribose) polymerase, from 384	1	auto	0	99	SAASAPAAVHSGPPDKPLSN	Acetyl@N-term; iTRAQ8plex(K)@16; DKP@C-term		0.100847	2426.39	809.803	2426.29	809.769	3	12	23.1.1.6215.3	1	99.6824	1792.04	99.8107	1.25809	13.2378	0.8036	15.0496	0.504248	17.44	0.381675	19.0121	0.157868	28.1364	0.235133	22.4044	0.0172937	83.0305	98.88	9.64	124.4	11.14	79.46	9.11	49.86	7.21
1	7	25.04	25.04	100	100	100	ID0012	ADP-ribosyltransferase (NAD+) poly (ADP-ribose) polymerase, from 384	1	auto	0	99	SAASAPAAVHSGPPDKPLSN	Acetyl@N-term; iTRAQ8plex(K)@16; DKP@C-term		0.166765	2426.45	809.825	2426.29	809.769	3	10	28.1.1.3685.2	1	54.6892	37.1906	54.8041	2.13891	12.2264	1.10895	14.2737	0.772708	15.615	0.564179	17.1456	0.377292	19.7105	0.266098	22.0559	0.100853	33.2679	93.8	9.43	200.63	13.96	104.02	10.54	72.48	8.66
1	7	25.04	25.04	100	100	100	ID0012	ADP-ribosyltransferase (NAD+) poly (ADP-ribose) polymerase, from 384	1	auto	0	99	SAASAPAAVHSGPPDKPLSN	Acetyl@N-term; iTRAQ8plex(K)@16; DKP@C-term		-0.175276	2426.11	809.711	2426.29	809.769	3	10	3.1.1.4889.2	1	48.4	1127.23	48.4371	1.68271	2.26656	1.02404	2.57227	0.652723	2.91867	0.41744	3.39026	0.317177	3.74477	0.288455	3.78115	0.01		2975.06	53.01	5006.17	70.13	3046.59	56.52	1941.89	44.89
1	7	25.04	25.04	100	100	100	ID0012	ADP-ribosyltransferase (NAD+) poly (ADP-ribose) polymerase, from 384	1	auto	0	99	SAASAPAAVHSGPPDKPLSN	Acetyl@N-term; iTRAQ8plex(K)@16; DKP@C-term		-0.0933537	2426.19	1214.1	2426.29	1214.15	2	20	3.1.1.4892.2	1	48.4648	925.075	48.5233	2.28655	2.95683	0.703734	4.06009	0.656256	3.98469	0.375096	4.87084	0.293165	5.31351	0.257386	5.44904	0.01		1570.21	38.63	3590.36	58.89	1105.01	35.69	1030.46	32.3
1	7	25.04	25.04	100	100	100	ID0012	ADP-ribosyltransferase (NAD+) poly (ADP-ribose) polymerase, from 384	1	auto	0	99	SAASAPAAVHSGPPDKPLSN	Acetyl@N-term; iTRAQ8plex(K)@16; DKP@C-term		0.138567	2426.42	809.816	2426.29	809.769	3	10	3.1.1.8670.2	1	99.4998	296.545	99.493	2.0296	5.55081	1.01066	6.58589	0.718819	7.16222	0.405773	8.71446	0.319933	9.49401	0.347266	8.92186	0.0348669	24.386	463.19	20.95	940.09	30.25	468.13	22.41	332.95	18.49
1	7	25.04	25.04	100	100	100	ID0012	ADP-ribosyltransferase (NAD+) poly (ADP-ribose) polymerase, from 384	1	auto	0	99	SAASAPAAVHSGPPDKPLSN	Acetyl@N-term; iTRAQ8plex(K)@16; DKP@C-term		0.036285	2426.32	1214.17	2426.29	1214.15	2	16	3.1.1.8670.3	1	99.5032	69.2347	99.493	1.89378	8.66409	0.609105	12.0674	0.638889	11.3879	0.380144	13.7655	0.329527	14.3861	0.274331	15.0964	0.01		194.4	13.56	368.15	18.92	118.41	11.66	124.2	11.18
1	7	25.04	25.04	100	100	100	ID0012	ADP-ribosyltransferase (NAD+) poly (ADP-ribose) polymerase, from 384	1	auto	0	99	SAASAPAAVHSGPPDKPLSN	Acetyl@N-term; iTRAQ8plex(K)@16; DKP@C-term		0.06624	2426.35	809.791	2426.29	809.769	3	13	4.1.1.4822.2	1	50.062	446.234	50.1109	1.73265	5.67594	0.828793	6.92247	0.609463	7.48784	0.350797	9.17084	0.357218	8.94747	0.25777	9.97984	0.0186864	32.6165	468.79	21.05	812.25	28.2	388.53	20.47	285.71	17.12
1	7	25.04	25.04	100	100	100	ID0012	ADP-ribosyltransferase (NAD+) poly (ADP-ribose) polymerase, from 384	1	auto	0	99	SAASAPAAVHSGPPDKPLSN	Acetyl@N-term; iTRAQ8plex(K)@16; DKP@C-term		-0.107344	2426.18	809.734	2426.29	809.769	3	15	9.1.1.3262.2	1	43.4898	2333.49	43.5262	1.03826	1.97032	0.820099	2.11005	0.587173	2.33225	0.28938	3.04798	0.22807	3.31396	0.196524	3.43101	0.01		4926.16	67.99	5114.66	71.92	4039.94	64.48	2892.51	54.38
1	7	25.04	25.04	100	100	100	ID0012	ADP-ribosyltransferase (NAD+) poly (ADP-ribose) polymerase, from 384	1	auto	0	99	SAASAPAAVHSGPPDKPLSN	Acetyl@N-term; iTRAQ8plex(K)@16; DKP@C-term		0.16823	2426.45	809.825	2426.29	809.769	3	14	9.1.1.3444.2	1	47.6034	338.358	47.662	1.57765	6.04891	0.778294	7.36678	0.554416	8.09307	0.385422	9.17001	0.26309	10.6509	0.247303	10.5884	0.0152973	37.698	428.18	20.1	675.52	25.77	333.25	18.92	237.39	15.65
1	7	25.04	25.04	100	100	100	ID0012	ADP-ribosyltransferase (NAD+) poly (ADP-ribose) polymerase, from 384	1	auto	0	98.72	SAASAPAAVHSGPPDKPLSN	Acetyl@N-term; iTRAQ8plex(K)@16; DKP@C-term		0.250444	2426.54	809.853	2426.29	809.769	3	13	9.1.1.4203.4	1	76.4673	24.9278	76.4115	1.29982	13.4224	0.640554	16.6236	0.406386	19.2276	0.276562	22.2376	0.225711	24.1236	0.244	22.6344	0.189343	25.0712	94.59	9.43	122.95	11.05	60.59	8.06	38.44	6.32
1	7	25.04	25.04	100	100	100	ID0012	ADP-ribosyltransferase (NAD+) poly (ADP-ribose) polymerase, from 384	1	auto	0	98.04	SAASAPAAVHSGPPDKPLSN	Acetyl@N-term; iTRAQ8plex(K)@16; DKP@C-term		-0.302351	2425.98	809.668	2426.29	809.769	3	10	16.1.1.3977.2	1	51.0405	2848.34	50.9134	0.976139	2.4158	0.560901	2.90691	0.759801	2.5803	0.549403	2.88387	0.481868	2.99295	0.351609	3.29273	0.01		3382.11	56.32	3301.41	57.78	1897.03	45.2	2569.73	50.65
1	7	25.04	25.04	100	100	100	ID0012	ADP-ribosyltransferase (NAD+) poly (ADP-ribose) polymerase, from 384	1	auto	0	98.04	SAASAPAAVHSGPPDKPLSN	Acetyl@N-term; iTRAQ8plex(K)@16; DKP@C-term		-0.0983718	2426.19	809.736	2426.29	809.769	3	10	16.1.1.4019.2	1	51.923	1949.76	51.9385	1.6378	2.14811	0.699568	2.73803	0.484474	3.03298	0.304465	3.6041	0.234941	3.98176	0.216023	4.00472	0.01		3342.88	56.18	5474.96	73.25	2338.57	50.55	1619.54	40.89
1	7	25.04	25.04	100	100	100	ID0012	ADP-ribosyltransferase (NAD+) poly (ADP-ribose) polymerase, from 384	1	auto	0	98.04	SAASAPAAVHSGPPDKPLSN	Acetyl@N-term; iTRAQ8plex(K)@16; DKP@C-term		-0.239729	2426.05	809.689	2426.29	809.769	3	10	16.1.1.4020.3	1	51.9469	2331.4	51.7183	1.77465	2.57151	0.698778	3.3442	0.544758	3.53457	0.343813	4.17691	0.246259	4.76338	0.243681	4.63282	0.01		2261.52	46.24	4013.41	62.59	1580.3	41.82	1231.98	35.52
1	7	25.04	25.04	100	100	100	ID0012	ADP-ribosyltransferase (NAD+) poly (ADP-ribose) polymerase, from 384	1	auto	0	98.04	SAASAPAAVHSGPPDKPLSN	Acetyl@N-term; iTRAQ8plex(K)@16; DKP@C-term		0.0882126	2426.37	809.799	2426.29	809.769	3	10	16.1.1.4278.2	1	58.4803	177.635	58.4753	1.6084	7.02676	0.78038	8.58884	0.521133	9.67461	0.440003	10.1479	0.276535	12.1413	0.208752	13.2694	0.0311428	31.0981	314.68	17.23	506.13	22.29	245.57	16.25	163.99	13.08
1	7	25.04	25.04	100	100	100	ID0012	ADP-ribosyltransferase (NAD+) poly (ADP-ribose) polymerase, from 384	1	auto	0	98.04	SAASAPAAVHSGPPDKPLSN	Acetyl@N-term; iTRAQ8plex(K)@16; DKP@C-term		0.0761277	2426.36	809.795	2426.29	809.769	3	10	16.1.1.4322.2	1	59.7461	202.204	59.7177	1.53858	8.43044	0.730621	10.4157	0.434833	12.2514	0.257837	15.0803	0.329381	13.28	0.14722	18.4523	0.01		222.66	14.49	342.58	18.36	162.68	13.23	96.82	10.05
1	7	25.04	25.04	100	100	100	ID0012	ADP-ribosyltransferase (NAD+) poly (ADP-ribose) polymerase, from 384	1	auto	0	98.04	SAASAPAAVHSGPPDKPLSN	Acetyl@N-term; iTRAQ8plex(K)@16; DKP@C-term		-0.0533279	2426.23	809.751	2426.29	809.769	3	12	9.1.1.3282.2	1	43.9062	2068.2	43.9012	1.15297	2.02727	0.5802	2.52025	0.438691	2.73105	0.284365	3.2227	0.208744	3.65103	0.196375	3.63177	0.01		4394.71	64.26	5066.95	71.15	2549.81	52.34	1927.92	44.47
1	7	25.04	25.04	100	100	100	ID0012	ADP-ribosyltransferase (NAD+) poly (ADP-ribose) polymerase, from 384	1	auto	0	98.04	SAASAPAAVHSGPPDKPLSN	Acetyl@N-term; iTRAQ8plex(K)@16; DKP@C-term		0.0891282	2426.38	809.799	2426.29	809.769	3	12	9.1.1.3309.2	1	44.5328	1084.44	44.4154	1.53256	3.52568	0.611098	4.64659	0.477548	4.92935	0.355572	5.47646	0.272458	6.04866	0.202062	6.68284	0.01		1274.51	34.67	1953.27	43.81	778.85	29.34	608.64	25.02
1	7	25.04	25.04	100	100	100	ID0012	ADP-ribosyltransferase (NAD+) poly (ADP-ribose) polymerase, from 384	1	auto	0	98.04	SAASAPAAVHSGPPDKPLSN	Acetyl@N-term; iTRAQ8plex(K)@16; DKP@C-term		0.15175	2426.44	809.82	2426.29	809.769	3	12	9.1.1.3408.2	1	46.5832	391.642	46.5396	1.70851	5.77367	0.638485	7.6897	0.492398	8.17102	0.380323	8.91817	0.248605	10.5928	0.244452	10.3183	0.01		455.14	20.74	777.61	27.57	290.6	18	224.11	15.2
1	7	25.04	25.04	100	100	100	ID0012	ADP-ribosyltransferase (NAD+) poly (ADP-ribose) polymerase, from 384	1	auto	0	97.28	SAASAPAAVHSGPPDKPLSN	Acetyl@N-term; iTRAQ8plex(K)@16; DKP@C-term		0.0807053	2426.37	809.796	2426.29	809.769	3	11	24.1.1.4414.3	1	50.3155	128.82	50.3714	3.48084	9.42203	1.60332	10.8286	0.996269	11.967	0.337136	17.5798	0.530636	14.1703	0.196441	20.7297	0.0943464	27.5923	139.38	11.58	485.16	21.56	223.47	15.52	138.86	11.96
1	7	25.04	25.04	100	100	100	ID0012	ADP-ribosyltransferase (NAD+) poly (ADP-ribose) polymerase, from 384	1	auto	0	96.8	SAASAPAAVHSGPPDKPLSN	Acetyl@N-term; iTRAQ8plex(K)@16; DKP@C-term		0.240373	2426.53	809.849	2426.29	809.769	3	11	6.1.1.5453.2	1	55.6548	301.445	55.6491	2.09684	10.8399	1.02887	12.879	0.781448	13.704	0.429118	16.7929	0.362812	17.609	0.2599	19.6635	0.0275374	53.0157	120.2	10.68	252.04	15.65	123.67	11.53	93.93	9.8
1	7	25.04	25.04	100	100	100	ID0012	ADP-ribosyltransferase (NAD+) poly (ADP-ribose) polymerase, from 384	1	auto	0	95.6	SAASAPAAVHSGPPDKPLSN	Acetyl@N-term; iTRAQ8plex(K)@16; DKP@C-term		0.17885	2426.46	809.829	2426.29	809.769	3	11	9.1.1.3478.2	1	48.604	288.993	48.5132	1.40693	6.83035	0.683661	8.45412	0.544897	8.95322	0.399353	9.94562	0.231112	12.443	0.241496	11.7693	0.01		352.47	18.22	495.9	22.14	240.97	16.12	192.06	14.04
1	7	25.04	25.04	100	100	100	ID0012	ADP-ribosyltransferase (NAD+) poly (ADP-ribose) polymerase, from 384	1	auto	0	93.25	SAASAPAAVHSGPPDKPLSN	Acetyl@N-term; iTRAQ8plex(K)@16; DKP@C-term		0.264543	2426.55	809.857	2426.29	809.769	3	10	13.1.1.2890.4	1	99.9926	16.7082	100.001	2.00149	16.3231	1.08415	18.9152	0.764072	20.5949	0.297232	29.6342	0.547836	22.5831	0.326584	26.9289	0.179454	33.7698	53.83	7.14	107.74	10.25	58.36	7.87	41.13	6.48
1	7	25.04	25.04	100	100	100	ID0012	ADP-ribosyltransferase (NAD+) poly (ADP-ribose) polymerase, from 384	1	auto	0	92.05	SAASAPAAVHSGPPDKPLSN	Acetyl@N-term; iTRAQ8plex(K)@16; DKP@C-term		-0.210066	2426.08	809.699	2426.29	809.769	3	10	9.1.1.3276.3	1	43.7834	2468.39	43.5661	1.65741	2.44949	0.59624	3.32393	0.476499	3.4746	0.280374	4.27081	0.243006	4.47535	0.205258	4.68145	0.0278982	11.4587	2557.51	49.14	4238.84	64.4	1524.89	41.36	1218.65	35.28
1	7	25.04	25.04	100	100	100	ID0012	ADP-ribosyltransferase (NAD+) poly (ADP-ribose) polymerase, from 384	1	auto	0	92.05	SAASAPAAVHSGPPDKPLSN	Acetyl@N-term; iTRAQ8plex(K)@16; DKP@C-term		0.0764939	2426.36	809.795	2426.29	809.769	3	10	9.1.1.3303.3	1	44.3988	1311.15	44.1399	1.96786	2.91485	0.664441	3.95664	0.578191	3.99525	0.348735	4.80536	0.256168	5.40643	0.240568	5.38133	0.01		1695.53	40.07	3336.56	56.93	1126.58	35.75	980.34	31.58
1	7	25.04	25.04	100	100	100	ID0012	ADP-ribosyltransferase (NAD+) poly (ADP-ribose) polymerase, from 384	1	auto	0	91.76	SAASAPAAVHSGPPDKPLSN	Acetyl@N-term; iTRAQ8plex(K)@16; DKP@C-term		0.166582	2426.45	809.825	2426.29	809.769	3	10	9.1.1.3455.4	1	47.9201	297.997	47.8707	1.82763	5.02165	0.748892	6.41782	0.605443	6.69459	0.336901	8.32669	0.329232	8.25344	0.236076	9.24156	0.0181676	29.9142	586.76	23.56	1072.38	32.34	439.42	22	355.25	19.03
1	7	25.04	25.04	100	100	100	ID0012	ADP-ribosyltransferase (NAD+) poly (ADP-ribose) polymerase, from 384	1	auto	0	91.76	SAASAPAAVHSGPPDKPLSN	Acetyl@N-term; iTRAQ8plex(K)@16; DKP@C-term		0.206133	2426.49	809.838	2426.29	809.769	3	10	9.1.1.3513.2	1	49.6412	188.49	49.5717	1.65822	7.75538	0.798017	9.4867	0.652574	9.91361	0.419834	11.5249	0.270551	13.6392	0.23372	14.0422	0.0169658	46.5879	255.22	15.52	423.21	20.37	203.67	14.83	166.55	13.04
1	7	25.04	25.04	100	100	100	ID0012	ADP-ribosyltransferase (NAD+) poly (ADP-ribose) polymerase, from 384	1	auto	0	91.76	SAASAPAAVHSGPPDKPLSN	Acetyl@N-term; iTRAQ8plex(K)@16; DKP@C-term		0.222612	2426.51	809.843	2426.29	809.769	3	10	9.1.1.3680.3	1	54.722	85.6683	54.6786	1.61422	11.5936	0.77364	14.2147	0.461725	16.6892	0.36647	17.9446	0.240907	21.38	0.273294	19.5763	0.035504	49.6112	115.48	10.44	186.41	13.53	89.34	9.8	53.32	7.48
1	7	25.04	25.04	100	100	100	ID0012	ADP-ribosyltransferase (NAD+) poly (ADP-ribose) polymerase, from 384	1	auto	0	91.76	SAASAPAAVHSGPPDKPLSN	Acetyl@N-term; iTRAQ8plex(K)@16; DKP@C-term		0.255205	2426.54	809.854	2426.29	809.769	3	10	9.1.1.4070.3	1	70.4844	43.0564	70.6036	1.5764	13.0413	0.845678	15.455	0.604707	16.9031	0.274591	22.8944	0.250624	23.4935	0.319705	20.6004	0.186748	25.9772	92.21	9.33	145.36	11.96	77.98	9.11	55.76	7.55
1	7	25.04	25.04	100	100	100	ID0012	ADP-ribosyltransferase (NAD+) poly (ADP-ribose) polymerase, from 384	1	auto	0	91.76	SAASAPAAVHSGPPDKPLSN	Acetyl@N-term; iTRAQ8plex(K)@16; DKP@C-term		0.215105	2426.5	809.841	2426.29	809.769	3	10	9.1.1.4613.2	1	99.8133	471.804	99.8531	1.44329	9.78847	0.747821	11.8246	0.596761	12.4835	0.29629	16.2755	0.242462	17.4137	0.215901	17.784	0.01		169.8	12.65	245.07	15.56	126.98	11.66	101.33	10.15
1	7	25.04	25.04	100	100	100	ID0012	ADP-ribosyltransferase (NAD+) poly (ADP-ribose) polymerase, from 384	1	auto	0	89.9	SAASAPAAVHSGPPDKPLSN	Acetyl@N-term; iTRAQ8plex(K)@16; DKP@C-term		0.243852	2426.53	809.851	2426.29	809.769	3	10	14.1.1.1787.4	1	54.1679	211.829	54.3043	1.95623	12.9253	0.936128	15.6025	0.942134	15.26	0.520443	18.4737	0.404712	20.0676	0.399746	19.6101	0.112844	32.4403	86.58	9.06	169.37	12.85	81.05	9.38	81.57	9.06
1	7	25.04	25.04	100	100	100	ID0012	ADP-ribosyltransferase (NAD+) poly (ADP-ribose) polymerase, from 384	1	auto	0	86.63	SAASAPAAVHSGPPDKPLSN	Acetyl@N-term; iTRAQ8plex(K)@16; DKP@C-term		0.062761	2426.35	809.79	2426.29	809.769	3	9	5.1.1.4782.2	1	52.2281	144.13	52.2583	2.19777	9.41633	1.14916	10.935	0.737432	12.282	0.618159	12.8724	0.500478	13.786	0.433386	14.175	0.0491876	35.197	156.95	12.21	344.94	18.3	180.36	13.86	115.74	11
1	7	25.04	25.04	100	100	100	ID0012	ADP-ribosyltransferase (NAD+) poly (ADP-ribose) polymerase, from 384	1	auto	0	79.91	SAASAPAAVHSGPPDKPLSN	Acetyl@N-term; iTRAQ8plex(K)@16; DKP@C-term		0.324236	2426.61	809.877	2426.29	809.769	3	9	12.1.1.3322.2	1	99.7206	36.158	99.6907	1.41896	11.2554	0.89329	12.7751	0.569995	14.6266	0.452089	15.6478	0.220137	21.0299	0.227164	19.9026	0.01		129.51	11.05	183.77	13.49	115.69	11	73.82	8.77
1	7	25.04	25.04	100	100	100	ID0012	ADP-ribosyltransferase (NAD+) poly (ADP-ribose) polymerase, from 384	1	auto	0	77.34	SAASAPAAVHSGPPDKPLSN	Acetyl@N-term; iTRAQ8plex(K)@16; DKP@C-term		0.247514	2426.53	809.852	2426.29	809.769	3	9	13.1.1.2268.2	1	53.9592	306.973	54.0701	3.13803	10.9525	1.56987	12.4699	1.03785	13.6457	0.839389	14.3506	0.594725	15.9295	0.485343	16.6767	0.186225	23.6102	105.41	10.05	330.78	17.83	165.48	13.3	109.4	10.68
1	7	25.04	25.04	100	100	100	ID0012	ADP-ribosyltransferase (NAD+) poly (ADP-ribose) polymerase, from 384	1	auto	0	75.46	SAASAPAAVHSGPPDKPLSN	Acetyl@N-term; iTRAQ8plex(K)@16; DKP@C-term		-0.0560745	2426.23	809.751	2426.29	809.769	3	10	23.1.1.4868.2	1	50.4113	3616.03	50.5595	1.48759	5.41686	0.779509	6.50125	0.596178	6.97192	0.363283	8.31198	0.239582	9.78478	0.216252	9.89317	0.0121855	36.9654	547.37	22.72	814.26	28.34	426.68	21.35	326.33	18.28
1	7	25.04	25.04	100	100	100	ID0012	ADP-ribosyltransferase (NAD+) poly (ADP-ribose) polymerase, from 384	1	auto	0	74.83	SAASAPAAVHSGPPDKPLSN	Acetyl@N-term; iTRAQ8plex(K)@16; DKP@C-term		0.0860154	2426.37	809.798	2426.29	809.769	3	10	23.1.1.5033.2	1	54.4823	93.647	54.3415	1.614	8.16336	0.931998	9.43365	0.593444	10.7586	0.428909	11.9396	0.275828	14.2397	0.306933	13.1708	0.01		233.08	14.83	376.19	19.24	217.23	15.13	138.32	12
1	7	25.04	25.04	100	100	100	ID0012	ADP-ribosyltransferase (NAD+) poly (ADP-ribose) polymerase, from 384	1	auto	0	74.83	SAASAPAAVHSGPPDKPLSN	Acetyl@N-term; iTRAQ8plex(K)@16; DKP@C-term		0.100847	2426.39	809.803	2426.29	809.769	3	10	23.1.1.6220.2	1	99.8404	1792.04	99.8107	1.46115	5.43419	0.608873	7.08884	0.514228	7.30889	0.330289	8.62325	0.264246	9.34854	0.213764	9.94658	0.01		547.52	22.72	800.01	28.07	333.37	19.16	281.55	16.94
2	26	5.7	5.7	100	100	100	ID0012	ADP-ribosyltransferase (NAD+) poly (ADP-ribose) polymerase, from 384	1	auto	0	74.47	SAASAPAAVHSGPPDKPLSN	Acetyl@N-term; iTRAQ8plex(K)@16; DKP@C-term		0.0279365	2426.31	2427.32	2426.29	2427.29	1	8	2.1.6.229.3	1	114	15976.9	114	8.33813	1.68728	4.01445	1.75705	2.44036	1.85743	2.08587	1.86359	0.980697	2.17909	1.53303	1.99848	0.598815	3.16426	476.09	7.93	3969.7	10.69	1911.24	10.69	1161.83	9.55
1	7	25.04	25.04	100	100	100	ID0012	ADP-ribosyltransferase (NAD+) poly (ADP-ribose) polymerase, from 384	1	auto	0	74.21	SAASAPAAVHSGPPDKPLSN	Acetyl@N-term; iTRAQ8plex(K)@16; DKP@C-term		0.151201	2426.44	809.82	2426.29	809.769	3	10	23.1.1.5698.3	1	76.3101	90.7586	76.2513	1.75865	12.6966	0.752309	16.0716	0.710097	15.9682	0.473792	18.2459	0.263588	23.0958	0.339635	20.0466	0.0675618	40.2327	93.1	9.38	163.73	12.65	70.04	8.77	66.11	8.19
1	7	25.04	25.04	100	100	100	ID0012	ADP-ribosyltransferase (NAD+) poly (ADP-ribose) polymerase, from 384	1	auto	0	73.6	SAASAPAAVHSGPPDKPLSN	Acetyl@N-term; iTRAQ8plex(K)@16; DKP@C-term		0.124284	2426.41	809.811	2426.29	809.769	3	10	23.1.1.5070.4	1	55.5129	84.6356	55.4224	1.59977	9.01486	0.955994	10.3233	0.676208	11.3234	0.357631	14.2265	0.301788	14.9165	0.178112	18.208	0.021899	48.1327	191.79	13.45	306.82	17.38	183.35	13.89	129.69	11.53
1	7	25.04	25.04	100	100	100	ID0012	ADP-ribosyltransferase (NAD+) poly (ADP-ribose) polymerase, from 384	1	auto	0	73.6	SAASAPAAVHSGPPDKPLSN	Acetyl@N-term; iTRAQ8plex(K)@16; DKP@C-term		0.13582	2426.42	809.815	2426.29	809.769	3	10	23.1.1.5572.4	1	71.4352	93.4137	71.3766	1.64375	13.3225	0.767876	16.4587	0.510651	18.5075	0.349568	21.1049	0.206333	26.4724	0.279217	22.3745	0.0940702	36.1756	86.85	9.06	142.76	11.83	66.69	8.49	44.35	6.78
1	7	25.04	25.04	100	100	100	ID0012	ADP-ribosyltransferase (NAD+) poly (ADP-ribose) polymerase, from 384	1	auto	0	73.6	SAASAPAAVHSGPPDKPLSN	Acetyl@N-term; iTRAQ8plex(K)@16; DKP@C-term		0.150652	2426.44	809.819	2426.29	809.769	3	10	23.1.1.5800.2	1	81.4621	47.1166	81.6094	1.66158	14.0843	0.84282	16.9443	0.710479	17.5372	0.476585	20.0411	0.382794	21.5647	0.297025	23.2231	0.0272963	67.7317	77.3	8.54	128.44	11.22	65.15	8.37	54.92	7.48
1	7	25.04	25.04	100	100	100	ID0012	ADP-ribosyltransferase (NAD+) poly (ADP-ribose) polymerase, from 384	1	auto	0	73.6	SAASAPAAVHSGPPDKPLSN	Acetyl@N-term; iTRAQ8plex(K)@16; DKP@C-term		0.16292	2426.45	809.824	2426.29	809.769	3	10	23.1.1.5818.3	1	82.494	34.0612	82.5139	1.62943	13.6756	0.704587	17.4072	0.696841	17.0096	0.397919	20.7024	0.251725	24.9522	0.344911	21.1447	0.0243253	70.9585	82.63	8.83	134.64	11.49	58.22	8	57.58	7.62
1	7	25.04	25.04	100	100	100	ID0012	ADP-ribosyltransferase (NAD+) poly (ADP-ribose) polymerase, from 384	1	auto	0	70.93	SAASAPAAVHSGPPDKPLSN	Acetyl@N-term; iTRAQ8plex(K)@16; DKP@C-term		-0.0350173	2426.25	809.758	2426.29	809.769	3	9	10.1.1.3915.2	1	53.6331	1289.65	53.6064	1.29799	2.18601	0.679427	2.65159	0.445252	3.0228	0.255391	3.75793	0.232592	3.84815	0.18311	4.15755	0.01		3569.98	57.96	4633.79	67.83	2425.54	50.85	1589.54	40.53
1	7	25.04	25.04	100	100	100	ID0012	ADP-ribosyltransferase (NAD+) poly (ADP-ribose) polymerase, from 384	1	auto	0	66.6	SAASAPAAVHSGPPDKPLSN	Acetyl@N-term; iTRAQ8plex(K)@16; DKP@C-term		-0.0350173	2426.25	809.758	2426.29	809.769	3	9	10.1.1.3914.2	1	53.612	1289.65	53.6064	1.76896	2.61723	0.807715	3.2371	0.672629	3.35092	0.36191	4.18814	0.290825	4.50304	0.225818	4.87097	0.01		2186.54	45.46	3867.9	61.49	1766.1	43.82	1470.73	38.65
1	7	25.04	25.04	100	100	100	ID0012	ADP-ribosyltransferase (NAD+) poly (ADP-ribose) polymerase, from 384	1	auto	0	60.45	SAASAPAAVHSGPPDKPLSN	Acetyl@N-term; iTRAQ8plex(K)@16; DKP@C-term		0.238176	2426.52	809.849	2426.29	809.769	3	9	9.1.1.4227.4	1	77.9149	26.0756	77.7707	1.92732	14.2276	0.977861	16.8524	0.610972	19.2534	0.520607	20.0843	0.388332	22.1746	0.215539	27.5128	0.0817321	43.2895	71.82	8.25	138.42	11.62	70.23	8.66	43.88	6.78
1	7	25.04	25.04	100	100	100	ID0012	ADP-ribosyltransferase (NAD+) poly (ADP-ribose) polymerase, from 384	1	auto	0	59.6	SAASAPAAVHSGPPDKPLSN	Acetyl@N-term; iTRAQ8plex(K)@16; DKP@C-term		0.243303	2426.53	809.85	2426.29	809.769	3	9	9.1.1.4159.4	1	74.2486	24.731	74.1859	1.59065	12.7984	0.749921	15.7918	0.445004	18.6813	0.465975	17.933	0.174164	27.3977	0.221034	23.4236	0.0251652	72.7669	95.37	9.49	151.7	12.21	71.52	8.77	42.44	6.71
1	7	25.04	25.04	100	100	100	ID0012	ADP-ribosyltransferase (NAD+) poly (ADP-ribose) polymerase, from 384	1	auto	0	57.7	SAASAPAAVHSGPPDKPLSN	Acetyl@N-term; iTRAQ8plex(K)@16; DKP@C-term		-0.198531	2426.09	809.703	2426.29	809.769	3	9	3.1.1.4894.2	1	48.5075	1178.88	48.5233	1.16223	2.13848	0.671833	2.53754	0.826011	2.33404	0.456964	2.86204	0.371191	3.05073	0.272466	3.3663	0.01		3936.68	60.82	4575.31	67.65	2644.79	53.24	3251.74	56.89
1	7	25.04	25.04	100	100	100	ID0012	ADP-ribosyltransferase (NAD+) poly (ADP-ribose) polymerase, from 384	1	auto	0	57.3	SAASAPAAVHSGPPDKPLSN	Acetyl@N-term; iTRAQ8plex(K)@16; DKP@C-term		-0.0855545	2426.2	809.741	2426.29	809.769	3	9	3.1.1.4881.2	1	48.2212	858.239	48.3722	2.85091	6.99982	1.12254	8.5685	0.706643	9.57882	0.34898	12.3724	0.440623	11.0137	0.254948	13.4124	0.0363995	31.824	263.74	15.87	751.9	26.89	296.06	18.06	186.37	13.89
[truncated: 6,681 more rows]
[truncated: 9 more columns]

## Sheet: 2_N
MS	N	Unused	Total	%Cov	%Cov(50)	%Cov(95)	Accessions	Names	Used	Annotation	Contrib	Conf	Sequence	Modifications	Cleavages	dMass	Prec MW	Prec m/z	Theor MW	Theor m/z	Theor z	Sc	Spectrum	Specific	Time	PrecursorSignal	PrecursorElution	114:113	%Err 114:113	115:113	%Err 115:113	116:113	%Err 116:113	117:113	%Err 117:113	118:113	%Err 118:113	119:113	%Err 119:113	121:113	%Err 121:113	Area 113	Err 113	Area 114	Err 114	Area 115	Err 115	Area 116	Err 116
[truncated: 4,432 more rows]
[truncated: 9 more columns]

[truncated: 2 more sheets: 1_S, 2_S]
